# Supplementary material for: The hepatic integrated stress response suppresses the somatotroph axis to control liver damage in nonalcoholic fatty liver disease
Source: Cell Rep. Author manuscript; Available in PMC 2023 Jan 7. (PMC9825120; doi:10.1016/j.celrep.2022.111803)
Supplement: 2 [file NIHMS1859705-supplement-2.xlsx]

## Sheet: Hepatocytes_1
primerid	Pr(>Chisq)	coef	fdr
Fabp1	4.88092e-243	0.770416	6.58144e-239
Alb	4.47784e-205	-1.30719	3.01896e-201
Mup9	4.60288e-181	-1.84087	2.06884e-177
Cps1	9.21674e-163	-1.59923	3.10696e-159
Mt1	3.62343e-161	-1.66879	9.77165e-158
Trf	1.26713e-145	-0.95229	2.84767e-142
Sult2a1	8.46034e-143	-1.47835	1.6297e-139
Cyp2c50	7.35502e-137	-1.63252	1.23969e-133
Hamp2	4.95405e-132	-1.2113	7.42226e-129
Serpina1a	4.16578e-127	-1.07581	5.61714e-124
Wfdc21	1.9373e-115	-0.685288	2.37478e-112
Fabp5	1.37792e-107	1.36617	1.54833e-104
Selenop	6.0658e-107	-0.738715	6.29164e-104
Apoe	1.10364e-105	-0.809551	1.06297e-102
Pgrmc1	2.4629e-104	-1.2316	2.21398e-101
C3	2.44805e-100	-1.40644	2.0631e-97
Cyp2c69	9.42244e-98	-1.38154	7.47366e-95
Gc	5.50318e-96	-0.889397	4.12249e-93
Serpina3k	4.3985e-95	-1.24899	3.12155e-92
Pcyt2	1.11591e-91	-0.967701	7.52349e-89
Cyp3a44	1.98812e-90	-1.22297	1.27656e-87
Fga	9.42251e-90	-1.32368	5.77514e-87
Cyp2c29	1.60416e-89	-1.28823	9.40454e-87
Dbi	2.67093e-89	0.483898	1.50062e-86
Bhmt	2.24858e-88	-0.678618	1.21279e-85
Gstm1	3.49867e-85	0.657633	1.74726e-82
Serpina1c	3.49744e-85	-0.79591	1.74726e-82
Cfh	1.7248e-84	-1.17646	8.30616e-82
Fn1	4.40175e-81	-1.11381	2.04666e-78
Mgst1	8.3982e-80	-0.648249	3.77471e-77
Apoa2	4.2879e-79	-0.469143	1.8651e-76
Prdx1	6.6565e-78	0.474999	2.80488e-75
Hp	1.3539e-76	-1.02573	5.53212e-74
Fgg	2.63537e-75	-1.11852	1.04516e-72
Car3	1.5557e-72	-0.619802	5.99346e-70
A1bg	6.08537e-72	-0.819796	2.27931e-69
Apob	6.66807e-72	-1.13126	2.43006e-69
Sult2a3	1.8391e-71	-0.940943	6.52589e-69
Cfhr2	4.75393e-71	-1.02403	1.64364e-68
Acaa1b	6.42248e-71	0.544811	2.16502e-68
H2-Q10	1.05368e-70	-0.849956	3.46531e-68
Fabp2	2.18246e-70	1.00865	7.00673e-68
Fth1	2.53144e-66	0.399971	7.93812e-64
Apon	6.31451e-66	-1.0503	1.93511e-63
Ifi27	1.61167e-65	1.02786	4.82929e-63
Fmo3	8.17154e-65		2.39533e-62
Pigr	4.9283e-64	-0.965939	1.4139e-61
Kng1	1.8988e-63	-1.14986	5.33406e-61
Slco1b2	7.57531e-63	-1.06167	2.0846e-60
Sult2a8	1.10548e-60	-0.925702	2.98125e-58
Hamp	2.00322e-57	0.544515	5.29635e-55
Ces1c	1.78789e-56	-1.15736	4.63615e-54
Cyp2c37	2.33855e-56	-0.84882	5.94963e-54
H2-K1	3.5144e-56	-0.958425	8.7756e-54
Ftl1	5.54875e-56	0.348	1.36035e-53
Ambp	9.56831e-56	-1.03435	2.30391e-53
Serpina1b	3.97212e-55	-0.448388	9.3965e-53
Apoh	6.62248e-55	-0.949195	1.53961e-52
Cyp4a10	1.01764e-54	-0.888309	2.32573e-52
Cyp2a5	2.73936e-54	-0.975529	6.15625e-52
Ass1	1.76121e-53	-0.511371	3.89315e-51
Cyp2e1	4.92996e-53	-0.876251	1.07219e-50
Cyp2c70	7.61708e-53	-0.982164	1.6303e-50
Cyp2c40	8.43924e-53	-0.893217	1.77804e-50
Rpl23	1.06241e-52	0.477855	2.20393e-50
Hspa5	1.53391e-52	-0.915282	3.13382e-50
Rps15a	2.61674e-52	0.581847	5.26628e-50
Mif	2.69703e-52	0.679982	5.34805e-50
Serpinc1	7.16306e-51	-0.994061	1.39981e-48
Itih4	1.01756e-50	-0.996032	1.96012e-48
Plg	1.62046e-50	-0.989884	3.07751e-48
Hsd11b1	2.59285e-50	-0.807973	4.85583e-48
Rpl26	5.41214e-50	0.528494	9.99688e-48
Apoc3	8.1025e-50	-0.37842	1.47641e-47
Lamp2	1.1477e-49	-0.879645	2.06341e-47
C8g	1.17987e-49	-0.812166	2.09334e-47
Sult2a5	1.46312e-49	-0.796432	2.56217e-47
Ahsg	1.6093e-49	-0.65618	2.78203e-47
Msmo1	2.08731e-49	-0.728342	3.56269e-47
Scp2	2.55648e-49	0.371911	4.30894e-47
Rps14	3.85754e-49	0.547042	6.42162e-47
Cyp2c54	1.91078e-48	-0.690644	3.14207e-46
Msrb1	2.03482e-48	0.527303	3.30573e-46
Rps16	3.98549e-48	0.475728	6.39766e-46
Cyp2j5	9.65313e-48	-0.787925	1.53133e-45
Mt2	3.20631e-47	-0.568972	5.02719e-45
Rpl13	7.30537e-47	0.421429	1.13225e-44
B2m	9.04651e-47	-0.559197	1.38617e-44
Cth	9.86926e-47	-0.637356	1.49525e-44
Gm42418	2.05974e-46	0.775322	3.05203e-44
Rpl18a	2.04022e-46	0.487653	3.05203e-44
Ppia	3.22869e-46	0.438481	4.73213e-44
Aldh1l1	8.21929e-46	-0.643202	1.19171e-43
Tpt1	2.32965e-45	0.429057	3.34181e-43
Vtn	3.59002e-45	-0.917878	5.09556e-43
Agt	4.01827e-45	-0.828039	5.644e-43
Rps24	7.9498e-45	0.450991	1.1051e-42
Tmsb4x	1.187e-44	0.892133	1.63322e-42
Sc5d	1.74616e-44	-0.8367	2.3783e-42
Tat	3.20747e-44	-0.619319	4.32496e-42
Rps27a	4.58936e-44	0.441326	6.12703e-42
Orm1	8.21324e-44	-0.588762	1.08576e-41
Rps20	2.08389e-43	0.499166	2.72808e-41
Rps9	2.20485e-43	0.470244	2.85867e-41
Rpl12	3.4145e-43	0.626655	4.38487e-41
Rpl11	1.00059e-42	0.414748	1.27283e-40
Rps11	2.64878e-42	0.413536	3.33795e-40
Rpl19	1.12757e-41	0.410172	1.40779e-39
Cyp2a4	1.91211e-41	-0.784123	2.36541e-39
Cyp2a12	3.35985e-41	-0.75647	4.11857e-39
Clu	3.97863e-41	-0.859133	4.83314e-39
Hmgcs1	1.04036e-40	-0.835354	1.25251e-38
Rps26	1.84745e-40	0.472015	2.20452e-38
Pebp1	2.101e-40	0.398922	2.48508e-38
Itm2b	2.5527e-40	-0.722912	2.9931e-38
Id3	6.27804e-40	0.731613	7.29769e-38
Fgb	7.00219e-40	-0.814402	8.06987e-38
Acsl1	8.32445e-40	-0.767197	9.51245e-38
Cyb5a	1.18599e-39	0.365843	1.34385e-37
Rpl27a	1.42455e-39	0.431094	1.60072e-37
Aldh1a1	2.17086e-39	-0.580606	2.41917e-37
Naca	3.03934e-39	0.522194	3.35922e-37
Mup17	5.63007e-39	-0.740321	6.17202e-37
Atf5	1.08895e-38	0.608462	1.18414e-36
Ugt2b5	1.20788e-38	-0.804507	1.30296e-36
Fau	1.53166e-38	0.363441	1.63912e-36
Hpx	1.86386e-38	-0.74885	1.97892e-36
Apcs	1.92836e-38	-0.859182	2.0314e-36
Crp	3.07571e-38	-0.765305	3.21495e-36
Rpl32	4.74158e-38	0.448989	4.91811e-36
Pon1	5.72162e-38	-0.804598	5.88933e-36
Ces1d	1.80859e-37	-0.779889	1.8475e-35
Mup3	2.18861e-37	-0.710524	2.21889e-35
Cyp2f2	2.74941e-37	-0.519471	2.76664e-35
Bsg	5.69619e-37	-0.738634	5.68944e-35
Cfi	5.87251e-37	-0.673615	5.82242e-35
Blvrb	9.00296e-37	0.623126	8.86102e-35
Rps13	1.4819e-36	0.476379	1.44797e-34
1810058I24Rik	2.32046e-36	0.682863	2.25101e-34
Eif1	2.3595e-36	0.338361	2.27253e-34
Ttr	2.79121e-36	-0.365022	2.66927e-34
G6pc	2.93304e-36	-0.663153	2.78515e-34
Igfbp1	3.22022e-36	-0.584886	3.03647e-34
Slc10a1	3.7248e-36	-0.750766	3.48786e-34
Tmbim6	6.50277e-36	-0.762139	6.04713e-34
Rps5	9.94957e-36	0.452171	9.18904e-34
Rps18	1.41273e-35	0.40659	1.29587e-33
Csad	4.23475e-35	0.730436	3.8582e-33
Cpb2	5.04812e-35	-0.692571	4.56838e-33
G0s2	7.75096e-35	0.711804	6.9676e-33
Fetub	9.66262e-35	-0.762569	8.62852e-33
Azgp1	4.07824e-34	-0.71496	3.61783e-32
Hc	4.52149e-34	-0.613129	3.98482e-32
Sult3a1	4.90777e-34	-0.407114	4.29717e-32
Hal	1.07473e-33	-0.592598	9.34942e-32
Cyp2d26	1.54755e-33	-0.733801	1.33763e-31
Slc27a2	3.68138e-33	-0.714467	3.16176e-31
Mpc1	4.05414e-33	0.406227	3.45988e-31
Rpl8	4.69087e-33	0.415544	3.9781e-31
Ldha	5.02403e-33	0.576462	4.234e-31
Prlr	5.71401e-33	-0.662251	4.78557e-31
Rbp4	6.41836e-33	-0.382678	5.30952e-31
Slc27a5	6.38304e-33	-0.631258	5.30952e-31
Fgl1	2.45348e-32	-0.733929	2.01724e-30
Ptma	4.11706e-32	0.618361	3.36451e-30
Rpl30	4.39063e-32	0.41356	3.56646e-30
Rdh7	1.08033e-31	-0.702432	8.72284e-30
Rpl10a	1.3305e-31	0.4576	1.06788e-29
Hao2	1.83458e-31	-0.47169	1.46375e-29
Rpl28	2.71486e-31	0.426234	2.15337e-29
Cyp1a2	2.79272e-31	-0.55109	2.20216e-29
Cers2	3.27006e-31	-0.534099	2.56357e-29
Ugt2b36	5.05191e-31	-0.703929	3.93757e-29
Slc38a4	5.45869e-31	-0.704576	4.23017e-29
Gstm3	1.51087e-30	0.519904	1.16415e-28
Canx	1.54818e-30	-0.646173	1.18612e-28
Mbl2	1.57959e-30	-0.693406	1.20334e-28
Ces1g	2.18219e-30	-0.653179	1.65307e-28
Saa4	4.27151e-30	-0.507876	3.21771e-28
Txn1	1.34067e-29	0.432149	1.00431e-27
Slc38a3	1.60425e-29	-0.563209	1.19512e-27
Serpina6	1.77914e-29	-0.629569	1.31813e-27
Rpl21	1.92359e-29	0.412914	1.41736e-27
Sult3a2	2.5669e-29	-0.553599	1.88109e-27
F2	3.06992e-29	-0.736512	2.23755e-27
Cdo1	3.13751e-29	0.336826	2.27452e-27
Rdh16f2	5.56092e-29	-0.606056	3.99728e-27
Rps19	5.57319e-29	0.402462	3.99728e-27
Serpinf2	1.24292e-28	-0.617808	8.8675e-27
Dgat2	1.27972e-28	-0.607903	9.08196e-27
Plin2	1.36809e-28	0.528558	9.6583e-27
Me1	1.94451e-28	0.604654	1.36562e-26
Rpl35a	2.38281e-28	0.361203	1.66475e-26
Fitm1	3.05185e-28	0.439668	2.12119e-26
Pck1	3.17391e-28	-0.553911	2.19472e-26
Rps10	3.72172e-28	0.38163	2.56039e-26
Dhcr24	3.95532e-28	-0.64804	2.70729e-26
Rpl6	4.84913e-28	0.444854	3.30231e-26
Calr	5.18327e-28	-0.652778	3.51212e-26
Cd1d1	7.7826e-28	-0.608166	5.24703e-26
Gapdh	6.0997e-27	0.336491	4.09196e-25
Cat	7.9743e-27	-0.324283	5.32304e-25
Cfhr1	9.3426e-27	-0.468085	6.2057e-25
Dynll1	1.94049e-26	0.557427	1.28263e-24
Igfbp4	1.97713e-26	-0.531909	1.30047e-24
Rpl24	2.0345e-26	0.358022	1.33171e-24
Hspb1	4.33538e-26	0.406938	2.82407e-24
Cyp4v3	5.34316e-26	-0.430786	3.46381e-24
Apoa4	6.50599e-26	0.678925	4.19745e-24
Mup1	7.59751e-26	-0.294834	4.87833e-24
Gpx4	9.73861e-26	0.387817	6.22348e-24
Dmgdh	1.05247e-25	-0.552153	6.69411e-24
Cp	1.34319e-25	-0.626976	8.50312e-24
Rps8	1.71884e-25	0.31717	1.08303e-23
Rps12	2.27293e-25	0.373297	1.4255e-23
Hsp90b1	2.30442e-25	-0.649696	1.43855e-23
Pdia3	2.33202e-25	-0.427968	1.44908e-23
Gjb1	3.56309e-25	-0.572064	2.20388e-23
Rpl18	3.81389e-25	0.421293	2.34824e-23
Serpinf1	4.11176e-25	-0.577863	2.52013e-23
Glul	4.31293e-25	0.663221	2.63147e-23
Inmt	4.50899e-25	0.579126	2.73871e-23
Pfn1	4.63777e-25	0.403205	2.80429e-23
Ly6d	5.34152e-25	0.306116	3.2154e-23
Col18a1	5.59327e-25	-0.558619	3.35198e-23
Rps23	6.98185e-25	0.407165	4.16563e-23
Tmem59	7.21591e-25	-0.518574	4.28631e-23
Idi1	8.43552e-25	-0.58262	4.98879e-23
Ugt2b34	8.62978e-25	-0.572146	5.08139e-23
Pzp	1.62787e-24	-0.618638	9.54359e-23
S100a10	2.23504e-24	0.474381	1.30465e-22
Oaz1	2.51115e-24	0.309577	1.4595e-22
Tob1	3.16567e-24	-0.452458	1.83201e-22
Ugt3a2	6.58414e-24	-0.395614	3.79404e-22
Sult2a7	7.88983e-24	-0.327011	4.52708e-22
Cox7c	8.08109e-24	-0.326542	4.61718e-22
Serpind1	1.16206e-23	-0.517602	6.61149e-22
Rps4x	1.26978e-23	0.355099	7.19399e-22
Cyp2d10	1.38852e-23	-0.603431	7.83381e-22
C4bp	1.48928e-23	-0.536536	8.36726e-22
Pnpla7	1.6239e-23	0.543694	9.08577e-22
Aldoa	2.04471e-23	0.445943	1.13929e-21
Lgals1	2.70776e-23	0.464162	1.50253e-21
Serping1	3.1004e-23	-0.557517	1.71335e-21
Eci1	3.78837e-23	0.535491	2.085e-21
Sdc1	1.19984e-22	-0.46775	6.57668e-21
Rnase4	1.23277e-22	-0.500316	6.72981e-21
Gpt	1.39491e-22	-0.501972	7.58424e-21
Abcb11	1.93657e-22	-0.422895	1.0487e-20
Rida	3.49309e-22	-0.321037	1.88403e-20
Tfr2	3.54834e-22	-0.444886	1.90621e-20
Rad51b	3.61029e-22	0.458951	1.93179e-20
Edf1	4.01033e-22	0.399899	2.13736e-20
2410015M20Rik	4.32717e-22	0.511139	2.29715e-20
Gpx1	4.95087e-22	-0.254428	2.61794e-20
Itih1	6.44538e-22	-0.526564	3.3949e-20
Sqle	6.73729e-22	-0.341369	3.53485e-20
2021-03-01	6.80545e-22	-0.529016	3.55677e-20
1300017J02Rik	1.00485e-21	-0.473086	5.23143e-20
Ndufs7	1.02682e-21	0.544176	5.32522e-20
Cyp4f14	1.55649e-21	-0.443292	8.04125e-20
Pdia4	1.98341e-21	-0.40785	1.02077e-19
Mup20	2.34401e-21	0.467895	1.20177e-19
Rpl22l1	3.08154e-21	0.497185	1.57392e-19
Rpn1	3.65153e-21	-0.310436	1.85801e-19
Asl	1.01201e-20	-0.509028	5.13005e-19
F10	1.04297e-20	-0.543399	5.2672e-19
Sdc4	1.37407e-20	-0.481472	6.91341e-19
Cd81	1.6195e-20	-0.545141	8.11797e-19
Alas1	2.04783e-20	0.531929	1.0227e-18
Prdx2	2.45338e-20	0.506751	1.22071e-18
Myl6	2.83951e-20	0.440816	1.40765e-18
Ubb	2.97812e-20	0.343604	1.47095e-18
AI182371	3.05904e-20	-0.494823	1.50541e-18
Herpud1	3.26514e-20	-0.440265	1.60099e-18
Rbx1	3.68254e-20	0.507491	1.79911e-18
Gldc	4.27345e-20	-0.448266	2.08026e-18
Abhd2	4.36256e-20	-0.368269	2.116e-18
Lcat	4.62295e-20	-0.455054	2.23426e-18
Cyp3a13	5.60122e-20	-0.364754	2.69739e-18
Paqr9	1.1444e-19	-0.556055	5.49151e-18
Chchd2	1.33201e-19	0.257342	6.36906e-18
C4b	1.39256e-19	-0.570284	6.6351e-18
Acsl5	1.54234e-19	-0.426618	7.32286e-18
Pfdn5	1.62302e-19	0.488462	7.67887e-18
Mug1	2.51589e-19	-0.496986	1.18616e-17
Skp1a	2.86002e-19	0.511148	1.34371e-17
Prdx6	3.085e-19	0.336299	1.44438e-17
Npm1	3.61883e-19	0.512533	1.68845e-17
Rplp1	4.86569e-19	0.266989	2.26238e-17
Rpl34	1.11675e-18	0.343205	5.17467e-17
Tcn2	1.17193e-18	-0.310102	5.41173e-17
Ctsl	1.35888e-18	-0.486743	6.25364e-17
Pdia6	1.50753e-18	-0.372219	6.91411e-17
Cyp51	1.55221e-18	-0.299376	7.09491e-17
Apoc4	1.61407e-18	-0.257907	7.35274e-17
Creg1	1.73978e-18	-0.521023	7.89874e-17
Serpina3m	2.05825e-18	-0.359556	9.31324e-17
Slc22a30	2.16544e-18	-0.386508	9.76549e-17
Rpl22	2.55893e-18	0.36539	1.15016e-16
Gls2	3.84167e-18	-0.467219	1.72096e-16
Insig1	4.15254e-18	-0.502859	1.85407e-16
Ndufa8	4.40705e-18	0.466651	1.96121e-16
Cyp3a25	5.23973e-18	-0.50565	2.3241e-16
Mettl7b	5.62751e-18	-0.531651	2.48791e-16
Plpp3	6.46122e-18	-0.374208	2.84716e-16
Bche	6.58719e-18	-0.347843	2.89321e-16
Slc2a2	7.83435e-18	-0.384204	3.42982e-16
Sardh	7.96421e-18	-0.484769	3.47235e-16
Ugt2b1	7.98301e-18	-0.378645	3.47235e-16
S100a9	9.6836e-18	0.139305	4.19851e-16
Nnmt	1.04609e-17	-0.461149	4.52097e-16
Serf2	2.04851e-17	0.249346	8.82495e-16
Ak2	2.09483e-17	0.45718	8.99578e-16
Sod1	2.14635e-17	-0.436877	9.18774e-16
Lifr	2.30801e-17	-0.3757	9.8485e-16
Ttpa	2.63011e-17	-0.485464	1.11875e-15
Cox7a2l	3.56088e-17	0.458254	1.5099e-15
Ebp	3.57638e-17	-0.484092	1.51172e-15
Gng5	4.20945e-17	0.358236	1.77376e-15
D8Ertd738e	4.62102e-17	0.458649	1.94111e-15
Apom	4.95688e-17	-0.510436	2.07573e-15
Pomp	6.13927e-17	0.405037	2.56291e-15
Cpn2	9.29391e-17	-0.30607	3.86787e-15
Itih3	9.82791e-17	-0.466267	4.07752e-15
Gpld1	1.02796e-16	-0.251475	4.25186e-15
Atp5g2	1.03793e-16	0.338427	4.27995e-15
Slc22a26	1.15633e-16	-0.179266	4.75366e-15
Tsc22d3	1.71107e-16	-0.382451	7.01277e-15
H3f3b	1.94838e-16	0.397572	7.96118e-15
Aadac	2.0728e-16	-0.41278	8.444e-15
Cyp2c39	2.21641e-16	-0.44594	9.00184e-15
C1s1	2.79774e-16	-0.311856	1.13287e-14
Gck	3.3762e-16	0.357426	1.36302e-14
Aass	3.39565e-16	-0.398804	1.36678e-14
Slco1a4	3.6044e-16	-0.284247	1.44648e-14
Rpl15	3.66902e-16	0.334337	1.46805e-14
Abcd3	4.82337e-16	-0.463752	1.91894e-14
Apoc1	4.82438e-16	-0.194807	1.91894e-14
Apoa5	5.5371e-16	-0.502212	2.19595e-14
Cyp7a1	6.75838e-16	-0.289377	2.67243e-14
Cd36	7.12173e-16	-0.327482	2.80788e-14
Ethe1	7.40515e-16	-0.449556	2.91111e-14
S100a11	8.12945e-16	0.205233	3.18655e-14
Ppib	1.01903e-15	-0.437987	3.98277e-14
Hrg	1.17298e-15	-0.504747	4.57124e-14
Mgll	1.24043e-15	0.412854	4.82017e-14
Ghr	1.38768e-15	-0.453818	5.37686e-14
Smim22	1.42573e-15	0.240563	5.50846e-14
Acat1	1.47006e-15	0.36632	5.64738e-14
Cyp2c68	1.46595e-15	-0.381777	5.64738e-14
Rpl3	1.83992e-15	0.349384	7.04814e-14
Cd302	1.93994e-15	-0.423471	7.41025e-14
Atp5d	2.65821e-15	0.310144	1.01252e-13
Tmem205	2.95406e-15	-0.366357	1.12204e-13
Sds	4.46639e-15	-0.302188	1.69171e-13
Rpl7	4.81831e-15	0.336077	1.81989e-13
Grhpr	5.25969e-15	0.421262	1.98105e-13
Tspo	6.56476e-15	0.435608	2.46572e-13
Amfr	6.78522e-15	-0.351226	2.54144e-13
Mug2	7.53255e-15	-0.294469	2.81354e-13
Afm	8.77237e-15	-0.327974	3.26759e-13
Acaa2	8.81534e-15	0.248389	3.27455e-13
Dct	9.02162e-15	-0.233018	3.34197e-13
Med29	1.08136e-14	0.359304	3.99483e-13
Lipa	1.18934e-14	-0.342474	4.38172e-13
S100a8	1.22201e-14	0.132937	4.4898e-13
Laptm4a	1.43889e-14	-0.402519	5.27228e-13
Proz	1.623e-14	-0.301781	5.93078e-13
Gm4788	1.75708e-14	-0.294406	6.40336e-13
Psma3	1.9311e-14	0.415766	7.01858e-13
Ndufb9	1.99288e-14	-0.320194	7.22367e-13
Tdo2	2.01815e-14	-0.308857	7.29565e-13
Dhcr7	2.2685e-14	-0.236478	8.17873e-13
Rps6	2.57953e-14	0.374695	9.2753e-13
Apof	3.72844e-14	-0.441443	1.33708e-12
Atp5h	3.78957e-14	0.295982	1.3554e-12
Timm13	3.90359e-14	0.371023	1.39249e-12
Abcc3	4.81975e-14	-0.269994	1.71476e-12
Rplp2	4.90753e-14	0.284242	1.7414e-12
Tmem86b	5.66861e-14	-0.336245	2.00093e-12
Trmt112	5.66593e-14	0.359321	2.00093e-12
Hmgcs2	5.9975e-14	0.223344	2.11149e-12
Sar1b	8.56986e-14	-0.411098	3.00927e-12
Eef1b2	9.61785e-14	0.382766	3.3685e-12
mt-Nd4	1.25674e-13	-0.368921	4.39011e-12
Klkb1	1.42682e-13	-0.288974	4.97138e-12
Dsg2	1.45734e-13	-0.21229	5.06462e-12
Eef1a1	1.46289e-13	0.201672	5.07085e-12
Slc31a1	1.81329e-13	-0.299744	6.26933e-12
Mcfd2	2.02261e-13	-0.388976	6.97514e-12
Pls3	2.15941e-13	-0.229603	7.42792e-12
Psma7	2.41353e-13	0.401712	8.28093e-12
Igfals	2.451e-13	-0.254718	8.38816e-12
Bri3	2.80103e-13	0.403391	9.56178e-12
Ces1f	2.85605e-13	-0.359022	9.72498e-12
2021-03-06	3.09289e-13	-0.243078	1.05049e-11
Atp11c	4.49626e-13	-0.261798	1.51949e-11
Rarres2	4.48887e-13	-0.410203	1.51949e-11
Gstt3	4.53504e-13	-0.364272	1.52876e-11
Tmem176a	4.54687e-13	-0.40273	1.52893e-11
Urah	5.176e-13	0.292978	1.73615e-11
Lrp1	5.92554e-13	-0.323418	1.98263e-11
Ifitm3	6.77664e-13	0.26644	2.26179e-11
Cyp8b1	7.72614e-13	-0.436854	2.57233e-11
Irf7	8.04248e-13	0.186904	2.67105e-11
Cd164	8.14245e-13	-0.360881	2.69761e-11
Tm7sf2	8.22357e-13	-0.202594	2.71781e-11
Sdha	8.36654e-13	-0.407459	2.7583e-11
Rpl14	1.00946e-12	0.310805	3.3199e-11
Slc22a1	1.06055e-12	-0.36315	3.47944e-11
Sdc2	1.12116e-12	-0.329286	3.66934e-11
Lrg1	1.19746e-12	-0.375915	3.90959e-11
H3f3a	1.32105e-12	0.297799	4.30268e-11
F12	1.35508e-12	-0.304011	4.40287e-11
Gsta3	1.44869e-12	0.20958	4.68443e-11
Oaf	1.44777e-12	-0.372634	4.68443e-11
F5	1.57193e-12	-0.292933	5.07079e-11
Hbb-bs	1.6071e-12	-0.130489	5.17187e-11
Rpl29	1.65366e-12	0.340224	5.30905e-11
Atp6v1f	1.73412e-12	0.393136	5.55412e-11
Tram1	1.83304e-12	-0.360293	5.85705e-11
Otc	1.94054e-12	-0.286626	6.18587e-11
Hsd17b13	2.13807e-12	-0.358411	6.79948e-11
Eif2s2	2.26228e-12	0.389839	7.14393e-11
Hint1	2.26078e-12	0.266115	7.14393e-11
Ildr2	2.25381e-12	-0.132158	7.14393e-11
Cda	2.47392e-12	0.279363	7.794e-11
Etnppl	2.53472e-12	-0.178351	7.96694e-11
2010003K11Rik	2.66041e-12	0.140932	8.34256e-11
Cyp2a22	3.50852e-12	-0.164976	1.09765e-10
Prodh	3.90019e-12	-0.301226	1.21737e-10
Fkbp1a	4.08321e-12	0.338186	1.27155e-10
mt-Co1	4.09425e-12	-0.320767	1.27205e-10
Qsox1	4.27309e-12	-0.347495	1.32456e-10
Anxa2	4.48349e-12	0.147051	1.38659e-10
2310039H08Rik	4.69171e-12	0.36935	1.44767e-10
Retsat	4.79334e-12	-0.255939	1.4749e-10
Tm9sf3	4.80186e-12	-0.300984	1.4749e-10
Mrps34	4.9608e-12	0.361638	1.51681e-10
Tlcd2	4.95758e-12	-0.253058	1.51681e-10
Dhrs4	5.80702e-12	0.372083	1.77154e-10
Kng2	6.03156e-12	-0.281912	1.83588e-10
Orm3	6.10537e-12	-0.147688	1.85416e-10
Nedd8	6.25288e-12	0.364549	1.89469e-10
Psmb3	6.76569e-12	0.375126	2.04548e-10
Aplp2	7.59362e-12	-0.31404	2.29066e-10
Igf1	9.14415e-12	-0.327508	2.75223e-10
F7	1.03066e-11	-0.197266	3.09519e-10
Bcap31	1.03817e-11	-0.317327	3.11082e-10
Abca8a	1.06281e-11	-0.209701	3.17759e-10
Smdt1	1.09349e-11	0.346564	3.26209e-10
Pcsk6	1.11891e-11	-0.164547	3.33055e-10
Lyz2	1.1973e-11	0.17727	3.55603e-10
Rtraf	1.20321e-11	0.364278	3.56573e-10
Rnf128	1.51418e-11	-0.222554	4.47746e-10
Slc26a1	1.53566e-11	-0.211615	4.53103e-10
Rtf2	1.83506e-11	0.290711	5.4026e-10
Tmem30a	2.18517e-11	-0.279295	6.41936e-10
Ubxn1	2.21738e-11	0.368684	6.49981e-10
Psmb1	2.37832e-11	0.371609	6.95647e-10
Ces2a	2.53168e-11	-0.246031	7.389e-10
Rpl36	3.30382e-11	0.161986	9.62176e-10
Pah	3.66526e-11	-0.343724	1.06514e-09
Slc25a47	3.81594e-11	0.361239	1.10654e-09
Cept1	4.1726e-11	-0.217785	1.20737e-09
Rnf13	4.48213e-11	-0.246982	1.29416e-09
Ctsb	4.53376e-11	-0.368168	1.30626e-09
Iqgap2	5.09646e-11	-0.287442	1.46526e-09
Akr1c6	5.52817e-11	0.207882	1.586e-09
Tmprss6	6.13429e-11	-0.272843	1.75615e-09
Os9	6.42606e-11	-0.191102	1.83578e-09
Atp1a1	6.50359e-11	-0.276503	1.854e-09
Crip2	6.54191e-11	0.335235	1.86099e-09
Mrpl12	6.55605e-11	0.348546	1.86109e-09
Lamp1	6.60313e-11	-0.374683	1.87052e-09
Sirt7	6.68524e-11	-0.108431	1.88981e-09
0610012G03Rik	6.91584e-11	0.339523	1.9509e-09
Gjb2	7.073e-11	-0.289309	1.99107e-09
Ugt2a3	8.03764e-11	-0.293508	2.25791e-09
Entpd5	9.17216e-11	-0.257515	2.57125e-09
Mmd	9.34447e-11	-0.337897	2.61413e-09
Ndufs6	1.04135e-10	0.299116	2.90716e-09
Ccnd1	1.09316e-10	0.215504	3.0455e-09
Id1	1.10604e-10	0.158733	3.07501e-09
Tmed2	1.43787e-10	-0.36963	3.98936e-09
Ndufa6	1.47117e-10	0.286193	4.07336e-09
Rps3	1.76497e-10	0.266917	4.87683e-09
Itih2	1.78739e-10	-0.366143	4.92865e-09
C2cd2	1.83928e-10	-0.19723	5.05109e-09
Proc	1.83634e-10	-0.36432	5.05109e-09
Tmco1	1.92968e-10	-0.281475	5.28857e-09
Errfi1	2.02947e-10	-0.309299	5.55079e-09
Nat8f1	2.06816e-10	-0.345676	5.64516e-09
Gm11789	2.20274e-10	0.282114	6.00036e-09
Pcbd1	2.60031e-10	0.23619	7.06907e-09
Ces1e	2.61693e-10	-0.179495	7.09993e-09
Hebp1	2.63375e-10	0.316244	7.13122e-09
Arpc3	2.88805e-10	0.332464	7.8041e-09
Copb1	2.92687e-10	-0.232897	7.89319e-09
Acsm1	2.93483e-10	-0.365735	7.89886e-09
Spc24	2.99731e-10	0.222303	8.05095e-09
Rpl7a	3.10085e-10	0.275993	8.31249e-09
Dnajc3	3.18389e-10	-0.240589	8.51816e-09
Atp6v1g1	3.39059e-10	0.353002	9.05321e-09
P4hb	3.59833e-10	-0.384973	9.5889e-09
Rack1	3.84947e-10	0.318519	1.02379e-08
Abhd3	3.90632e-10	-0.154227	1.03687e-08
Eif5a	4.05956e-10	0.319782	1.07542e-08
Slc35d1	4.14865e-10	-0.198856	1.09687e-08
Ccl5	4.37943e-10	0.127988	1.15562e-08
Man1a	4.4091e-10	-0.289103	1.16118e-08
Ugt2b35	5.36271e-10	-0.180751	1.40957e-08
Slc7a2	5.38113e-10	-0.21414	1.41166e-08
Enpep	5.60934e-10	-0.177007	1.46867e-08
Cyp2c23	5.74263e-10	-0.212825	1.50065e-08
Tyrobp	5.82075e-10	0.175831	1.51519e-08
Uroc1	5.81296e-10	-0.366626	1.51519e-08
Psmd9	5.8974e-10	0.246897	1.53219e-08
Adtrp	5.93296e-10	-0.22448	1.53846e-08
Sqstm1	6.04638e-10	0.30841	1.56486e-08
Abca3	6.24414e-10	-0.150768	1.61295e-08
Bst2	6.26712e-10	0.371062	1.61579e-08
Swi5	6.44957e-10	0.335237	1.65966e-08
Psmb6	6.69364e-10	0.350399	1.71918e-08
Eef1d	7.22564e-10	0.335748	1.85229e-08
Ap3s1	7.64118e-10	0.283229	1.9551e-08
Ganab	7.84945e-10	-0.185654	2.00458e-08
Ndufa4	8.26186e-10	0.181582	2.10592e-08
Ces3a	8.33636e-10	-0.238384	2.1209e-08
Iyd	8.45297e-10	-0.198066	2.14651e-08
Uqcrb	9.42088e-10	0.214166	2.3878e-08
Hist1h1c	9.87004e-10	0.307513	2.49695e-08
Glrx5	1.04535e-09	0.341041	2.6396e-08
Cdkn1a	1.07344e-09	0.207469	2.70547e-08
Gstm2	1.11131e-09	0.260266	2.79568e-08
Ypel3	1.2655e-09	0.278085	3.17766e-08
Ssr3	1.27232e-09	-0.29758	3.18885e-08
Ppdpf	1.28177e-09	0.341868	3.20657e-08
Hsd17b6	1.33579e-09	-0.151812	3.33553e-08
Por	1.37749e-09	-0.220962	3.43328e-08
Lman1	1.44493e-09	-0.234365	3.59473e-08
Atp2a2	1.57801e-09	-0.241834	3.91858e-08
Magt1	1.66038e-09	-0.217105	4.11204e-08
Selenow	1.66202e-09	0.308753	4.11204e-08
Stt3a	1.69164e-09	-0.195643	4.17766e-08
Vnn3	1.70063e-09	-0.166932	4.19219e-08
Pm20d1	1.75498e-09	-0.154464	4.31829e-08
Atp5j	2.07996e-09	0.221927	5.1086e-08
Rac2	2.10842e-09	0.117236	5.16908e-08
Ndufa11	2.13167e-09	0.336496	5.21659e-08
Lman2	2.26299e-09	-0.272714	5.52792e-08
Rpl23a	2.27468e-09	0.333553	5.54642e-08
Igfbp7	2.37155e-09		5.7722e-08
Il1rap	2.38056e-09	-0.155771	5.78369e-08
Cyp7b1	2.51762e-09	-0.120824	6.10568e-08
Serpina3n	2.77256e-09	-0.212901	6.71188e-08
Mrpl51	2.90766e-09	0.339542	7.02633e-08
Plxnb2	3.03189e-09	-0.174553	7.31342e-08
Srp14	3.06024e-09	0.330102	7.36861e-08
9530068E07Rik	3.34391e-09	-0.195655	8.03729e-08
Sult2a6	3.40554e-09	-0.321586	8.17087e-08
Mut	3.46934e-09	-0.251816	8.30917e-08
Socs2	3.73823e-09	0.160451	8.93729e-08
Agxt	3.96367e-09	-0.255792	9.45949e-08
Cd5l	4.14148e-09	0.142701	9.86637e-08
Edem1	4.16065e-09	-0.252958	9.89458e-08
Psmb4	4.19534e-09	0.330678	9.9595e-08
Hacl1	4.35946e-09	-0.328234	1.03309e-07
Cfb	4.38769e-09	-0.133133	1.03796e-07
Cox6a1	4.69845e-09	-0.31734	1.10952e-07
Aqp9	5.19102e-09	-0.25241	1.2237e-07
Oat	6.25832e-09	0.0376951	1.47273e-07
Agpat2	6.31749e-09	-0.344453	1.47891e-07
Atpif1	6.30919e-09	0.295411	1.47891e-07
F13b	6.31063e-09	-0.211396	1.47891e-07
Aurkaip1	6.36319e-09	0.308654	1.48702e-07
Nop10	6.46717e-09	0.324546	1.50871e-07
Dlat	6.88643e-09	0.208329	1.60098e-07
Hgfac	6.8853e-09	-0.252756	1.60098e-07
Cdh2	7.06068e-09	-0.189692	1.63866e-07
Lsr	7.78313e-09	-0.239036	1.80323e-07
Prdx4	8.49179e-09	-0.236379	1.96404e-07
Btf3	8.51829e-09	0.311847	1.96679e-07
Cd52	9.41361e-09	0.211883	2.1698e-07
Rnf103	9.73359e-09	-0.184979	2.23972e-07
Psmb5	1.0157e-08	0.331324	2.33316e-07
Rpl10	1.0175e-08	0.21471	2.33333e-07
Slc25a30	1.03706e-08	0.171058	2.37414e-07
Ran	1.14524e-08	0.330159	2.61736e-07
C1qc	1.18207e-08	0.107576	2.69697e-07
Cyp26a1	1.21156e-08	-0.0731237	2.75958e-07
Apol7a	1.22319e-08	-0.218095	2.78135e-07
Slc35a3	1.23337e-08	-0.114731	2.79979e-07
Cyp27a1	1.25288e-08	-0.242471	2.83931e-07
Tgoln1	1.27581e-08	-0.225215	2.88642e-07
Rpl38	1.29709e-08	0.188177	2.92964e-07
Hcfc1r1	1.30636e-08	0.292137	2.94565e-07
Snrpe	1.3125e-08	0.304504	2.95454e-07
Mrps33	1.43409e-08	0.281013	3.22287e-07
Tmed10	1.5079e-08	-0.26089	3.38311e-07
Fasn	1.56668e-08	0.307755	3.50915e-07
Slc29a1	1.769e-08	-0.219377	3.95575e-07
Tmem37	1.77972e-08	-0.189863	3.97314e-07
Cyp4f15	1.87146e-08	-0.146226	4.17103e-07
Adra1b	1.92336e-08	-0.162013	4.27964e-07
Lect2	2.00671e-08	-0.30853	4.45774e-07
Pttg1ip	2.01477e-08	-0.23342	4.46829e-07
Sqor	2.21274e-08	-0.320866	4.89928e-07
Ndufa3	2.2376e-08	-0.318563	4.93004e-07
Slco2b1	2.23469e-08	-0.151022	4.93004e-07
Tmsb10	2.23246e-08	0.197692	4.93004e-07
Aldh6a1	2.31178e-08	-0.30439	5.08515e-07
Arpp19	2.32435e-08	0.309668	5.10449e-07
Gm10073	2.40151e-08	0.148948	5.26535e-07
Gm32468	2.52265e-08		5.52198e-07
Scand1	2.58631e-08	0.313262	5.65216e-07
Arrdc3	2.69715e-08	0.224983	5.88486e-07
Acot13	2.81109e-08	0.296468	6.12355e-07
C1qa	3.1638e-08	0.106318	6.87874e-07
Mrps18a	3.16797e-08	0.25702	6.87874e-07
Uqcrq	3.21913e-08	0.147227	6.97858e-07
Rpl36a	3.27714e-08	0.248777	7.09294e-07
Cyp4a14	3.37057e-08	-0.326938	7.28346e-07
Slc33a1	3.52508e-08	-0.148394	7.60516e-07
Slc39a14	3.60783e-08	-0.136819	7.77124e-07
Rpn2	3.90839e-08	-0.178957	8.40523e-07
Ctsz	3.93209e-08	-0.262934	8.44273e-07
Ucp2	4.02368e-08	0.132804	8.62565e-07
Tbrg1	4.06418e-08	0.225404	8.69865e-07
Vamp8	4.12949e-08	0.267871	8.82441e-07
Ece1	4.27855e-08	-0.173971	9.12848e-07
Ccs	4.3113e-08	0.311116	9.18383e-07
Calm1	4.50688e-08	0.315457	9.5853e-07
Agmo	4.52292e-08	-0.184671	9.60426e-07
Eif4g1	4.6843e-08	-0.251233	9.9313e-07
Polr2j	4.7526e-08	0.249379	1.00603e-06
Tcea3	4.84422e-08	0.298241	1.02382e-06
Crip1	4.92434e-08	0.154393	1.03912e-06
Hras	5.01139e-08	0.257432	1.05584e-06
Fis1	5.07132e-08	0.300602	1.0668e-06
Aqp8	5.21105e-08	-0.257282	1.09448e-06
Steap4	5.22451e-08	-0.111528	1.0956e-06
Mttp	5.4458e-08	-0.241808	1.13963e-06
Rps27	5.45138e-08	0.186162	1.13963e-06
Cldn3	5.5565e-08	-0.221472	1.15981e-06
Dpp4	6.0497e-08	-0.136515	1.26081e-06
Ccl9	6.28493e-08	-0.280715	1.30751e-06
Hsd17b11	6.29318e-08	-0.171512	1.30751e-06
Eny2	6.33563e-08	0.306328	1.3143e-06
Sgms2	6.46207e-08	-0.107978	1.33847e-06
Txndc17	6.63205e-08	0.304231	1.37157e-06
Akr7a5	6.78586e-08	0.313157	1.40123e-06
Slc16a2	7.44987e-08	-0.159822	1.53599e-06
Hmgcr	7.69283e-08	-0.137835	1.58367e-06
Mrpl35	8.40477e-08	0.215263	1.72759e-06
Prodh2	8.45874e-08	-0.257248	1.73604e-06
Aldh1b1	8.5412e-08	-0.179462	1.7503e-06
Rrbp1	8.74073e-08	-0.242873	1.78847e-06
Mafb	8.80632e-08	-0.174719	1.79916e-06
Arl4a	8.87915e-08	0.216334	1.81129e-06
Atox1	8.99497e-08	0.270328	1.83215e-06
Fcer1g	9.06597e-08	0.147751	1.84382e-06
Top1	9.71939e-08	0.250317	1.97374e-06
Ugt3a1	1.00655e-07	-0.149895	2.04096e-06
C1qb	1.01936e-07	0.0942464	2.06381e-06
Rps25	1.03524e-07	0.273851	2.09283e-06
Llph	1.1392e-07	0.240928	2.29954e-06
Ddt	1.15815e-07	0.166816	2.3343e-06
Slc16a7	1.20671e-07	-0.165119	2.42856e-06
Txndc15	1.20942e-07	-0.192438	2.43038e-06
Tm9sf2	1.33818e-07	-0.200684	2.68513e-06
Creb3l3	1.34712e-07	-0.253501	2.69903e-06
Rpl9	1.41805e-07	0.180878	2.83694e-06
Serinc1	1.4557e-07	-0.213542	2.90794e-06
Hmgcl	1.47443e-07	0.294994	2.94101e-06
Selenos	1.49124e-07	-0.203169	2.97015e-06
H6pd	1.49502e-07	-0.149314	2.97328e-06
Timm17b	1.51519e-07	0.228208	3.00896e-06
Cyb5r3	1.53821e-07	0.28328	3.05018e-06
Asgr1	1.66639e-07	-0.232678	3.29949e-06
Zfp36	1.70386e-07	-0.185574	3.36875e-06
Slc16a10	1.73231e-07	-0.134245	3.41997e-06
Sfxn1	1.76426e-07	-0.205196	3.47796e-06
Aldh3a2	1.80034e-07	0.292564	3.54391e-06
Eif3k	1.80872e-07	0.280556	3.55522e-06
Park7	1.84457e-07	0.248236	3.62024e-06
Slc4a4	1.84717e-07	-0.173874	3.62024e-06
Mia3	1.90183e-07	-0.165268	3.72195e-06
Habp2	1.96431e-07	-0.172726	3.83866e-06
Sypl	2.01221e-07	-0.205931	3.92658e-06
Spp2	2.12269e-07	-0.275582	4.13617e-06
Map1lc3b	2.24875e-07	0.291677	4.37549e-06
Txnl4a	2.30605e-07	0.199893	4.48052e-06
Slc16a12	2.4007e-07	-0.142497	4.65769e-06
Amy1	2.47429e-07	-0.171368	4.79358e-06
Tmed7	2.48416e-07	-0.221026	4.80579e-06
Adipor2	2.51768e-07	-0.292968	4.86367e-06
Prkcsh	2.55772e-07	-0.157427	4.93395e-06
Myl12b	2.59173e-07	0.259152	4.99241e-06
Psmb2	2.69529e-07	0.301642	5.18449e-06
Clptm1	2.78626e-07	-0.104166	5.35183e-06
Acp5	3.04738e-07	-0.170129	5.84508e-06
Cox4i1	3.151e-07	-0.164899	6.03524e-06
Nucb1	3.22743e-07	-0.15596	6.17287e-06
Rpl17	3.25015e-07	0.230476	6.20752e-06
Adgrl2	3.36063e-07	-0.0963369	6.40945e-06
S100a6	3.42962e-07	0.0960723	6.53178e-06
Rpl37a	3.52599e-07	0.130523	6.70585e-06
Atp5l	3.56006e-07	0.171161	6.76111e-06
Fdx1	3.61362e-07	0.276018	6.85317e-06
Ufc1	3.76765e-07	0.27005	7.13526e-06
Aldh4a1	3.84778e-07	-0.252095	7.27678e-06
Derl2	3.93657e-07	-0.217808	7.43427e-06
Hsd17b2	3.96275e-07	-0.276083	7.47324e-06
Gulo	4.06448e-07	-0.272767	7.65439e-06
Reep3	4.16587e-07	-0.236957	7.83439e-06
Dmac1	4.19083e-07	0.183182	7.87036e-06
Uqcr10	4.26954e-07	0.153826	8.00702e-06
Rnf149	4.52388e-07	-0.204508	8.47223e-06
Acadl	4.56867e-07	0.285299	8.54423e-06
Pemt	4.59229e-07	-0.289271	8.57651e-06
Ces1b	4.62572e-07	-0.10418	8.627e-06
Mfsd1	4.93205e-07	-0.137844	9.1856e-06
Arl5a	4.97043e-07	-0.247544	9.24432e-06
Serpina10	5.20827e-07	-0.243163	9.67332e-06
Supt4a	5.49629e-07	0.238479	1.01942e-05
Ldlr	5.70468e-07	-0.15651	1.05657e-05
Ndufb7	5.71227e-07	0.242509	1.05657e-05
Sppl2a	5.75391e-07	-0.185911	1.06282e-05
Ifi27l2a	5.79906e-07	0.129194	1.06969e-05
Ccdc47	5.893e-07	-0.104613	1.08554e-05
Rps7	6.00098e-07	0.2019	1.10392e-05
Mup11	6.12482e-07	-0.0842351	1.12517e-05
Fdft1	6.2257e-07	-0.219981	1.14214e-05
Emc10	6.41232e-07	-0.184546	1.17478e-05
Tmx1	6.54465e-07	-0.125016	1.1974e-05
Tex2	6.64617e-07	-0.168196	1.21432e-05
Abhd14b	6.86765e-07	0.287039	1.25233e-05
Ephx1	6.87278e-07	-0.20241	1.25233e-05
Dnajc19	6.93908e-07	0.280578	1.26271e-05
Lmbrd2	7.00956e-07	-0.12743	1.27381e-05
Cd74	7.06415e-07	0.21222	1.282e-05
Gstp1	7.11496e-07	0.263669	1.28949e-05
2021-03-02	7.20628e-07	-0.299728	1.30429e-05
Psma6	7.31707e-07	0.282084	1.32257e-05
Tmx2	7.44764e-07	-0.10736	1.34436e-05
Ggct	7.49429e-07	0.165178	1.35098e-05
Atp13a3	7.52312e-07	-0.160946	1.35436e-05
Ptprf	7.54131e-07	-0.130927	1.35583e-05
Ube2b	7.99015e-07	0.276281	1.43461e-05
H2-Eb1	8.09834e-07	0.141529	1.4521e-05
Spi1	8.40224e-07	0.0595766	1.50459e-05
Slc20a2	8.43921e-07	-0.0897261	1.50921e-05
Ube2s	8.59253e-07	0.17678	1.53459e-05
Ptms	8.60665e-07	0.163532	1.53508e-05
Ctsc	8.73954e-07	-0.170765	1.55672e-05
Pccb	8.98695e-07	-0.237083	1.59868e-05
Gabarapl1	9.02472e-07	0.269232	1.60329e-05
Mthfd1	9.0892e-07	-0.257975	1.61262e-05
Cyp2j6	9.34513e-07	-0.0940435	1.6541e-05
Nectin3	9.34757e-07	-0.142708	1.6541e-05
Cib3	9.89011e-07		1.74781e-05
Emc1	1.00997e-06	-0.107491	1.78019e-05
Sel1l	1.00982e-06	-0.151193	1.78019e-05
Slc17a3	1.07646e-06	-0.129898	1.8949e-05
Alcam	1.11372e-06	-0.124505	1.95795e-05
Orm2	1.12136e-06	-0.122127	1.9688e-05
Snrpd1	1.124e-06	0.198059	1.97087e-05
Ido2	1.1345e-06	-0.165046	1.98671e-05
Mcts1	1.17078e-06	0.243132	2.04758e-05
Ddost	1.17951e-06	-0.137838	2.06017e-05
Kalrn	1.21555e-06	-0.0993809	2.12038e-05
Fdps	1.22176e-06	-0.305567	2.12467e-05
Ptges3	1.22274e-06	0.283889	2.12467e-05
Sec63	1.21994e-06	-0.147272	2.12467e-05
Ten1	1.2512e-06	0.0863486	2.17132e-05
Derl1	1.25366e-06	-0.188445	2.17279e-05
S100a13	1.32692e-06	0.215218	2.29681e-05
Aldh1a7	1.43638e-06	-0.255732	2.4831e-05
Ces2e	1.45392e-06	-0.190408	2.51021e-05
Ctsh	1.47592e-06	-0.244842	2.54492e-05
Mrpl21	1.4858e-06	0.205891	2.5587e-05
Cs	1.48804e-06	0.242214	2.55928e-05
Clta	1.51784e-06	0.257548	2.60721e-05
Suox	1.54861e-06	-0.22925	2.65668e-05
Tmem33	1.56294e-06	-0.199089	2.67785e-05
Pfdn2	1.56671e-06	0.260103	2.67822e-05
Slc38a2	1.56713e-06	-0.142329	2.67822e-05
Acox1	1.58589e-06	-0.213977	2.70686e-05
Minos1	1.71982e-06	0.27725	2.93174e-05
Slc19a2	1.72261e-06	-0.108395	2.93279e-05
Masp1	1.73026e-06	-0.103349	2.94209e-05
Chic2	1.81519e-06	0.131589	3.08262e-05
Slc37a4	1.84482e-06	-0.137698	3.12901e-05
Sdhaf4	1.87732e-06	0.221815	3.18013e-05
Ubl5	1.90166e-06	0.258729	3.21731e-05
Wbp4	1.93475e-06	0.128481	3.26919e-05
Serinc3	2.03275e-06	-0.183815	3.43049e-05
Apoa1	2.0423e-06	-0.149056	3.44229e-05
Timm8b	2.04873e-06	0.268022	3.44882e-05
Ndufc1	2.07197e-06	0.25096	3.4836e-05
Serpina3c	2.18274e-06	-0.136866	3.66526e-05
Lgr4	2.189e-06	-0.113946	3.6712e-05
Vapa	2.19851e-06	0.273403	3.68258e-05
Scarb2	2.32177e-06	-0.161106	3.88422e-05
Rhod	2.32676e-06	0.132666	3.88774e-05
Coq7	2.35069e-06	0.163155	3.91977e-05
Mrpl17	2.35175e-06	0.263928	3.91977e-05
Mrpl48	2.48859e-06	0.18457	4.14274e-05
Avpi1	2.51765e-06	0.203131	4.18594e-05
Chrac1	2.56357e-06	0.156533	4.25703e-05
Tst	2.57369e-06	0.207509	4.2686e-05
BC025446	2.63749e-06	-0.217449	4.36904e-05
F11r	2.67748e-06	-0.116688	4.42983e-05
S1pr1	2.69418e-06	-0.15058	4.452e-05
Atad1	2.892e-06	-0.140802	4.77304e-05
Actb	2.9772e-06	0.192331	4.90765e-05
Rhoc	2.99566e-06	0.0732893	4.93205e-05
Serpina7	3.05843e-06	0.0855553	5.02925e-05
Erbb3	3.08769e-06	-0.0845119	5.07118e-05
Ssr1	3.09863e-06	-0.180628	5.08295e-05
Arpc1b	3.11e-06	0.167	5.09541e-05
Slc6a6	3.25386e-06	-0.147819	5.32464e-05
Gtf2h5	3.48757e-06	0.224518	5.69327e-05
S100a1	3.48513e-06	0.265423	5.69327e-05
Cyp20a1	3.51641e-06		5.73341e-05
Daglb	3.54592e-06	-0.0654761	5.77454e-05
Pex11a	3.62884e-06	0.181219	5.90245e-05
Erg28	3.70026e-06	-0.220402	6.01136e-05
Nsdhl	3.72518e-06	-0.180443	6.04457e-05
Bdh2	3.73235e-06	-0.0644836	6.04892e-05
Pcdh1	3.76118e-06	-0.0693982	6.08832e-05
Tpi1	3.78883e-06	0.257825	6.12573e-05
Psmd4	3.84418e-06	0.254738	6.20777e-05
Wfdc17	3.91304e-06	0.106213	6.31142e-05
Akap9	3.919e-06	-0.105436	6.31348e-05
Tspan31	3.99471e-06	-0.253626	6.42777e-05
Kdelr2	4.03454e-06	-0.205397	6.48411e-05
Haao	4.04225e-06	0.260457	6.48877e-05
Ftcd	4.10702e-06	-0.236995	6.58491e-05
Agtr1a	4.12062e-06	-0.134281	6.59887e-05
Mrpl42	4.32958e-06	0.2581	6.92527e-05
Uqcrh	4.46202e-06	0.213366	7.12865e-05
Cdc34	4.49071e-06	0.249047	7.166e-05
Tspan12	4.53011e-06	-0.241174	7.22033e-05
Ndufs5	4.63762e-06	0.228137	7.38296e-05
Sil1	4.69992e-06	-0.0911657	7.47331e-05
Decr2	4.93694e-06	0.239902	7.84095e-05
Malsu1	4.96164e-06	0.18924	7.87092e-05
Cox19	5.17227e-06	0.201251	8.1954e-05
Ggcx	5.23613e-06	-0.0958877	8.28684e-05
Higd1a	5.63257e-06	0.263874	8.90381e-05
Dpyd	5.68966e-06	-0.264625	8.98354e-05
Mpzl2	5.80883e-06	-0.106901	9.16096e-05
Capzb	5.88301e-06	0.225871	9.26711e-05
Mrps21	6.06769e-06	0.234192	9.54688e-05
Mreg	6.16143e-06	-0.15923	9.68307e-05
Amdhd1	6.24e-06	-0.240483	9.79513e-05
Uggt1	6.28213e-06	-0.0892728	9.84979e-05
Cxadr	6.34059e-06	-0.13037	9.92992e-05
Rpl37	6.58095e-06	0.147799	0.000102944
Cdc42ep5	6.61908e-06	0.0624687	0.00010342
Timd2	6.73116e-06	-0.163929	0.00010505
Zfand6	6.92511e-06	0.251298	0.000107952
Fads6	7.53682e-06	-0.0883524	0.000117352
Zfp706	7.6055e-06	0.255317	0.000118284
Camp	7.86989e-06		0.000122255
Psap	7.99965e-06	-0.23381	0.000124128
Grina	8.13485e-06	-0.201108	0.000126081
Sec14l2	8.30396e-06	0.237638	0.000128554
Yipf5	8.54069e-06	-0.135927	0.000132067
Rab2a	8.75473e-06	0.212594	0.000135222
Dnajb11	9.12485e-06	-0.12206	0.000140777
Mia2	9.61029e-06	-0.182477	0.000148097
Aprt	9.71253e-06	0.235253	0.000149502
Dram2	9.72371e-06	-0.144631	0.000149503
Masp2	1.00019e-05	-0.233697	0.000153605
Pgp	1.00271e-05	0.149818	0.000153817
Man2a1	1.00474e-05	-0.124592	0.000153953
F9	1.04885e-05	-0.165896	0.00016053
Fh1	1.05998e-05	-0.225082	0.00016205
Mrpl14	1.06494e-05	0.252332	0.000162624
1810037I17Rik	1.06917e-05	0.208023	0.000162917
Hsbp1	1.06928e-05	0.249219	0.000162917
Scap	1.07184e-05	-0.0851023	0.000163123
Nipal1	1.09606e-05	-0.0632193	0.00016662
Lbp	1.11644e-05	-0.118882	0.000169528
Rnaseh2c	1.11885e-05	0.245222	0.000169703
Cyp17a1	1.12415e-05	-0.14686	0.000170314
Sidt2	1.1726e-05	-0.139206	0.000177267
Slc35b1	1.17266e-05	-0.113275	0.000177267
Cyba	1.17858e-05	0.106489	0.000177962
Tmem63b	1.18994e-05	-0.108123	0.000179476
Gas1	1.20704e-05	-0.0905087	0.000181852
Ctsd	1.21088e-05	-0.196246	0.000182227
Slc6a13	1.27164e-05	-0.189689	0.000191157
Reep6	1.31442e-05	-0.246805	0.000197367
Prdx5	1.31788e-05	0.206208	0.000197667
Rps17	1.34268e-05	0.243528	0.000201163
Atp5g1	1.35335e-05	0.15155	0.000202312
Timm10	1.3527e-05	0.165258	0.000202312
1810008I18Rik	1.37675e-05	0.226061	0.000205583
Sf3b5	1.38861e-05	0.212127	0.000207124
Tma7	1.4272e-05	0.24843	0.000212644
Mien1	1.45011e-05	0.236126	0.000215819
Arhgdia	1.45367e-05	0.210849	0.000216111
H2-Ab1	1.45834e-05	0.13721	0.000216566
Crat	1.47104e-05	0.132449	0.000218213
Cpq	1.51173e-05	-0.0911911	0.000224001
Mid1ip1	1.5209e-05	0.168374	0.000225113
Rab3d	1.52548e-05	0.0571452	0.000225543
Perp	1.5607e-05	-0.14864	0.000230499
Lgals9	1.57773e-05	0.225406	0.000232758
Met	1.59471e-05	-0.0783298	0.000235006
Slc25a22	1.62755e-05	0.182238	0.000239583
Maob	1.66115e-05	-0.2499	0.000244263
Imp3	1.67139e-05	0.196628	0.000245502
Atp6v1e1	1.70399e-05	0.240573	0.000250017
Commd3	1.74493e-05	0.204608	0.000255469
Polr1d	1.74324e-05	0.222862	0.000255469
Mrpl11	1.76815e-05	0.208789	0.000258588
Fxyd5	1.77123e-05	0.0749471	0.000258757
Smim1	1.77348e-05	0.106371	0.000258806
Abca1	1.78127e-05	-0.150103	0.000259642
Eif4ebp1	1.78307e-05	0.173718	0.000259642
Ahnak	1.79026e-05	0.0850528	0.000260409
Mocs2	1.81021e-05	0.248015	0.000263026
Ptprd	1.8374e-05	-0.123526	0.00026669
Rbbp4	1.84172e-05	0.181266	0.000267029
Psma5	1.88743e-05	0.217772	0.000273363
Sec62	1.90727e-05	-0.171593	0.00027594
Lpl	1.93279e-05	0.0518231	0.000279333
Dhrs7	1.94242e-05	-0.111167	0.000280423
Csrp2	1.96471e-05	0.154012	0.000283338
Mfsd4b1	2.04669e-05	-0.0763696	0.000294846
Stard10	2.05869e-05	0.146873	0.000296258
Hdgf	2.0619e-05	0.251089	0.000296403
Cops9	2.11239e-05	0.244002	0.000303338
Hpn	2.14206e-05	-0.237046	0.000306945
Slc30a10	2.14203e-05	-0.13506	0.000306945
Hacd1	2.18275e-05	-0.133209	0.000312444
Sfr1	2.19409e-05	0.154161	0.000313734
Akr1b3	2.22809e-05	0.0968275	0.000318257
Slc25a33	2.23889e-05	0.0860334	0.000319462
Mrps26	2.25843e-05	0.154576	0.00032191
Car14	2.34177e-05	-0.0832173	0.000333437
Pin4	2.41408e-05	0.192353	0.000343008
Rpp25l	2.41382e-05	0.16738	0.000343008
Dnajb6	2.43347e-05	0.200586	0.000345399
Rplp0	2.56739e-05	0.174016	0.000364024
H2afj	2.59388e-05	0.250252	0.00036737
Rassf7	2.59644e-05	0.0908438	0.00036737
C1qbp	2.67537e-05	0.237148	0.000378142
Npm3	2.8052e-05	0.129266	0.000396077
Vmp1	2.81656e-05	-0.148781	0.000397264
Trappc4	2.82265e-05	0.148884	0.000397708
Manf	2.84308e-05	-0.237655	0.000400167
Ces3b	2.87618e-05	-0.152855	0.000404405
Smco4	2.97172e-05	0.161822	0.000417403
Eif3i	2.9949e-05	0.231123	0.000420221
Pttg1	3.10279e-05	0.0786184	0.000434906
Mat1a	3.11106e-05	-0.130659	0.000435614
Alkbh5	3.12286e-05	0.210868	0.000436812
Tecr	3.17416e-05	-0.239649	0.000443527
Rab11a	3.22089e-05	0.165303	0.00044959
Qdpr	3.27284e-05	0.194572	0.00045637
Hpgd	3.28322e-05	-0.215751	0.000457344
Fgfr3	3.30649e-05	-0.0591369	0.00046011
Faah	3.33955e-05	-0.111455	0.000464232
Rps19bp1	3.34883e-05	0.147885	0.000465043
Bola1	3.38299e-05	0.209234	0.000466924
Gas6	3.38118e-05	-0.0998035	0.000466924
Lamtor2	3.37253e-05	0.233509	0.000466924
Srpr	3.38315e-05	-0.120659	0.000466924
Ssr2	3.3807e-05	-0.130012	0.000466924
Tmem97	3.37082e-05	-0.134255	0.000466924
1700021F05Rik	3.47578e-05	0.142273	0.000478728
H2afz	3.47275e-05	0.236853	0.000478728
Itfg1	3.56531e-05	-0.0975561	0.000490557
Nhp2	3.66024e-05	0.171168	0.000503106
Lsm4	3.68651e-05	0.157167	0.000506201
Saa1	3.77734e-05	-0.111969	0.000518145
Ube2l3	3.86815e-05	0.224609	0.000530062
Hjurp	3.92974e-05	-0.126167	0.000537956
1810022K09Rik	3.97497e-05	0.117683	0.000543596
Hsd17b7	4.06667e-05	-0.131644	0.000555573
Cd53	4.07542e-05	0.0707197	0.000556204
Tmem106b	4.14973e-05	-0.164985	0.000565773
Dock4	4.16431e-05	-0.0816508	0.000566615
Eif4a1	4.16147e-05	0.240896	0.000566615
Ndufv3	4.19445e-05	0.217875	0.000570141
Glrx3	4.2813e-05	0.187261	0.00058136
Cd7	4.34636e-05		0.0005896
Zdhhc9	4.35484e-05	-0.0965498	0.000590158
Snapc5	4.43443e-05	0.122613	0.000600339
Sema4g	4.46279e-05	-0.173443	0.000603574
Eci3	4.49515e-05	-0.0533537	0.000607341
Oser1	4.53342e-05	0.109496	0.000611898
Ssfa2	4.58905e-05	-0.110076	0.000618788
Psmd11	4.65784e-05	0.224241	0.000627435
Rps15	4.6947e-05	0.220513	0.00063177
Mup14	4.70841e-05		0.000632983
Asgr2	4.7649e-05	-0.197201	0.000639939
H2-Ke6	4.99106e-05	0.213912	0.000669646
Tiam2	5.01484e-05		0.000672168
Rbp1	5.02212e-05	0.108616	0.000672475
Mgat2	5.08369e-05	-0.136064	0.000680044
Samd8	5.10058e-05	-0.104675	0.000681628
Hspe1	5.29204e-05	0.156543	0.000705814
Tmem176b	5.28723e-05	-0.252757	0.000705814
Mup7	5.31756e-05	-0.0492486	0.000708518
Hint2	5.32923e-05	0.215589	0.000709372
Mpc2	5.37859e-05	0.147881	0.000715235
Selenot	5.45502e-05	-0.181898	0.000724684
Slc25a39	5.53586e-05	0.237228	0.0007347
Psmd7	5.55988e-05	0.210516	0.000737163
Acly	5.56945e-05	-0.224934	0.000737705
Ppp1r14b	5.59574e-05	0.193537	0.00074046
Anxa5	5.67326e-05	0.197822	0.000749983
Stt3b	5.68429e-05	-0.138801	0.000750705
Sacm1l	5.80402e-05	-0.138861	0.000765767
1600014C10Rik	5.82145e-05	-0.203527	0.000767316
Mydgf	5.89263e-05	-0.185453	0.000775939
Cyp2d22	6.06143e-05	-0.138028	0.000797389
Pcyox1	6.16176e-05	-0.101406	0.000809328
Sdhd	6.16815e-05	0.223337	0.000809328
Txndc5	6.1702e-05	-0.11839	0.000809328
Sult1a1	6.20333e-05	-0.218683	0.000812884
Larp4	6.49049e-05	-0.112135	0.000849687
Dync1h1	6.50789e-05	-0.106001	0.000851139
Cenpx	6.51651e-05	0.214114	0.000851408
Laptm5	6.52258e-05	0.074521	0.000851408
Pdia5	6.56335e-05	-0.0804721	0.000855902
Surf4	6.60837e-05	-0.174466	0.00086094
Cyp3a16	6.71777e-05	-0.0707263	0.000874347
Tm4sf4	6.78753e-05	-0.161868	0.000882575
C9	6.79455e-05	-0.139383	0.000882636
Rtn3	6.80464e-05	-0.13076	0.000883097
Eif6	6.91776e-05	0.209516	0.000896914
Tnfaip8l1	7.02073e-05	0.109689	0.00090939
Adgrv1	7.09005e-05		0.000916608
Sox6os	7.08602e-05	-0.0566994	0.000916608
Sat1	7.15204e-05	0.184751	0.000923736
Lpgat1	7.25085e-05	-0.159023	0.000935603
Hadh	7.26977e-05	0.21637	0.000937147
Gm4756	7.28191e-05	-0.0976688	0.000937816
Elovl5	7.3111e-05	-0.234024	0.000940676
Id2	7.50528e-05	0.228703	0.000964739
Slc25a16	7.59369e-05	-0.123883	0.000975174
Slc47a1	7.81493e-05	-0.110121	0.00100263
Ltbr	7.87566e-05	-0.112792	0.00100946
Pla1a	8.01164e-05	-0.0511659	0.00102592
Hbb-bt	8.1922e-05	-0.00651115	0.00104804
AC135964.2	8.21141e-05	-0.0891501	0.00104922
Tstd1	8.217e-05	-0.144547	0.00104922
Hba-a1	8.27339e-05	0.0020987	0.00105542
Rpp21	8.3151e-05	0.152054	0.00105974
Tuba8	8.38114e-05		0.00106715
Rtn4	8.411e-05	-0.190945	0.00106994
Apol9a	8.53465e-05	0.158249	0.00108465
St6gal1	9.07098e-05	-0.100774	0.00115172
C1rl	9.0993e-05	-0.10479	0.00115423
Id4	9.19874e-05		0.00116575
Gm4951	9.4621e-05	0.143616	0.001198
Slc3a1	9.49353e-05	-0.0509404	0.00120085
Bax	9.5508e-05	0.165199	0.00120696
Zdhhc6	9.64974e-05	-0.125203	0.00121811
Znhit1	9.65704e-05	0.202677	0.00121811
Coq8a	9.73644e-05	-0.22353	0.00122697
Ptpn18	9.81682e-05	0.0878087	0.00123595
Atg9a	9.84397e-05	-0.0800761	0.00123604
Med28	9.84504e-05	0.133023	0.00123604
Src	9.83198e-05		0.00123604
1810044D09Rik	9.93972e-05	0.0789481	0.00124575
Cript	9.94088e-05	0.159392	0.00124575
Cald1	0.000101566	0.207269	0.0012716
Acot3	0.000102134	-0.191883	0.00127753
Mcrip1	0.00010331	0.154209	0.00129104
Hes1	0.000106198	0.0674218	0.0013259
Itgb1bp1	0.000106704	0.0946758	0.00133099
Sptbn2	0.000107668	-0.0681054	0.00134177
Dph3	0.000109785	0.165483	0.00136689
Glyat	0.00011007	0.226669	0.00136918
Mup16	0.000114871	-0.0722456	0.00142758
Clcc1	0.000116823	-0.0741613	0.0014505
BC018473	0.000118395		0.00146866
Cox6b1	0.000119431	0.121612	0.00148015
Smoc1	0.000119626	-0.0918385	0.00148121
Gabarap	0.000122617	0.180251	0.00151685
Ndufb10	0.000124787	0.207793	0.00154228
C2	0.00012525	-0.0860512	0.00154659
H2-Aa	0.000128021	0.122627	0.00157936
Slc39a1	0.00012871	-0.136103	0.00158641
Arhgdib	0.000130063	0.0761714	0.00160162
Usp18	0.00013147	0.0613055	0.00161747
Adpgk	0.000135445		0.00166334
Slc1a2	0.000135396		0.00166334
Bmp1	0.000136488	-0.122616	0.00167462
Ccdc107	0.00013802	-0.149973	0.00169187
Dsp	0.000139211	-0.0871748	0.00170492
Akirin2	0.000139452	0.126964	0.00170632
Camkk2	0.000140527	-0.072253	0.00171792
Bdh1	0.000141069	0.225084	0.00172142
Nsa2	0.000140983	0.198596	0.00172142
Suclg1	0.000141652	0.212946	0.00172697
Malat1	0.000143387	0.298344	0.00174655
Cystm1	0.000144011	0.102606	0.00175256
Papss2	0.000147284	-0.227909	0.00179078
Inhbc	0.000147693	-0.0871961	0.00179414
Dio1	0.000149895	-0.187764	0.00181924
Fcgrt	0.000152591	-0.162415	0.00184987
Hist1h4i	0.00015283	0.112985	0.00184987
Tsku	0.000152749	-0.0512584	0.00184987
Ms4a4b	0.000156242	0.0708275	0.00188948
Mrpl58	0.000158076	0.190534	0.00190994
Nckap1	0.000158769	-0.148241	0.0019166
Mfsd4b3	0.000159614	-0.0542455	0.00192508
Irf1	0.000160747	0.0773521	0.001937
Snf8	0.000163879	0.168057	0.00197299
Arf5	0.000164285	0.207069	0.0019761
C1galt1c1	0.000164498	-0.0675208	0.00197691
Rgs1	0.000164679		0.00197733
Fam8a1	0.000165329	-0.121679	0.00198336
AW112010	0.000165868	-0.223958	0.00198806
Ube4a	0.000167417	-0.0841654	0.00200484
Prnp	0.000167953	-0.0542301	0.00200948
Acadsb	0.000168308	-0.149715	0.00201194
Acss2	0.000173017	-0.204799	0.0020664
Acbd5	0.000174741	0.208254	0.00208514
Dnajb9	0.000175807	-0.154138	0.00209415
Etfb	0.000175754	0.16597	0.00209415
Cmtm6	0.000180321	-0.0949848	0.00214413
Gal3st1	0.000180171		0.00214413
Spint2	0.000189632	-0.148123	0.00225286
Sh3bgrl3	0.000190479	0.129893	0.00226093
Grpel1	0.000191371	0.217909	0.00226952
Esd	0.000196877	0.213363	0.00233277
Alg5	0.000198765	-0.100284	0.00235307
Chka	0.000199145	0.133725	0.0023555
Adam9	0.000207175	-0.0769745	0.00244833
Rgs16	0.000208782	0.100501	0.00246516
Echs1	0.000209434	0.199324	0.0024707
Pros1	0.000212033	-0.0582336	0.00249917
Dcxr	0.000212631	-0.174449	0.00250403
Uqcr11	0.000217436	-0.115476	0.00255838
Asrgl1	0.000217925	0.0719257	0.0025619
Lsm6	0.000218372	0.18588	0.00256492
S100a4	0.000221649		0.00260115
Arl6ip4	0.00022234	0.155419	0.00260689
Cfl1	0.000222719	0.226445	0.00260689
Cyp2c67	0.000222618	-0.122768	0.00260689
U2af1	0.000223787	0.206818	0.00261712
Pop7	0.000224317	0.114054	0.00262105
Sumo1	0.000224733	0.193785	0.00262364
Oas1a	0.000226087	0.0393943	0.00263717
Clcn2	0.000228222	-0.0440443	0.00265963
Ttc36	0.000228407	0.113707	0.00265963
Gm10076	0.000230216	0.207831	0.00267837
Brap	0.000232024	0.127649	0.00269708
Rpl41	0.000233985	0.108332	0.00271753
Cyp2u1	0.000236229	-0.0392875	0.00274123
Aldh7a1	0.000242732	-0.18991	0.00281428
Cd47	0.000243169	-0.181668	0.00281691
Coasy	0.000245871	0.194531	0.00284578
Vsig4	0.000251128	0.0347821	0.00290412
Slc6a12	0.000253371	-0.108516	0.00292755
Fzd8	0.000262292		0.00302804
Oard1	0.000263467	0.122256	0.003039
Ddhd2	0.000264483	0.0818541	0.00304811
Pnisr	0.000274053	0.0706535	0.00315571
Tomm5	0.000276874	0.17283	0.00318547
Noct	0.000279285	-0.0835312	0.00321047
Mrpl13	0.000279602	0.185018	0.00321138
Decr1	0.000286304	0.217635	0.00328556
Ctso	0.00028875	-0.100882	0.0033108
Mrpl20	0.000290114	0.179586	0.00332361
Acot1	0.000291196	0.156969	0.00333318
Uxt	0.000297286	0.102566	0.00340001
Psma2	0.0003003	0.212945	0.00343156
Snrpb2	0.000300998	0.0978847	0.00343662
Akap1	0.000303027	-0.0970805	0.00345686
Psmb7	0.000304774	0.195877	0.00347385
Mrpl50	0.000308937	0.17659	0.00351834
Bnip3	0.00031056	0.218967	0.00353383
Ndfip2	0.000311298	-0.107947	0.00353924
Rps6ka1	0.000311855	0.0427513	0.00354259
Car8	0.000313742	-0.153958	0.00356102
Cacybp	0.000314549	0.152246	0.00356718
Ahsa1	0.000315234	0.154491	0.00357195
Siae	0.000315697	-0.0369391	0.00357419
Slco2a1	0.000316813	-0.0714395	0.00358381
Casd1	0.000320763	-0.0725571	0.00362545
Snrpd2	0.000323746	0.184971	0.00365611
Cox14	0.00032438	0.177692	0.0036602
Cdk2ap2	0.000326121	0.155962	0.00367677
C1ra	0.000328641	-0.0938251	0.00369899
Tmem129	0.000328582	-0.0286831	0.00369899
Ccr2	0.000334111	0.0234351	0.00375743
Gsta2	0.000334943	-0.106597	0.00376051
H2-D1	0.0003347	-0.225558	0.00376051
Cox7a2	0.000338193	0.116452	0.00379384
Gfer	0.000340334	0.189704	0.00381468
Tnks1bp1	0.000341108	-0.0502932	0.00382019
Isg15	0.000341666	0.128066	0.00382326
Gm14403	0.000343322	0.11007	0.0038386
Phyh	0.000350396	0.111107	0.00391445
Sdhb	0.000351376	0.211844	0.00392214
Dpm1	0.000358298	-0.0822303	0.00399611
Mkrn2os	0.000360207	0.115201	0.00401407
Tspan14	0.000361346	-0.0530717	0.00402345
Nt5e	0.000361731	-0.085658	0.0040244
Rnmt	0.00036743	0.0536687	0.00408444
Med6	0.000368763	0.0807937	0.00409588
Ltb	0.000371384	0.0420286	0.0041216
Sigmar1	0.000373831	-0.146905	0.00414534
Ywhab	0.000375821	0.176204	0.00416398
Aif1	0.000376824	0.0445303	0.00417167
Slc30a1	0.000379755	-0.0576113	0.00420067
Clpx	0.000384803	-0.210856	0.00424953
Tmem258	0.000384532	-0.185767	0.00424953
Ugt2b37	0.00038938	-0.0406653	0.00429657
Ptprc	0.000392869	0.0675549	0.00433151
Atp7b	0.00040507	-0.0522868	0.00446239
Eppk1	0.000407232	-0.0507223	0.00448254
Rdh11	0.000409111	-0.0800567	0.00449956
Nsd3	0.00041423	0.0960968	0.00455214
Med21	0.000414924	0.170696	0.00455606
Ndufa1	0.000418238	-0.201472	0.00458871
Esf1	0.000421353	0.100992	0.00461913
Ppcs	0.000422741	0.120745	0.00463057
Baat	0.000428947	-0.216494	0.00469474
Ddrgk1	0.000430692	-0.160318	0.00471002
Chchd4	0.000431983	0.084676	0.00472031
Abca8b	0.00043491	-0.0604923	0.0047446
Cbr1	0.000434717	0.213195	0.0047446
Insr	0.000438308	-0.103997	0.00477781
Cnih1	0.000439365	-0.140971	0.00478413
Tuba1c	0.000439598	-0.17417	0.00478413
2610507B11Rik	0.00044409	-0.096413	0.00482912
C1d	0.000446654	0.205997	0.00485309
Tedc2	0.000449739	-0.0857369	0.00488267
Lcn2	0.000453377	-0.0998991	0.00491821
Gtf3c1	0.000455343	-0.0658274	0.00493557
Hba-a2	0.000457536	-0.0165371	0.00495138
Sec61a1	0.000457365	-0.115031	0.00495138
Nudt18	0.000464692	0.0919428	0.00502458
Vim	0.000465046	0.0403489	0.00502458
Dusp22	0.000466195	0.0866275	0.00503297
Mylk	0.000466667	-0.0837834	0.00503404
Clec4a2	0.000471355		0.00507695
Rgs18	0.000471399		0.00507695
Dntt	0.000472023	0.0885195	0.00507961
Faim	0.000472592	0.0597306	0.00508169
Gngt2	0.000473642	0.0531827	0.00508891
Erp44	0.000482176	-0.116586	0.00517648
Map2k2	0.000486567	0.176511	0.00521618
Srp9	0.000486648	0.200015	0.00521618
Mrpl23	0.000487345	0.187974	0.00521951
Rps21	0.000501703	0.120512	0.00536902
Plin5	0.000503385	0.157974	0.00538274
2300009A05Rik	0.00050861	0.141134	0.00543001
Gm2814	0.000508244	0.0316911	0.00543001
Slc25a17	0.000510834	-0.107371	0.00544944
Lsp1	0.000528698	0.058914	0.00563554
BC017158	0.000529764		0.00564244
Ndufab1	0.000531349	0.191217	0.00565486
Arpc5	0.000538523	0.165336	0.00572669
Akr1b7	0.000539073		0.00572803
Tmem14c	0.000539725	-0.198743	0.00573043
Esr1	0.000543179	-0.09389	0.00576257
Cgnl1	0.000544576	-0.0821733	0.00577285
Hacd3	0.00054927	-0.0943214	0.00581804
Selenoi	0.000550078	-0.099042	0.00582202
Smlr1	0.000553761	0.184787	0.0058564
Srp19	0.000561005	0.137179	0.00592836
Ciita	0.000563329		0.00594826
Mst1	0.000569124	-0.106107	0.00600475
Gng11	0.000576924	0.115331	0.00608229
Mrpl46	0.000582469	0.11607	0.00613595
Pdzk1	0.000583413	0.118181	0.0061411
Gm30692	0.000587331		0.00617751
Pdcd5	0.000590302	0.180966	0.00620306
Tubb5	0.00059068	0.166203	0.00620306
Nfe2l2	0.000591314	0.133004	0.00620488
Itgb1	0.000627711	-0.107408	0.00658169
Slc22a27	0.000633932	-0.103703	0.00664175
Rnf130	0.000635031	-0.0954639	0.0066481
Hnrnpdl	0.000646768	0.0940451	0.00676573
Hcst	0.000649282	0.0508591	0.00678151
Mtdh	0.000648888	-0.113964	0.00678151
Phb2	0.000654189	0.211421	0.00682747
Abcc2	0.000655846	-0.127315	0.00683947
Lat2	0.000659702		0.00687436
Nr3c1	0.000665149	-0.128168	0.00692576
Mrpl54	0.000670244	0.152641	0.00696941
Trim14	0.000670374		0.00696941
Cr1l	0.000676467	-0.0637382	0.00702734
Gpr108	0.000680353	-0.0963486	0.00706227
Pecr	0.00068554	-0.159064	0.00711063
Ifi27l2b	0.00068637	0.0520532	0.00711377
Retreg2	0.000691267	-0.137241	0.00715902
Cyp2c38	0.000697429	-0.139273	0.0072173
Atp1b1	0.000700742	-0.0761422	0.00724602
St3gal1	0.000701945	-0.129279	0.00725289
Jmjd8	0.000706694	-0.0576212	0.00729637
Sbds	0.00070768	0.117458	0.00730096
Nudt1	0.000714062	0.118779	0.00736117
Mocos	0.000716147	-0.0953465	0.00737703
Ern1	0.00071949	-0.0793595	0.00740424
Serpina11	0.000719887	-0.162574	0.00740424
Rnaset2a	0.000722815	-0.0434756	0.00742869
Cyp3a41b	0.000748539		0.00768136
Pbx4	0.000748449		0.00768136
Inpp5d	0.000758799	0.0269517	0.00778072
Nop16	0.000767383	0.0988398	0.00786276
B430306N03Rik	0.000774738		0.0079321
Mbd3	0.000781628	0.130334	0.00799566
Med23	0.000782133	-0.0329282	0.00799566
Shisa5	0.000784517	0.101942	0.00801396
Echdc2	0.00078946	0.155944	0.00805835
Ube2t	0.000795089		0.00810966
Lrrc25	0.000804874		0.00820327
Ufl1	0.000807229	-0.0686772	0.00822105
Rmdn2	0.000818213	-0.105398	0.00832662
Nat8f2	0.000819565	-0.199204	0.0083341
Vdac2	0.000821614	0.146395	0.00834864
Sdr9c7	0.000822467	-0.0532141	0.00835101
Rbm8a	0.000847202	0.148327	0.00859569
Btd	0.000850119	-0.077875	0.0086188
Kank1	0.000853585	-0.0837264	0.00864744
Zmat2	0.000855017	0.138167	0.00865544
Glrx	0.000860977	0.151065	0.00870924
Foxa3	0.000869894	0.123014	0.00879284
Eif1b	0.000877182	0.138616	0.00885987
Fancc	0.000878098		0.00886248
Aph1b	0.000879468		0.00886304
Tmed4	0.000878928	-0.0804573	0.00886304
Kif2a	0.000885948	0.0501981	0.00892167
Fads1	0.000905954	-0.185755	0.00911633
Tm2d3	0.000907206	-0.0829303	0.00912212
Clec2d	0.000911702	-0.186724	0.00916049
Fyb	0.00091406	0.0547891	0.00917325
Pdcd10	0.000914331	0.135479	0.00917325
Ebna1bp2	0.000920126	0.111678	0.00922452
Cyp39a1	0.00092999	-0.0590614	0.00930957
Pex13	0.00092983	-0.111406	0.00930957
Emc7	0.000934353	-0.115978	0.0093463
Npc1	0.000936787	-0.0713349	0.0093637
Cisd2	0.000946079	-0.107908	0.00944958
Jade1	0.000957235	-0.0733864	0.00955393
Slc9a3r1	0.000965361	-0.174847	0.00962791
Naglu	0.000971776	-0.0358242	0.00968472
Smap1	0.000974319	0.09066	0.0097029
Rdh16	0.00097516	-0.100852	0.0097041
Mrpl30	0.000978738	0.182496	0.00973253
Cyp3a59	0.000980202	-0.0706888	0.0097399
Cxcl12	0.000982499	-0.15314	0.00975553
Lrrc28	0.000987244	0.0989746	0.00979544
Fahd1	0.000991096	0.155634	0.00982643
Laptm4b	0.000999252	-0.0524927	0.00990001
Elof1	0.0010071	0.148928	0.00997044
Csnk2b	0.00100946	0.172899	0.00998651
Kyat3	0.00103046	-0.203079	0.0101734
Psme4	0.00103029	-0.148511	0.0101734
Psmg3	0.00103062	0.121988	0.0101734
Hsbp1l1	0.00103613	0.0474263	0.0102203
Mrpl22	0.00104115	0.146755	0.0102623
Fam126a	0.00104471	-0.0622808	0.0102899
Snu13	0.00105837	0.162777	0.0104169
Actn4	0.00106011	-0.121064	0.0104239
Tmed5	0.00106063	-0.101139	0.0104239
Csrp3	0.0010823	0.152894	0.010629
AI467606	0.00108439		0.0106341
Mrpl41	0.00108361	0.130336	0.0106341
Serpinb6a	0.00108612	0.043121	0.0106434
Polr2f	0.0010901	0.139722	0.0106746
Srebf1	0.00109808	-0.130044	0.0107449
Tmem19	0.00109893	-0.0956142	0.0107454
Hsd17b12	0.00111759	-0.112482	0.01092
Rexo2	0.00111988	0.187595	0.0109345
Gadd45g	0.00112955	-0.147359	0.0110208
Ptp4a1	0.00113572	-0.198196	0.0110731
Atp5e	0.00114217	0.10387	0.0111279
Gzmb	0.0011638		0.0113305
Dcn	0.00116627	-0.0720049	0.0113463
Hnrnpa3	0.00117288	-0.195516	0.0113819
Hspa9	0.00117084	-0.160002	0.0113819
Ifi44	0.00117415	0.0490232	0.0113819
Ndufa5	0.00117373	0.168733	0.0113819
Ppl	0.00117208	-0.0407573	0.0113819
1110008P14Rik	0.00118555	0.165061	0.0114759
Paip2	0.00118479	0.158799	0.0114759
Copa	0.00118889	-0.136721	0.0115
Card19	0.00119604	0.0721338	0.0115553
Rex1bd	0.00119683	0.185052	0.0115553
Selenoh	0.00119718	0.0912661	0.0115553
H2-DMb1	0.00120352	0.034671	0.0116082
Clptm1l	0.0012049	-0.104901	0.0116132
Timm17a	0.00121285	0.125121	0.0116815
C1galt1	0.00121512	-0.0914545	0.011695
Naa10	0.00122759	0.116737	0.0118065
Atp5j2	0.00123299	0.124705	0.0118416
Chchd5	0.00123257	0.114061	0.0118416
Ythdf2	0.00123688	0.119549	0.0118705
Ppp1r15b	0.00124763	-0.0845997	0.0119566
Uap1l1	0.00124761	0.0360486	0.0119566
Aldob	0.00124895	0.0416773	0.0119608
E2f3	0.0012548		0.0119998
Fam32a	0.00125454	0.155543	0.0119998
Hmgb1	0.00125724	0.179686	0.0120146
Mrps14	0.00127963	0.184742	0.0122171
Rabggtb	0.00128024	0.104581	0.0122171
Dhrs13	0.00128321		0.0122279
Fam35a	0.00128286	0.116868	0.0122279
Gchfr	0.00128409	-0.158584	0.0122279
Klf9	0.00128781	0.0828254	0.0122546
Clpp	0.00129583	0.165104	0.0123109
Dynlrb1	0.00129646	0.184365	0.0123109
Sgpp1	0.00129563	-0.0773766	0.0123109
mt-Co2	0.00130087	0.160276	0.0123441
Atf6	0.00130597	-0.0610334	0.0123838
Samm50	0.00130866	0.152499	0.0124006
Ccdc12	0.00131206	0.1294	0.0124153
Rpl35	0.00131141	0.158186	0.0124153
Pigt	0.00131673	-0.0729555	0.0124508
Tmem168	0.00131903	-0.053575	0.0124638
Steap3	0.00132621	-0.034306	0.0125228
Rpl39	0.00134749	0.10689	0.0127149
Pdcd6	0.00134981	0.178778	0.0127279
Ubxn4	0.00136197	-0.126271	0.0128335
H13	0.00139066	-0.108841	0.0130947
Entpd8	0.00139846	-0.0894774	0.0131498
Xdh	0.00139808	-0.0938074	0.0131498
Pdk4	0.00140336	0.0593716	0.0131867
Calu	0.00141074	-0.0688614	0.0132459
Eci2	0.00141163	0.176159	0.0132459
Postn	0.00141607		0.0132783
Tmem185b	0.00142485	-0.0378842	0.0133514
Eif4e2	0.00142857	0.141006	0.013377
Lgals3	0.00143607	0.0587918	0.0134378
Smim11	0.00144329	0.146952	0.013496
Ndufaf3	0.00144888	0.0975994	0.0135389
Rnft1	0.00145092	-0.0904163	0.0135486
Defb1	0.00145516		0.0135788
Golim4	0.00145855	-0.0970737	0.0136011
Srxn1	0.00147503	0.100183	0.0137452
Prpf8	0.00149146	-0.130225	0.0138887
Brk1	0.00149451	0.146006	0.0139075
Lsm1	0.0015009	0.130178	0.0139574
Polr2e	0.00150613	0.111769	0.0139963
Adrm1	0.00151806	0.130316	0.0140974
Siglech	0.00152646		0.0141657
Znrd1	0.00156259	0.117031	0.0144911
Klrd1	0.00156414	0.0257165	0.0144954
Krt18	0.00157164	0.194682	0.0145549
Ubr3	0.00159733	-0.0927648	0.0147827
Snrpd3	0.00161017	0.183051	0.0148913
Kif20a	0.00161351		0.0149119
Igfbp2	0.00162556	-0.167358	0.0150131
Erap1	0.0016419	-0.0863441	0.0151535
Smim26	0.00164507	-0.104068	0.0151725
Gak	0.00164635	-0.0861237	0.0151739
Mccc1	0.0016737	-0.0783192	0.0154049
Plek	0.00167346	0.0325939	0.0154049
Dhrs3	0.00168277	-0.173563	0.0154778
Emc6	0.00168639	0.184961	0.0155002
Thumpd3	0.0016875	0.0759376	0.0155002
Rhou	0.00169252	0.112229	0.0155357
Tspyl4	0.00169435		0.0155419
Ddx3x	0.00169634	-0.192971	0.0155426
Gltpd2	0.00169788	-0.113111	0.0155426
Pnpla8	0.0016974	-0.151762	0.0155426
Tha1	0.00170372		0.0155854
Unc119	0.001713	0.0601384	0.0156597
Gcn1l1	0.00172963	-0.0875997	0.015801
Emp3	0.00173188	0.0305506	0.0158108
Cd86	0.00174388		0.0159097
Colec12	0.00175545	-0.0566182	0.0159936
Sdr42e1	0.00175471	-0.100534	0.0159936
Il11ra1	0.00176112	-0.0779482	0.0160344
Ly6c2	0.00178127	0.0365494	0.0162069
Ctsw	0.00178453		0.0162256
Psma4	0.00179588	0.18616	0.0163178
Dusp14	0.00179792		0.0163254
B4galnt1	0.00180255	-0.124627	0.0163564
Hnrnpa2b1	0.001815	-0.191386	0.0164583
Ftl1-ps1	0.0018276	0.0871695	0.0165614
Gm20319	0.00183562	0.0602218	0.0166229
Gns	0.00185372	-0.0773555	0.0167683
Slc25a4	0.00185416	0.0267456	0.0167683
Pdxk	0.00187426	-0.074298	0.0169387
Igfbp5	0.00191346		0.0172814
H2afv	0.00192106	0.149786	0.0173384
C8b	0.00192362	-0.0626361	0.0173499
Wsb1	0.00192504	-0.0581387	0.0173511
Sra1	0.00194107	0.161339	0.0174839
Ttc23	0.00194864	0.109087	0.0175403
Eef2k	0.00195703	-0.0337762	0.0176042
Cd300c2	0.00196656	0.0297812	0.0176781
Anp32b	0.00199598	0.138921	0.0179306
Gtdc1	0.00200163	0.0395493	0.0179693
Cables1	0.00201177		0.0180484
Gimap5	0.00201882		0.0180995
Ebpl	0.00205008	-0.197822	0.0183676
Atp2b4	0.00206001		0.0184444
Mdh2	0.00206269	0.192857	0.0184561
Syngr2	0.00206913	-0.0852879	0.0185014
Zfp322a	0.00207671	0.0574852	0.0185569
Lrrc3	0.00209149	-0.0673535	0.0186766
Cd3d	0.00209547	0.0390464	0.0186998
Ephb4	0.00210284		0.0187531
Kcnn2	0.00211226	-0.039092	0.0188247
Sec23b	0.00211515	-0.119226	0.018838
Hp1bp3	0.00212875	0.0968712	0.0189466
Sdf4	0.00213635	-0.125337	0.0190017
Bex3	0.0021417		0.0190367
Pak2	0.0021433	0.089687	0.0190384
Ang	0.00216079	-0.205429	0.0191811
Grpel2	0.00219054	0.0826254	0.0194324
Pfdn1	0.00221093	0.148005	0.0196004
Aktip	0.00221428	0.0381142	0.0196172
Apex1	0.00222392	0.108236	0.0196897
Tmem135	0.00223173	-0.147845	0.0197458
Cct2	0.00224165	0.149182	0.0198206
Snd1	0.00224411	-0.0995088	0.0198294
Gm43672	0.00224729	0.0464675	0.0198445
Il7r	0.00225609	0.0296117	0.019896
Mrpl40	0.00225529	0.114058	0.019896
Degs1	0.00225955	-0.0927776	0.0199136
Rhob	0.00229422	0.0668611	0.0201928
Spc25	0.00229361	0.0619832	0.0201928
Ccr5	0.0022982	0.0270398	0.0202145
Fuca1	0.00230157	-0.0944313	0.020231
Nxpe2	0.00230891	-0.0404605	0.0202823
Ar	0.00231743	-0.108964	0.0203381
Hibadh	0.00231828	-0.183121	0.0203381
Vta1	0.00233726	0.0719049	0.0204913
1300002E11Rik	0.00235459	0.0817492	0.0206298
Stra6l	0.00237084	-0.0888097	0.0207587
Elp5	0.0023779	0.0715381	0.020807
Nsfl1c	0.00238568	0.134933	0.0208615
3010003L21Rik	0.00239237		0.0209065
Sh2d4a	0.00239944	-0.0285713	0.0209547
Hmgb2	0.00241071	0.0827329	0.0210395
Atp6ap2	0.00241951	-0.0738618	0.0211026
Aqp11	0.0024216	-0.0814799	0.0211072
Cutal	0.00243276	-0.0792989	0.0211895
Fam45a	0.00243419	-0.0636275	0.0211895
Fam47e	0.00243763	-0.0807528	0.0212058
AY036118	0.00245116	0.0519467	0.0213097
Tmem160	0.00245915	0.172395	0.0213655
Aco1	0.00247576	-0.172348	0.0214959
Rpl4	0.00252027	0.179144	0.0218683
Pak1	0.00253886		0.0220154
Gps1	0.00255521	-0.116163	0.022143
Nectin1	0.002569	-0.0925702	0.0222481
Arhgap5	0.00257286	-0.133762	0.0222673
Mrpl36	0.00258127	0.150004	0.0223207
Timm29	0.00258234	-0.0730874	0.0223207
Iscu	0.00258547	0.177894	0.0223294
Pdap1	0.00258666	0.132353	0.0223294
Actg1	0.00260902	0.184512	0.022508
Sec14l4	0.00261661	0.123337	0.0225591
Sirpa	0.0026338	0.0446258	0.0226928
Dbt	0.00266484	-0.133926	0.0229452
H2-Oa	0.00266688		0.0229452
Lipg	0.00266821	-0.0179821	0.0229452
Zfp560	0.00267994	0.0918707	0.0230314
Tpd52l2	0.00268259	0.101706	0.0230395
Antxr2	0.00270537	-0.0516963	0.0232056
Ranbp1	0.00270451	0.148301	0.0232056
Catsperd	0.00270838		0.0232125
Prg4	0.00270962	-0.0415869	0.0232125
Ccdc152	0.00273649	0.0477656	0.0234278
Sucnr1	0.0027435	-0.0405138	0.0234729
Tapbp	0.00274592	-0.0964124	0.0234787
Gimap7	0.00274869		0.0234875
Shmt1	0.00276301	-0.171153	0.023595
Taldo1	0.00280201	0.181402	0.0239128
Tlcd1	0.00281533	0.0741281	0.0240114
Cblc	0.00287197	0.075179	0.0244789
Psmc4	0.00290342	0.120757	0.0247314
Insc	0.00291474	0.077153	0.0248121
Uqcrfs1	0.00292895	0.164617	0.0249173
Cetn3	0.00293408	0.113451	0.0249452
Gpi1	0.00295332	0.159615	0.0250772
Pkib	0.00295266		0.0250772
Vtcn1	0.00296183		0.0251336
Sorbs1	0.0029785	0.0595721	0.0252591
Ccr9	0.00299815		0.0254098
Amacr	0.00303619	0.178141	0.0257161
Fam129a	0.00305759		0.0258649
Gprc5c	0.00305755	-0.0399277	0.0258649
Sptssa	0.00307578	0.144386	0.0260024
Glmp	0.00309621	-0.064302	0.0261587
Selenok	0.00312209	-0.160225	0.0263608
Acsf2	0.00315167	-0.131051	0.0265939
Ap3s2	0.00318762	0.0713458	0.0268804
BC004004	0.00320314	-0.105298	0.0269845
Xist	0.00320396	0.156638	0.0269845
Pxdc1	0.00321478	0.124093	0.0270588
Rnf139	0.00323919	-0.05488	0.0272472
Cldn12	0.00327123	-0.0805153	0.027498
Naga	0.00327308	-0.0373434	0.027498
Zdhhc5	0.00329449	-0.0567671	0.0276606
Ubl4a	0.00330086	0.127162	0.0276968
Sord	0.00330607	0.109288	0.0277233
Cox8a	0.00331521	0.0963241	0.0277827
Poglut1	0.00333149	-0.0315389	0.0279017
Rtf1	0.00333606	0.0855078	0.0279227
Lage3	0.00336769	0.123354	0.02817
Gfra1	0.00338212	-0.0682387	0.0282731
Dhrs1	0.00338469	0.174113	0.028277
Tspan4	0.00339952	-0.0642529	0.0283834
G3bp2	0.00341592	-0.125097	0.0285026
Ppa1	0.0034311	0.182085	0.0286116
Mrps24	0.00343937	0.175623	0.0286451
Tmem11	0.00343728	0.107027	0.0286451
Maged1	0.00345132	-0.0968024	0.0287269
Adcy1	0.0034724	0.0283486	0.0288845
Ift20	0.00349999	0.160164	0.0290961
Hist2h2aa1	0.00351896	-0.0260716	0.0292357
Utp3	0.00355914	0.0897188	0.0295514
Bok	0.00357859	0.0253051	0.0296946
Map1lc3a	0.0035921	0.16557	0.0297883
Ubr2	0.00361285	-0.0745564	0.029942
Bag1	0.00361687	0.158573	0.0299444
Pcsk9	0.00361758	-0.0613396	0.0299444
Apool	0.00364748	0.118657	0.0301734
Cks2	0.00366144	0.146679	0.0302703
Gale	0.00367669	0.0784491	0.0303778
Magoh	0.00369402	0.112063	0.0305022
Pitpna	0.0036963	0.104871	0.0305024
Mrpl34	0.00372607	0.171306	0.0307293
Gm4952	0.00374509	0.162356	0.0308673
Acat3	0.00375674	-0.188572	0.0308703
Adh4	0.00375451	0.0868792	0.0308703
Atxn7l3b	0.00374802	0.154763	0.0308703
Bckdha	0.00375691	0.180303	0.0308703
Psmd12	0.0037559	0.129589	0.0308703
Pter	0.00376312	-0.155458	0.0309025
Hspb11	0.00382638	0.0602093	0.0313976
Lck	0.00382806		0.0313976
Bphl	0.00386789	0.168469	0.0317049
Slc16a1	0.00390776	-0.0759159	0.0320123
Atp5k	0.00393676	-0.11441	0.0322303
Apol9b	0.00398004	0.143968	0.0325313
Gmfg	0.00398077	0.081593	0.0325313
Oas1g	0.00397784		0.0325313
Twsg1	0.00400036	-0.0483147	0.0326716
Gm28548	0.004011		0.0327387
Fen1	0.0040264	0.0224568	0.0328445
Abat	0.00404601	-0.162104	0.0329845
Mpnd	0.00406459	-0.119278	0.0331159
Ccdc30	0.00410306		0.0334092
H2-T23	0.00411218	-0.124325	0.0334632
Myh9	0.00412936	-0.0761081	0.0335828
Chst15	0.00415244		0.0337454
Fam20c	0.00415524	-0.0498393	0.0337454
Gpd1	0.00415686	0.156608	0.0337454
Casp8	0.00416658	0.0942346	0.033804
Dag1	0.00426111	-0.075062	0.0345501
Ncf4	0.00426725		0.0345791
Mccc2	0.00427119	-0.10889	0.0345902
Irgm1	0.00429174	-0.111719	0.0347149
Lrtm1	0.00429129	-0.0308179	0.0347149
Saraf	0.00429906	-0.0617162	0.0347533
Pdlim1	0.00430318	-0.119737	0.0347657
Nt5c	0.0043135	0.0965368	0.0347866
Rims4	0.0043086		0.0347866
Trpm7	0.00431157	-0.0518372	0.0347866
Drap1	0.00431872	0.131939	0.0348079
Eif2s1	0.00433084	0.104966	0.0348848
Mib1	0.00434352	-0.0969939	0.034966
H2-DMb2	0.00435605		0.0350041
Sin3b	0.00435227	0.116778	0.0350041
Wdr83os	0.00435564	0.0881139	0.0350041
Igf2bp2	0.00439677		0.0353103
Dapp1	0.00442842		0.0355057
Enpp1	0.00442535	-0.0458912	0.0355057
Enpp2	0.004429	-0.0460505	0.0355057
Hapln4	0.00444048	-0.0362116	0.0355766
Pfdn6	0.00445927	0.130456	0.0357059
Aes	0.0045041	0.104012	0.0360435
Fam13a	0.00450741	-0.0458938	0.0360486
Aurka	0.00451407		0.0360805
Ccl6	0.00462615	0.0441172	0.0369325
Pold4	0.0046236	0.106831	0.0369325
Immp1l	0.00466811	0.115745	0.0372454
Cdc20	0.00470293	0.0293666	0.0375011
S100a16	0.00472049	0.106668	0.0376189
Rpl36al	0.00473432	-0.105703	0.0377068
Coro1a	0.00474818	0.0662353	0.0377948
Cd48	0.00478693	0.0350905	0.0380808
Cidec	0.00479581	0.0197105	0.038129
Lncpint	0.00480373		0.0381694
Cep19	0.00481449	0.045039	0.0382324
Gdi2	0.00488589	0.16194	0.0387765
Polr2c	0.00488916	0.101544	0.0387797
Mterf4	0.00490015	0.065928	0.038844
Abhd5	0.00490905	0.0747182	0.0388847
Stard5	0.00491106	0.1291	0.0388847
Trbc2	0.00491701	0.0388917	0.038909
Rtp4	0.00492738	0.0708446	0.0389682
Usp24	0.00494996	-0.0684028	0.0391238
Ggh	0.00495437	-0.0707594	0.0391358
Ctdsp1	0.0049731	0.108662	0.0392607
Epb41l4aos	0.004989	0.0939178	0.0393632
Aldh2	0.00499983	0.0794605	0.0394256
Creb3l2	0.00500368	-0.0308204	0.0394328
Wdr73	0.00502941	0.0626827	0.0396125
Acvr2b	0.00504286		0.0396952
Acot12	0.00505284	0.0916857	0.0397506
Tpm1	0.00507772	0.0856862	0.039923
Pabpn1	0.00509005	0.0334947	0.0399966
Spry4	0.00510483		0.0400894
Ppm1a	0.0051107	-0.151679	0.0401122
Mrpl2	0.00511864	0.11835	0.0401511
Fcgr1	0.00513483		0.0402547
Txk	0.00514675		0.0403247
Serbp1	0.00515705	0.14868	0.0403819
Zcchc10	0.00517459	0.046111	0.0404958
Tm9sf4	0.00519845	-0.0547162	0.0406589
Dctn6	0.0052351	0.0635159	0.0409218
Zfp131	0.00524952	0.0390231	0.0410107
Tvp23b	0.0052562	-0.0856243	0.0410391
Eif3f	0.00526032	0.161034	0.0410476
H2-DMa	0.00527592	0.0337761	0.0411455
Rhoa	0.00530515	0.165682	0.0413495
Rnf7	0.00531103	0.123677	0.0413714
Csf2rb	0.00535088		0.0416337
Spcs2	0.00534982	-0.156742	0.0416337
Srsf4	0.00536393	0.0754344	0.0417112
Cdk4	0.0054125	0.0892952	0.0420647
Tcf24	0.00541816		0.0420843
Immp2l	0.00542971	0.104025	0.0421498
Zfp771	0.00544099	0.0773917	0.0422131
Pglyrp2	0.00545361	-0.0767413	0.0422866
Asah1	0.00545938	-0.0584822	0.0423071
Fam207a	0.00546342	0.080516	0.042314
Ndufb11	0.00549899	0.149048	0.042565
Rnaset2b	0.0055487	-0.0427418	0.0429252
Atp2b2	0.00557104		0.0430733
Ppfia4	0.00560101		0.0432802
Apbb1ip	0.0056347	0.0232313	0.0435156
Zmpste24	0.00564063	-0.0639258	0.0435365
Gckr	0.00564614	-0.138832	0.0435541
Ube2i	0.00565429	0.105152	0.043592
Pbld1	0.00566801	-0.162924	0.0436728
Cyc1	0.00568607	0.170938	0.043787
Cyp3a41a	0.00568995	-0.0286744	0.0437918
Proser2	0.00570273	-0.082692	0.0438651
Eno1b	0.00571666		0.0439472
Cd59a	0.00574443	-0.101452	0.0441355
4930480K23Rik	0.00575725		0.0442089
Helz2	0.00583103	-0.0738642	0.04475
Galnt1	0.00583932	-0.058901	0.044788
Ndfip1	0.00584973	-0.102455	0.0448424
Hagh	0.00585867	0.150585	0.0448854
Rab10	0.00586312	-0.129751	0.044894
Alox5ap	0.00588524	0.0338863	0.0450378
Adam17	0.0058903	-0.0478272	0.0450509
Tmem67	0.00591432		0.045209
Lamtor5	0.00592565	0.125458	0.0452699
A330069E16Rik	0.00596189		0.045521
Btg1	0.00597176	-0.146953	0.0455522
Spcs3	0.00597273	-0.0867326	0.0455522
Abhd11	0.00602172	0.108442	0.0458739
Ei24	0.00602084	-0.171879	0.0458739
Dock2	0.0060718	0.027188	0.0462294
Tjp3	0.00609169	0.0690337	0.0463546
Gm44992	0.00609753		0.0463634
Hnrnpl	0.00609972	0.0892095	0.0463634
Rpl31	0.00610897	0.166829	0.0464075
Emc3	0.00612832	-0.0621373	0.0465283
Snrpb	0.00614567	0.150885	0.0466337
Fbl	0.00616349	0.0920809	0.0467427
Plac8	0.0062027	0.0831384	0.0470136
Rheb	0.00627562	0.144295	0.0475396
Cdc26	0.00634062	0.121192	0.0479781
Tmem30b	0.00634002	-0.0769811	0.0479781
Nol7	0.00639222	0.134649	0.0483414
Rnf123	0.00641169	-0.0534978	0.0484614
Prkrip1	0.00642308	0.0633786	0.0485203
Camk1	0.00644496	0.0524516	0.0486311
Ceacam1	0.00644477	-0.0685025	0.0486311
Polr2h	0.00649501	0.0668012	0.048954
Txnl1	0.00649279	0.167068	0.048954
Slc39a7	0.0065207	-0.063959	0.0491201
Mtm1	0.00652789	0.0490738	0.0491469
Ephx2	0.00653285	0.16151	0.0491568
8430408G22Rik	0.00654127	0.140987	0.0491927
Kctd12	0.0065486	0.0461659	0.0491929
Slc23a1	0.00654534	-0.059725	0.0491929
Tm6sf2	0.00657796	-0.059316	0.049386
Nop14	0.00661774	0.047622	0.049657
Mgat1	0.00667945	-0.0720458	0.0500922
Cerkl	0.00669656		0.0501925
Arl6ip6	0.0067485	-0.0426622	0.0505537
Lysmd3	0.00675592	-0.101108	0.0505732
Npc2	0.00675859	0.14278	0.0505732
Ufm1	0.00676417	0.135122	0.0505868
Ywhah	0.00677647	0.131585	0.0506507
Twistnb	0.00678363	0.0677782	0.0506761
Mgam	0.00680841	-0.0674937	0.0508331
Mrps7	0.00687361	0.154073	0.0512915
Taf10	0.0069078	0.166859	0.0515182
Gm2a	0.00697047	-0.125005	0.0519568
Rap1gap	0.00697432		0.0519568
Rbm39	0.00699744	0.135182	0.0521002
Gria3	0.0070031		0.0521136
Arg1	0.00702638	-0.144298	0.0522579
Fut11	0.00704783		0.0523309
Lamtor1	0.0070434	0.132814	0.0523309
Sult5a1	0.00704581	-0.0657528	0.0523309
Rassf2	0.00708086		0.0525184
Zfp867	0.00707698		0.0525184
Bhmt2	0.00708534	-0.117382	0.0525226
Slc25a3	0.00711917	0.147524	0.0527444
Cd209d	0.00722177		0.0534752
Ctss	0.00722669	0.0447257	0.0534823
Minpp1	0.00723281	-0.0673751	0.0534982
Nlrx1	0.00725629		0.0536425
Rpl7l1	0.00726697	0.107597	0.053692
Ppt2	0.00730152	-0.050293	0.0539177
Rpsa	0.00731149	0.0970898	0.0539618
Vps29	0.00739894	0.117587	0.0545773
Prkd3	0.0074276	-0.128555	0.0547587
Pgk1	0.00744398	-0.16808	0.0548496
B3galt1	0.00745525	-0.0489324	0.0549026
Rras	0.00746015	0.0921119	0.0549086
Plbd2	0.00747672	-0.0579842	0.0550006
Mcrip2	0.00751221	0.145897	0.0552315
Atp11a	0.00752124		0.0552678
Sumo2	0.00758479	0.16324	0.0557044
Srsf11	0.00759841	0.0730177	0.0557438
Zfp703	0.00759617	0.0333854	0.0557438
Zbtb49	0.0076385		0.0560073
Fcf1	0.0076651	0.0772378	0.0561719
Acads	0.00770893	0.127326	0.0564624
Sertad3	0.00774609	0.044244	0.0567037
Calm2	0.00775898	0.17054	0.0567673
Max	0.00777267	0.0460198	0.0568366
Arpc2	0.00778183	0.152558	0.0568547
Cebpb	0.00778358	0.163925	0.0568547
Zfp947	0.00779051		0.0568745
Ppp2r3a	0.00779886	-0.0492306	0.0569047
Fam96b	0.00784099	0.108111	0.0571811
Arl5b	0.00786193	-0.0581692	0.0572719
Hsdl2	0.00785939	0.12498	0.0572719
Sptbn1	0.00788054	-0.0629646	0.0573764
Prox1	0.00791632	-0.136153	0.0576058
Bclaf3	0.00792357		0.0576275
Ube2j2	0.00794223	0.0982603	0.0577321
Arl1	0.00798202	0.101772	0.05799
Ly6a	0.00807303	0.0525291	0.0586196
Card11	0.00809534		0.05875
Ttc27	0.00811652	-0.0262711	0.058872
Phlda1	0.00814246	-0.121722	0.0590285
Cbx3	0.00815805	0.149905	0.059078
Htatip2	0.00815748	0.129001	0.059078
Atf3	0.00817195	0.0239063	0.0591469
5430427O19Rik	0.00824618		0.0596521
Stom	0.00829382	-0.0455127	0.0599645
Bet1	0.00835646	0.153098	0.060385
Dennd1c	0.00836595		0.0603889
Jmjd1c	0.00836361	-0.0561047	0.0603889
Ctnnbip1	0.00850919	-0.0595199	0.0613244
Gcdh	0.00850493	-0.154357	0.0613244
Glce	0.0085076	-0.054576	0.0613244
D830035M03Rik	0.00854386		0.0615414
Eef1e1	0.00855632	0.0847825	0.0615982
Ergic3	0.00858602	-0.0993445	0.061779
Ppp1r11	0.00860532	0.117679	0.0618848
Cd3g	0.00865358	0.035926	0.0621948
Ngrn	0.00865764	0.100939	0.0621948
AC169509.3	0.00868858	-0.020792	0.0623174
Cdc37	0.0086874	0.100621	0.0623174
Ttc39a	0.00868774		0.0623174
Gm32063	0.00870132	0.0259753	0.0623757
Bhlhe40	0.00872998	-0.119503	0.0625478
Timm9	0.00874096	0.105876	0.0625933
Il13ra1	0.00875614	-0.0456369	0.0626687
Ywhaz	0.00876424	0.135505	0.0626934
Tpgs1	0.00886136	0.0744702	0.0633545
Pak1ip1	0.00887613	0.0841973	0.0633929
Zfpm1	0.0088739	0.0808609	0.0633929
Sowahc	0.00890878	0.0362868	0.0635924
Mfsd14a	0.00892793	-0.051326	0.0636772
Tmem50a	0.00893011	-0.109782	0.0636772
Gm47428	0.00895376		0.0638121
BC005561	0.00900172	0.0453243	0.0640862
Slc35a1	0.00899868	-0.0696202	0.0640862
Park2	0.0090762		0.0645823
Dhtkd1	0.00911067	-0.0537614	0.0647715
Proca1	0.00911239		0.0647715
Cenpa	0.00914995	0.0460197	0.06497
Drosha	0.00914696		0.06497
Lmf1	0.00915622	-0.0409595	0.0649803
Stmn1	0.00916989	0.0761547	0.065043
Atraid	0.00923268	-0.117179	0.0654233
Bcl2l11	0.00924305	0.0206801	0.0654233
Birc6	0.00925261	-0.103645	0.0654233
Dhrs11	0.0092488	-0.0656891	0.0654233
Mastl	0.00924531		0.0654233
Tsr2	0.00923347	0.0465749	0.0654233
Smpd1	0.00926866	-0.0554182	0.0655024
Gpr174	0.00929762		0.0656727
Atp5o-1	0.00931475	0.151558	0.0657592
Cln5	0.0093224	-0.0422732	0.0657788
Gaa	0.00944132	-0.0554001	0.066583
Lss	0.00946735	-0.0465174	0.0667317
Ddx41	0.00948418	0.078094	0.0668154
Bod1	0.00949117	0.0888125	0.0668297
Apobec3	0.00953392	0.0296462	0.0670731
Batf3	0.00953568	0.0206691	0.0670731
Ndufb2	0.00954756	0.156128	0.0671216
Hspa13	0.00963387	-0.0435936	0.0676931
Aimp1	0.00966239	0.11312	0.0678582
Atp2c1	0.00970682	-0.0591138	0.0681347
Atp8b1	0.00971316	-0.0639385	0.0681437
Retreg1	0.00978052	-0.0897511	0.0685806
Trem2	0.00979707		0.068661
Adh7	0.0098034	0.0304489	0.0686696
Ufsp1	0.00987212	0.0415716	0.0691151
Wee1	0.0099082	0.0206733	0.0693317
Osbp	0.0100022	-0.0609037	0.0699532
Vdac3	0.0100109	0.157545	0.069978
C8a	0.0100438	-0.072189	0.0701714
Idh3a	0.0100643	0.0878673	0.0702782
Spg7	0.0101445	-0.0724399	0.0708014
Psmb8	0.0101599	0.125418	0.0708725
Rasa4	0.010194		0.0710731
Gpsm3	0.0102173	0.0379741	0.0711993
Lars2	0.0102445	0.0611941	0.0713514
Mplkip	0.010256	0.0756424	0.071395
Zfp511	0.0102826	0.0482774	0.0715433
Lmo2	0.0103508	0.019368	0.0719807
Rgs19	0.0103648		0.0720408
Adap1	0.0103972		0.0722138
Ppp1r12c	0.0104004	0.0487656	0.0722138
Higd2a	0.0104248	0.1355	0.0723461
Galc	0.010466		0.0725943
Clec4e	0.0104965		0.0727682
Zcchc7	0.0105252	0.0480643	0.0729297
Ap1s1	0.0105547	0.081132	0.0730595
Itpr1	0.0105522	-0.0544434	0.0730595
Osbpl3	0.0105621	0.0220391	0.0730729
Grik5	0.0105934		0.0732518
Ncl	0.0106262	0.124543	0.0734414
Abcg2	0.0106355	-0.0653206	0.0734678
Slc30a4	0.0106467	-0.0506829	0.0735073
Mindy1	0.0106542	-0.108011	0.0735213
Rmdn3	0.010685	-0.0611071	0.0736588
Tbp	0.0106804	0.0277426	0.0736588
Gabpa	0.0107189	-0.0589747	0.0738544
Ptgr1	0.0107654	0.0336108	0.0741375
Gramd1c	0.0107791	-0.048752	0.0741556
Slc16a6	0.0107755		0.0741556
Cops5	0.0108056	0.0843696	0.0743
Pls1	0.0108186	0.028661	0.0743519
Ptprcap	0.0108424	0.0247006	0.0744605
Srm	0.0108455	0.0809697	0.0744605
Man1b1	0.0109388	-0.047664	0.0750632
Cotl1	0.0109531	0.0550117	0.0751228
Ccdc86	0.0109886	0.056502	0.075328
Hsp90ab1	0.0111003	0.107566	0.076055
Capns1	0.0111201	0.123492	0.0761524
Ly6e	0.0111726	-0.153136	0.0764726
Ccdc28b	0.0112695	0.0400044	0.077097
Sdr39u1	0.0113087	0.03222	0.0773255
Rmdn1	0.0113227	0.114389	0.0773824
Papd5	0.0113581	-0.0585384	0.0775848
Ikzf2	0.0114018		0.0778441
Zfp395	0.0114092	-0.0758273	0.0778549
Deaf1	0.0114305	0.0294822	0.0779607
Mrps30	0.011464	0.0910127	0.0781497
Prpsap1	0.0114721	0.0900549	0.0781656
Ficd	0.0114804		0.0781827
Frk	0.0116291	-0.021158	0.0791553
Hoga1	0.0116454	0.115483	0.0792265
Mrps12	0.0116538	0.128936	0.0792434
Aph1a	0.0117891	-0.0838513	0.0801231
Dgcr2	0.0117979	-0.0622031	0.0801422
Gm11832	0.011814	0.0238206	0.0801867
Set	0.0118163	0.135506	0.0801867
Dapk1	0.0118334	-0.093204	0.0802624
Rae1	0.0118962	0.0700818	0.0806069
Spsb2	0.0118933	0.0720152	0.0806069
Acbd6	0.011925	0.130593	0.0807617
Mki67	0.0119412		0.080831
Syvn1	0.0119486	-0.061475	0.0808405
Pom121	0.011958	-0.0343965	0.0808632
4931406C07Rik	0.0119696	-0.157029	0.080876
Dnajc15	0.0119719	0.122004	0.080876
Myo1b	0.0119859	-0.147405	0.0809305
Leap2	0.0120096	-0.152738	0.0810501
Slc30a6	0.0120744	-0.0245352	0.0814464
[truncated: 11,485 more rows]

## Sheet: Hepatocytes_2
primerid	Pr(>Chisq)	coef	fdr
Pcyt2	5.84088e-231	-2.36021	8.63399e-227
Mt1	5.53843e-218	-3.31029	4.09345e-214
Sult2a1	3.71224e-166	-2.10256	1.82915e-162
Sult3a1	6.86956e-142	-2.25822	2.53864e-138
Ier2	1.93211e-138	-2.03144	5.7121e-135
Apoa2	2.46055e-137	-1.07858	6.06196e-134
Mt2	1.53446e-133	-1.4114	3.24034e-130
Gcgr	1.73666e-129	1.25068	3.20891e-126
Junb	2.13567e-117	-1.52042	3.50772e-114
Serpina1b	6.74632e-117	-1.51097	9.97241e-114
Ass1	9.22804e-110	-1.60184	1.24008e-106
Cyp3a11	5.65973e-106	1.59457	6.97184e-103
Serpina1a	1.36672e-104	-1.62	1.55407e-101
Wfdc21	1.18953e-103	-1.66811	1.25598e-100
Egr1	3.23694e-100	-1.27882	3.18989e-97
Hamp2	1.30561e-97	-1.80027	1.20622e-94
Gpx1	7.25703e-96	-1.31618	6.3102e-93
Mup9	2.82878e-95	-1.37034	2.32306e-92
Ttr	3.14686e-90	-0.985162	2.44826e-87
Apoc1	7.53737e-90	-0.84865	5.57087e-87
Mat1a	9.15127e-87	-0.915844	6.44162e-84
Apoa4	8.96754e-86	1.34857	6.02537e-83
Serpina1c	1.85678e-85	-1.46726	1.19334e-82
Ftl1	3.01493e-83	-0.856545	1.85694e-80
Fgg	1.45116e-81	-1.3534	8.58044e-79
Apoc3	6.21708e-81	-0.901742	3.53465e-78
Cth	2.28839e-80	-1.41675	1.25285e-77
Sult2a5	3.30451e-80	-1.02403	1.74454e-77
Cyp2c69	8.6041e-80	-1.04941	4.38572e-77
Btg2	2.26258e-77	-1.27714	1.07889e-74
Prdx1	2.22077e-77	-1.27296	1.07889e-74
Fth1	1.63666e-76	-1.14323	7.56035e-74
Ahsg	6.18456e-76	-0.885227	2.77031e-73
Scd1	1.68233e-74	1.05523	7.3142e-72
Bhmt	3.86e-73	-1.14861	1.63024e-70
Igfbp1	7.33522e-73	-1.25201	3.01192e-70
Kcnq1ot1	7.09931e-72	1.22419	2.83627e-69
Fmo3	1.24932e-71	-0.649263	4.85984e-69
Sult2a3	8.82058e-69	-0.700252	3.34322e-66
Sult3a2	8.13e-64	-1.08477	3.00444e-61
P4hb	3.04158e-63	1.00158	1.0966e-60
Gnmt	9.631e-63	-0.852342	3.38965e-60
Upp2	1.12702e-62	-1.14519	3.87433e-60
Elovl2	2.08949e-62	0.932386	7.01975e-60
Gdf15	2.60019e-62	-1.29055	8.54133e-60
Fos	9.26774e-61	-0.712873	2.97817e-58
Cyp2c50	2.32113e-60	-0.88222	7.30021e-58
Slc25a25	9.05222e-60	0.903874	2.78771e-57
Cyp2c70	7.27418e-59	-1.23361	2.19443e-56
Cyb5a	2.79672e-58	-1.20134	8.10609e-56
Fabp1	2.77212e-58	-0.832382	8.10609e-56
Neat1	2.17804e-57	0.62567	6.1915e-55
Sult2a8	2.80184e-57	-0.952551	7.8145e-55
Gm42418	3.47439e-57	1.03482	9.51083e-55
Cyp2a5	2.17977e-56	-1.15016	5.85842e-54
Cebpb	6.63479e-56	-1.10247	1.75135e-53
Nktr	2.34359e-54	0.946285	6.07771e-52
Chchd2	2.32162e-52	-1.12249	5.91693e-50
Jun	2.62617e-52	-1.15881	6.57967e-50
Aspg	2.12222e-51	0.965291	5.22845e-49
Cyp3a44	5.99132e-51	-0.770924	1.45186e-48
Alb	7.8305e-51	-0.723775	1.86694e-48
Thrsp	2.10418e-50	-1.23864	4.93714e-48
G6pc	3.3705e-50	0.675822	7.78481e-48
Chka	5.24886e-48	0.890756	1.19367e-45
Ttc36	2.83731e-47	-1.06574	6.35471e-45
Orm1	8.44417e-47	-1.08671	1.86301e-44
Rida	1.52947e-46	-1.05872	3.3248e-44
Sephs2	3.7256e-46	-1.0729	7.98141e-44
Tsc22d3	1.37123e-45	-1.04538	2.89565e-43
8430408G22Rik	8.25779e-45	-1.06657	1.71925e-42
Fgb	1.09557e-44	-0.987615	2.24926e-42
Mafb	1.16072e-44	-0.995258	2.35038e-42
Gm26669	2.90795e-44	-0.499622	5.80883e-42
Gm26917	5.7981e-44	0.862899	1.14277e-41
Dbi	1.69692e-43	-0.867676	3.3005e-41
Phyh	3.80179e-43	-0.958605	7.29844e-41
Rgn	8.32357e-43	-0.889574	1.57742e-40
Slc38a2	3.38828e-42	-1.01192	6.33994e-40
Sult2a6	8.25178e-42	-0.487797	1.52472e-39
Otc	1.08149e-41	-0.87936	1.97365e-39
Mgst1	3.10821e-41	-0.972409	5.60312e-39
Srebf1	4.46548e-41	0.746863	7.95286e-39
Zfp36	1.9861e-40	-0.968659	3.49506e-38
Apcs	9.00208e-40	-0.808029	1.56551e-37
Rps2	1.27193e-39	-1.00091	2.18624e-37
Acaa1b	1.22623e-38	0.56634	2.08346e-36
Rbp4	1.97591e-38	-0.709312	3.31907e-36
Ccnl2	6.39092e-38	0.703029	1.06147e-35
Uqcrb	7.22673e-38	-0.801611	1.18695e-35
Tmsb4x	8.09863e-38	1.1506	1.31554e-35
Cd302	2.19148e-37	-0.774057	3.52114e-35
Nr0b2	2.65603e-36	-0.590121	4.22166e-34
Cyp3a25	2.94904e-36	0.775186	4.63752e-34
Gckr	3.47837e-36	0.557187	5.41234e-34
Sgk1	3.79477e-36	0.688658	5.84316e-34
Orm3	6.67656e-36	-0.441418	1.01745e-33
Saa4	1.82895e-35	-0.637891	2.75873e-33
Hist1h2bc	2.04217e-35	-0.651434	3.04924e-33
Sult1a1	5.64076e-35	-0.962226	8.33818e-33
Nnmt	1.04444e-34	-0.687431	1.5286e-32
Ddt	1.13957e-34	-0.923333	1.65148e-32
Fasn	1.42573e-34	0.638486	2.04613e-32
Ddx5	3.91619e-34	0.632232	5.51325e-32
Uqcrq	3.90608e-34	-0.903314	5.51325e-32
Cluh	4.47349e-34	0.688517	6.23841e-32
Elovl5	6.11386e-34	0.541529	8.44627e-32
Tmem150a	7.59859e-34	0.671909	1.04002e-31
Rrbp1	9.18588e-34	0.755215	1.24574e-31
Sirt7	9.28713e-34	-0.401419	1.24802e-31
Gadd45g	1.49325e-33	-0.887849	1.98858e-31
Celf1	6.55438e-33	0.641301	8.65061e-31
Lpin1	6.66194e-33	-0.807067	8.71477e-31
Serpina1d	7.3922e-33	-0.670905	9.58523e-31
Crp	7.59831e-33	-0.782354	9.7668e-31
Pim3	1.0961e-32	-0.635099	1.39677e-30
Hp	1.11233e-32	-0.921348	1.39722e-30
Mlxipl	1.11536e-32	0.622244	1.39722e-30
Golga4	1.20649e-32	0.667552	1.49869e-30
Ptp4a1	2.86387e-32	-0.82723	3.52781e-30
Chchd10	2.90508e-32	-0.850657	3.549e-30
Insig1	7.6126e-32	-0.935732	9.22372e-30
Atp5e	1.55686e-31	-0.83789	1.87101e-29
Atp5g1	4.94063e-31	-0.81947	5.88971e-29
Agxt	5.0368e-31	-0.879391	5.95632e-29
Aass	6.93595e-31	-0.708666	8.13708e-29
Aldh1l1	8.62729e-31	-0.781791	1.00416e-28
Abcb4	1.03704e-30	0.600247	1.19762e-28
Akr1c6	1.58798e-30	-0.847423	1.81965e-28
Uqcr11	2.45594e-30	-0.85914	2.79259e-28
Ndufa4	2.47757e-30	-0.864167	2.79569e-28
Zbtb20	2.62879e-30	0.627378	2.94385e-28
Gclc	3.58931e-30	0.719433	3.98926e-28
Sema4g	6.8228e-30	0.736165	7.52647e-28
Gsta3	1.09881e-29	-0.86724	1.20316e-27
Preb	1.6906e-29	0.643891	1.83754e-27
Cyp2j5	1.83552e-29	-0.664872	1.98048e-27
Etfb	2.67074e-29	-0.629171	2.86079e-27
Angptl3	2.79952e-29	-0.651294	2.97715e-27
Acaa2	3.10518e-29	-0.697954	3.27863e-27
Arl4d	3.36745e-29	-0.837436	3.53033e-27
Sult1d1	4.85247e-29	-0.554025	5.05135e-27
Tob1	5.19979e-29	-0.805669	5.37506e-27
Prpf4b	6.90307e-29	0.520773	7.08619e-27
Cyp26a1	9.24578e-29	-0.323382	9.42559e-27
Vegfa	1.91185e-28	0.523858	1.93568e-26
C8g	2.08938e-28	-0.868327	2.10103e-26
Apoh	2.23195e-28	-0.79798	2.22923e-26
Agt	3.9995e-28	-0.668688	3.96783e-26
Oat	5.97123e-28	-0.671389	5.88445e-26
Nlrp6	6.63273e-28	0.657109	6.49304e-26
Jund	6.94678e-28	-0.799727	6.75575e-26
C4b	1.21682e-27	0.453961	1.17562e-25
Atp5j	1.526e-27	-0.653707	1.46476e-25
Tcim	1.71044e-27	-0.81965	1.63121e-25
Btg1	2.02935e-27	-0.790225	1.92294e-25
Rbm25	2.51139e-27	0.638027	2.36455e-25
Ddi2	3.72192e-27	0.580543	3.48211e-25
Atp5j2	8.24729e-27	-0.708759	7.66739e-25
Actg1	9.00212e-27	-0.792012	8.31684e-25
Hmgcr	1.33017e-26	-0.490999	1.22128e-24
G0s2	1.55006e-26	0.642198	1.41438e-24
Stx5a	2.41296e-26	0.491305	2.18824e-24
Paqr9	2.53076e-26	0.505699	2.28108e-24
Crot	2.54863e-26	0.599481	2.28327e-24
Trf	8.00664e-26	-0.76619	7.12977e-24
Hdlbp	8.69634e-26	0.535774	7.69756e-24
Gchfr	1.07914e-25	-0.457444	9.49511e-24
Txn1	1.11023e-25	-0.613076	9.71087e-24
Hacl1	1.15499e-25	-0.617413	1.0043e-23
Cox7c	1.24113e-25	-0.776725	1.07288e-23
Leap2	1.48052e-25	-0.699031	1.27239e-23
Atf5	3.9532e-25	0.417634	3.37781e-23
Slc25a22	4.18586e-25	0.547589	3.55606e-23
Mdh1	4.58496e-25	-0.654414	3.87285e-23
Ndufb9	5.01841e-25	-0.595374	4.21489e-23
Tor1b	6.43958e-25	0.426635	5.37796e-23
Cyp2a4	6.6873e-25	-0.706976	5.55346e-23
Frmd4b	6.80168e-25	0.589785	5.6169e-23
Tspan31	7.06569e-25	0.467278	5.8025e-23
Pon1	7.41032e-25	-0.701292	6.0519e-23
Ddx17	7.70407e-25	0.5976	6.25723e-23
Acaca	9.63151e-25	0.430517	7.77994e-23
Arfgap2	2.64059e-24	0.541618	2.12137e-22
Cox7b	2.70273e-24	-0.58849	2.15955e-22
Ttc14	3.10613e-24	0.57894	2.46854e-22
Helz2	3.3455e-24	0.424577	2.64455e-22
C3	4.54902e-24	-0.6977	3.57679e-22
Hsd11b1	9.56417e-24	-0.388981	7.48029e-22
Pnrc1	9.82956e-24	-0.603314	7.6474e-22
Apoc4	1.00691e-23	-0.74586	7.79277e-22
Sult2a2	1.52471e-23	-0.329707	1.17387e-21
Ubc	2.12147e-23	-0.666703	1.62485e-21
Elovl6	2.22407e-23	0.456393	1.69465e-21
Whamm	2.64145e-23	0.3973	2.00235e-21
Zc3h7a	3.05509e-23	0.443549	2.3041e-21
Idi1	3.18689e-23	-0.392714	2.3913e-21
Rps18	3.33703e-23	-0.399739	2.49131e-21
Hsp90b1	4.1573e-23	0.511606	3.0881e-21
Fxyd1	4.22018e-23	-0.631139	3.11913e-21
Tmem256	6.71864e-23	-0.464377	4.94104e-21
Ldlr	8.28187e-23	0.395195	6.06053e-21
Gcn1l1	8.5974e-23	0.387742	6.26043e-21
Tst	8.85826e-23	-0.553622	6.41876e-21
Safb2	1.08061e-22	0.430098	7.79202e-21
Fetub	1.30878e-22	-0.393695	9.39144e-21
Ndufa7	1.99068e-22	-0.543501	1.42156e-20
Fubp1	2.93804e-22	0.43927	2.08798e-20
Peg3	3.07473e-22	0.420601	2.17467e-20
AC149090.1	3.17636e-22	0.352193	2.23585e-20
Stat2	3.21664e-22	0.49639	2.25348e-20
Cmbl	3.59364e-22	-0.405002	2.50571e-20
Lifr	3.64335e-22	-0.706858	2.52845e-20
A230050P20Rik	4.30344e-22	0.411706	2.97259e-20
Cox5b	4.5304e-22	-0.614249	3.11481e-20
Ndufab1	5.6705e-22	-0.411741	3.88062e-20
Serpina6	6.10888e-22	-0.466102	4.16136e-20
Dcaf8	6.32413e-22	0.4002	4.2844e-20
Hao2	6.34748e-22	-0.222196	4.2844e-20
Urah	6.63749e-22	-0.534179	4.45979e-20
Slc12a7	6.76619e-22	0.448054	4.5257e-20
Ly6d	8.59281e-22	0.245695	5.72157e-20
R3hdm1	9.45355e-22	0.440407	6.26647e-20
Apoe	1.47996e-21	-0.388779	9.7664e-20
Cyp2c37	1.63161e-21	-0.312163	1.07193e-19
Tmem259	2.19009e-21	0.482851	1.43248e-19
Ranbp10	2.22718e-21	0.427746	1.45032e-19
Rpl30	2.37647e-21	-0.150107	1.54074e-19
Kng1	2.98236e-21	-0.67372	1.92512e-19
Lrg1	5.13365e-21	-0.488949	3.29938e-19
Ndufa5	5.57761e-21	-0.387652	3.56919e-19
Gstt3	7.94453e-21	-0.347533	5.0619e-19
Paics	8.1087e-21	-0.352319	5.14433e-19
Gapdh	9.4302e-21	-0.683377	5.95715e-19
Srsf2	9.77272e-21	-0.726916	6.14725e-19
Pecr	9.92949e-21	-0.480411	6.2194e-19
Cyp2c39	1.0559e-20	-0.418675	6.58581e-19
C1s1	1.13703e-20	0.420916	7.06199e-19
Pnisr	1.35728e-20	0.40431	8.3947e-19
Sorbs2	1.47331e-20	0.455822	9.07437e-19
Pcbd1	1.54501e-20	-0.47265	9.47648e-19
Aldh2	1.97575e-20	-0.671952	1.20684e-18
Sirt3	2.4129e-20	0.394413	1.4678e-18
Fads1	2.54016e-20	0.318543	1.53888e-18
Rpl18a	2.68979e-20	-0.165086	1.62288e-18
Mkln1	3.00002e-20	0.494095	1.8027e-18
Syvn1	3.28325e-20	0.432599	1.9649e-18
Itih3	3.30645e-20	0.334432	1.9708e-18
Stra6l	3.63614e-20	0.385136	2.15861e-18
Atp5o-1	3.85899e-20	-0.386997	2.28174e-18
Hamp	4.32917e-20	-0.581431	2.54955e-18
Sec61g	5.06441e-20	-0.430383	2.97072e-18
Ghr	5.44191e-20	0.307942	3.17954e-18
Rps3a1	5.6543e-20	-0.340865	3.29063e-18
Cflar	5.80979e-20	0.388465	3.36786e-18
Atp2a2	9.33521e-20	0.390068	5.36938e-18
Rdh7	9.32399e-20	0.191985	5.36938e-18
Baiap2	9.38962e-20	0.392168	5.37974e-18
Cox6b1	1.02727e-19	-0.594138	5.86297e-18
Ifitm3	1.06251e-19	-0.589503	6.04076e-18
Prox1	1.085e-19	0.408723	6.14499e-18
Cxcl1	1.1164e-19	-0.29158	6.29869e-18
Pabpn1	1.40589e-19	0.327225	7.90184e-18
Cald1	1.98937e-19	0.43238	1.10552e-17
Cyp2a22	1.98899e-19	-0.34895	1.10552e-17
St3gal5	1.97471e-19	-0.537672	1.10552e-17
Hrg	2.29925e-19	-0.47772	1.27165e-17
Luc7l2	2.30552e-19	0.332056	1.27165e-17
Ndufb11	2.68659e-19	-0.468558	1.47633e-17
Ndufb2	3.1245e-19	-0.396854	1.71061e-17
Nsmf	3.28718e-19	0.393676	1.79303e-17
Romo1	3.62236e-19	-0.382035	1.96859e-17
Acbd5	4.66747e-19	0.350165	2.52727e-17
Mpc2	4.73677e-19	-0.607301	2.55543e-17
Cyp17a1	5.11416e-19	0.369394	2.749e-17
Rpl28	5.37437e-19	-0.278662	2.8784e-17
Paip2b	5.46728e-19	-0.375839	2.91759e-17
Snhg12	5.59158e-19	-0.395948	2.97319e-17
Fst	6.27082e-19	0.320581	3.32241e-17
Atp5k	6.48925e-19	-0.542078	3.42586e-17
Cbs	6.73047e-19	-0.0342803	3.54056e-17
Hspe1	7.23567e-19	-0.523971	3.79283e-17
Rps27	8.81897e-19	-0.305509	4.60643e-17
Cyp2c54	9.63766e-19	-0.241498	5.01633e-17
Dvl1	1.04957e-18	0.450508	5.44379e-17
Cxadr	1.13855e-18	0.333182	5.88461e-17
Herc1	1.30029e-18	0.371118	6.69719e-17
Kif1b	1.46582e-18	0.467299	7.52351e-17
Pah	1.62721e-18	-0.594213	8.323e-17
Hnrnpu	2.00941e-18	0.295812	1.02424e-16
Faah	2.04093e-18	0.409175	1.03674e-16
Rarres2	2.07055e-18	-0.525325	1.04818e-16
Npc1	2.37222e-18	0.387479	1.1968e-16
Gm26699	2.40782e-18	-0.29571	1.21063e-16
Pgrmc1	2.62182e-18	-0.63519	1.31375e-16
Dct	2.63857e-18	-0.182029	1.31768e-16
Ubb	2.71251e-18	-0.642679	1.35004e-16
Fus	2.80156e-18	0.393309	1.38969e-16
Gck	3.10595e-18	0.386487	1.53552e-16
Adh5	3.41116e-18	-0.379363	1.68079e-16
Uso1	3.43769e-18	0.372853	1.68824e-16
Clec2d	3.50733e-18	-0.502065	1.71673e-16
Nisch	3.87843e-18	0.457773	1.89211e-16
Selenow	4.25526e-18	-0.33693	2.06912e-16
Prdx5	4.30474e-18	-0.337052	2.08632e-16
Fmo5	4.83227e-18	-0.703949	2.32673e-16
Pik3r1	4.81894e-18	0.430132	2.32673e-16
Tor1aip1	5.57828e-18	0.405621	2.67721e-16
Srrm2	5.93646e-18	0.419232	2.8399e-16
Aldh1a1	6.13429e-18	-0.541669	2.92507e-16
2010111I01Rik	6.25849e-18	-0.460018	2.9747e-16
Hnrnph1	7.04752e-18	0.317058	3.33899e-16
Supt5	7.76332e-18	0.360895	3.66637e-16
Stk38	7.94796e-18	0.40664	3.74162e-16
Ang	8.06173e-18	-0.607533	3.78313e-16
Nrn1	8.45153e-18	-0.392634	3.9535e-16
Ifi27	8.5694e-18	0.323109	3.99599e-16
Ash1l	8.78938e-18	0.371805	4.08568e-16
Ndufb4	9.26412e-18	-0.319025	4.29286e-16
Rps27a	1.02791e-17	-0.297731	4.7483e-16
Rps24	1.03667e-17	-0.141723	4.77387e-16
B2m	1.05776e-17	-0.313456	4.85583e-16
Cox5a	1.06756e-17	-0.505839	4.88565e-16
Rpl39	1.09425e-17	-0.399381	4.99234e-16
Rps16	1.20912e-17	-0.165049	5.49947e-16
Rpl36al	1.24103e-17	-0.402948	5.62729e-16
Psap	1.33519e-17	0.448677	6.03569e-16
Uba52	1.35915e-17	-0.272801	6.12529e-16
Cox6c	1.40315e-17	-0.588835	6.30437e-16
Slc25a51	1.48542e-17	0.209129	6.65378e-16
Ethe1	1.67523e-17	-0.343165	7.48135e-16
Aes	1.78938e-17	-0.481803	7.96707e-16
S100a8	1.89894e-17	0.303899	8.42946e-16
Atxn2	1.91656e-17	0.453941	8.46458e-16
Tcf25	1.9183e-17	0.397372	8.46458e-16
Rpl32	2.13189e-17	-0.316867	9.37906e-16
Ndufs6	2.37792e-17	-0.364128	1.04304e-15
H3f3a	2.44386e-17	-0.312331	1.06879e-15
Akr7a5	2.70187e-17	-0.256609	1.17814e-15
Kyat3	3.20573e-17	0.245497	1.38965e-15
Rpl8	3.19831e-17	-0.162099	1.38965e-15
Sult2a7	3.34771e-17	-0.12754	1.44695e-15
Rps27l	3.4591e-17	-0.465976	1.49074e-15
Hint2	3.59064e-17	-0.420987	1.54293e-15
Cyp2c40	3.69508e-17	-0.359743	1.58321e-15
Insig2	3.81915e-17	0.313388	1.63164e-15
N4bp2l1	4.01784e-17	-0.424867	1.71158e-15
Cox7a2	4.09784e-17	-0.507855	1.74064e-15
Trabd	4.21792e-17	0.320452	1.78651e-15
Fgl1	5.21561e-17	-0.55708	2.20277e-15
Rpl36a	5.47979e-17	-0.349283	2.30776e-15
Angptl4	5.93e-17	-0.407556	2.49026e-15
Gamt	6.86611e-17	-0.433051	2.87521e-15
Tomm7	7.04286e-17	-0.389714	2.94089e-15
2010107E04Rik	7.08892e-17	-0.48983	2.95178e-15
Rpl23	7.70207e-17	-0.353014	3.19809e-15
Abcd3	7.90051e-17	0.394041	3.2713e-15
Slc20a1	7.96287e-17	0.403378	3.28791e-15
Rpl26	8.10289e-17	-0.235239	3.3364e-15
Rpl6	8.34596e-17	-0.277131	3.42694e-15
A1bg	8.8343e-17	-0.413122	3.61741e-15
Vtn	1.14532e-16	-0.554659	4.67682e-15
Uqcrfs1	1.19075e-16	-0.312014	4.84895e-15
Rpsa	1.22658e-16	-0.357697	4.98112e-15
Wnk1	1.25215e-16	0.346964	5.07102e-15
Stard10	1.26935e-16	-0.543518	5.12666e-15
Ifitm2	1.29418e-16	-0.403069	5.21271e-15
Esd	1.32412e-16	-0.339361	5.31878e-15
Gstt1	1.33896e-16	-0.291904	5.3638e-15
Cd74	1.38543e-16	0.431209	5.53499e-15
Rps14	1.47189e-16	-0.0280512	5.86456e-15
Gjb2	1.56307e-16	-0.400251	6.21109e-15
Ndufa1	1.62974e-16	-0.288858	6.45867e-15
Mrpl18	1.65049e-16	0.378697	6.52341e-15
Ankrd11	1.70586e-16	0.359979	6.72428e-15
Ces1b	1.75817e-16	-0.248382	6.91204e-15
Rpl12	2.05518e-16	0.0842603	8.05826e-15
Rps10	2.08857e-16	-0.222645	8.16754e-15
Slc38a3	2.21364e-16	0.29138	8.63377e-15
Fdx1	2.2449e-16	-0.320369	8.73265e-15
Cyp2e1	2.27494e-16	-0.70657	8.8263e-15
Ccl9	2.52121e-16	-0.296158	9.75617e-15
Sec61a1	2.78085e-16	0.296934	1.07328e-14
Atp5h	2.82924e-16	-0.491788	1.08911e-14
AW112010	2.96398e-16	-0.369419	1.13801e-14
Grpel1	3.21039e-16	-0.302038	1.22625e-14
Nav2	3.2094e-16	0.351812	1.22625e-14
Hmgcs1	3.21934e-16	-0.435253	1.2265e-14
Mprip	3.27138e-16	0.361874	1.24312e-14
Etfa	3.33455e-16	-0.302133	1.26388e-14
Nfe2l2	3.37384e-16	0.335951	1.2755e-14
Fh1	3.55458e-16	-0.296938	1.3404e-14
Rpl35a	3.65607e-16	-0.315043	1.37517e-14
Slc17a3	3.96612e-16	-0.421188	1.488e-14
Rpl24	4.09834e-16	-0.400684	1.53371e-14
Actb	4.27115e-16	-0.629633	1.59435e-14
Apob	4.3033e-16	0.322898	1.6023e-14
Mdm4	4.46871e-16	0.33583	1.65971e-14
Son	4.77985e-16	0.400544	1.77082e-14
Sc5d	5.55358e-16	0.252147	2.05232e-14
Rdh16f2	5.60436e-16	-0.337405	2.06592e-14
Nfkbia	5.73755e-16	-0.273437	2.10976e-14
Slc27a2	6.74094e-16	0.309612	2.47257e-14
Hykk	7.49915e-16	0.332257	2.74387e-14
Kmt2e	7.81274e-16	0.25502	2.85155e-14
Fmo1	8.10175e-16	-0.407557	2.94976e-14
Acnat2	8.50241e-16	-0.335089	3.08803e-14
Rps20	8.79643e-16	-0.263995	3.18698e-14
Gng5	9.19855e-16	-0.446045	3.32452e-14
Atp5c1	1.09752e-15	-0.337226	3.95696e-14
Slc6a13	1.23816e-15	0.113968	4.45314e-14
Tmcc1	1.29968e-15	0.36887	4.66306e-14
Ube2d3	1.31831e-15	0.349522	4.71846e-14
Sqor	1.52406e-15	-0.285684	5.4417e-14
Mbl1	1.57674e-15	-0.252389	5.61623e-14
Mbl2	1.58117e-15	-0.388205	5.61847e-14
Msmo1	1.65348e-15	-0.364025	5.86134e-14
Rps28	1.70159e-15	-0.348368	6.01746e-14
Atad3a	1.72636e-15	0.309585	6.07596e-14
Edf1	1.72444e-15	-0.395249	6.07596e-14
Slc22a30	1.8054e-15	-0.57143	6.33906e-14
Slc25a30	1.93342e-15	0.344564	6.77246e-14
Ttpa	1.95539e-15	-0.349945	6.83324e-14
Rpl19	2.11047e-15	-0.294097	7.35777e-14
Tardbp	2.19594e-15	0.342056	7.63775e-14
Miga2	2.30791e-15	0.315507	8.00834e-14
mt-Nd1	2.31398e-15	0.433708	8.0106e-14
Rpl14	2.52678e-15	-0.249982	8.72684e-14
Fgd6	2.58916e-15	0.266328	8.92145e-14
Col18a1	2.62807e-15	0.165907	9.03443e-14
Eif1	2.73312e-15	-0.611243	9.37379e-14
Fabp5	2.78077e-15	0.283447	9.51512e-14
Ccnt2	3.36685e-15	0.244409	1.14939e-13
Rpl13	3.54155e-15	-0.149733	1.20625e-13
Cnot1	3.57416e-15	0.276803	1.21456e-13
Acadm	3.76127e-15	-0.26338	1.27521e-13
mt-Co2	4.13254e-15	0.232243	1.39788e-13
Usmg5	4.24217e-15	-0.342118	1.43168e-13
Tyrobp	4.56197e-15	0.277307	1.53611e-13
Herpud1	4.91404e-15	-0.611121	1.65089e-13
Pebp1	5.06989e-15	-0.599489	1.69939e-13
Pdia4	5.21915e-15	-0.046249	1.74546e-13
Tpt1	5.25263e-15	-0.498832	1.75269e-13
Rps15a	5.76986e-15	0.0604295	1.92095e-13
S100a9	5.79303e-15	0.293821	1.92433e-13
Snrnp70	6.11937e-15	0.318346	2.02817e-13
Aldh8a1	6.98274e-15	0.281278	2.30689e-13
Rps3	6.99152e-15	-0.191142	2.30689e-13
Dusp6	7.30491e-15	-0.434356	2.40493e-13
Ndufa12	7.33659e-15	-0.300761	2.40999e-13
Rpl21	8.29161e-15	-0.265791	2.71766e-13
Phlda1	8.95793e-15	-0.340363	2.92956e-13
Pan2	9.13851e-15	0.294659	2.98202e-13
Cd52	9.74955e-15	0.385168	3.1744e-13
Rps19	9.90147e-15	-0.163069	3.21678e-13
Ubn2	1.07694e-14	0.453665	3.49107e-13
Fam193b	1.13978e-14	0.365163	3.68227e-13
Raf1	1.1409e-14	0.236951	3.68227e-13
Rps21	1.2043e-14	-0.168576	3.87842e-13
Sel1l	1.20729e-14	0.301219	3.87959e-13
Idh3b	1.2397e-14	-0.176069	3.9751e-13
Gc	1.25876e-14	-0.614807	4.02748e-13
Rbm5	1.27128e-14	0.309228	4.05875e-13
Ugt2b5	1.32764e-14	-0.484581	4.22956e-13
Hfe2	1.38011e-14	0.301528	4.38726e-13
Upb1	1.44164e-14	-0.414116	4.57304e-13
Pex11a	1.45656e-14	0.256301	4.61047e-13
Rpl7	1.51619e-14	-0.201852	4.78894e-13
Zcchc7	1.74875e-14	0.171641	5.51175e-13
Trp53inp1	1.95378e-14	-0.553037	6.14483e-13
Bmp1	1.9717e-14	0.160363	6.18804e-13
Entpd8	1.98197e-14	0.155639	6.2071e-13
Baz1b	2.02554e-14	0.27392	6.33014e-13
Hbb-bs	2.21208e-14	-0.182205	6.89852e-13
Rpl37a	2.21847e-14	-0.317662	6.90387e-13
Tia1	2.24625e-14	0.281569	6.97564e-13
Apom	2.37706e-14	-0.407378	7.3664e-13
Kdm2a	2.4476e-14	0.242848	7.56912e-13
Psmb5	2.45848e-14	-0.266495	7.58691e-13
Etnk1	2.4703e-14	0.332014	7.60748e-13
Ndufc1	2.50266e-14	-0.308794	7.69113e-13
D5Ertd579e	2.66248e-14	0.245809	8.16531e-13
Akr1c19	2.90336e-14	-0.222491	8.88561e-13
Rps4x	2.93498e-14	-0.218708	8.96381e-13
Ppia	3.02133e-14	-0.331415	9.20853e-13
Bphl	3.29267e-14	-0.340667	1.00149e-12
Caprin1	3.52911e-14	0.396584	1.0712e-12
Slc35d2	3.56012e-14	0.293463	1.0784e-12
Asgr1	3.61257e-14	-0.517695	1.09205e-12
Tnrc6a	3.62354e-14	0.294517	1.09313e-12
Zcchc6	3.67285e-14	0.369496	1.10574e-12
Ctcflos	3.7858e-14	0.296551	1.13743e-12
Rplp1	3.93833e-14	-0.40089	1.17847e-12
Sec61b	3.93744e-14	-0.312906	1.17847e-12
Akap1	4.21295e-14	0.302806	1.2581e-12
Retreg1	4.23562e-14	-0.246136	1.26232e-12
Asl	4.47304e-14	-0.592985	1.33039e-12
Mettl1	4.57032e-14	0.258396	1.3566e-12
Cd81	4.66399e-14	-0.242307	1.38162e-12
Pdlim1	5.28468e-14	-0.224169	1.56236e-12
Uqcr10	6.03384e-14	-0.489603	1.78028e-12
Dcxr	6.19604e-14	-0.258613	1.8245e-12
Spon2	6.49547e-14		1.90887e-12
Sod2	6.76541e-14	-0.327496	1.98425e-12
Cfhr1	7.14446e-14	-0.277401	2.09128e-12
Cers2	7.28854e-14	0.206562	2.12923e-12
Tmem37	8.0284e-14	-0.23039	2.34075e-12
Me1	8.67405e-14	0.236042	2.52401e-12
Tedc2	8.76068e-14	-0.427052	2.54421e-12
Mup3	8.89109e-14	-0.593379	2.57702e-12
Lgals8	9.34364e-14	0.272879	2.70289e-12
Hebp1	9.69381e-14	-0.358856	2.79871e-12
Atrx	9.95225e-14	0.426346	2.86772e-12
Mrpl14	1.03299e-13	-0.243351	2.97076e-12
Creb3l3	1.0357e-13	0.166662	2.97276e-12
Cmah	1.05477e-13	0.312356	3.02164e-12
AC153140.2	1.09652e-13	-0.254447	3.13516e-12
Hibadh	1.11955e-13	-0.267772	3.19484e-12
1300017J02Rik	1.13396e-13	-0.226518	3.22382e-12
Ncor1	1.13407e-13	0.225203	3.22382e-12
Cycs	1.16706e-13	-0.260651	3.31122e-12
Dusp1	1.23419e-13	-0.541841	3.49498e-12
Slc29a1	1.31283e-13	0.190252	3.71056e-12
Ikbkb	1.32491e-13	0.287812	3.73755e-12
Cisd1	1.33427e-13	-0.350523	3.75681e-12
Gm4951	1.33967e-13	0.183247	3.76483e-12
Luc7l3	1.41305e-13	0.245204	3.9635e-12
Pxmp2	1.4581e-13	-0.298632	4.08212e-12
Rdh16	1.50369e-13	0.304258	4.20181e-12
Cyp2d26	1.52652e-13	-0.496305	4.25754e-12
Akap9	1.71798e-13	0.204081	4.78252e-12
Ppp6r3	1.83886e-13	0.354981	5.10939e-12
Rps29	1.93459e-13	-0.494179	5.35527e-12
Serpina3k	1.93237e-13	-0.600093	5.35527e-12
Rpl22	1.97806e-13	-0.145667	5.46535e-12
Mif	2.00793e-13	-0.224844	5.53755e-12
Akr1c20	2.29115e-13	-0.222659	6.30685e-12
Larp1	2.34237e-13	0.337937	6.43587e-12
Arid1a	2.34907e-13	0.278674	6.44229e-12
Oaz1	2.35474e-13	-0.537315	6.44588e-12
Cgn	2.47651e-13	0.24688	6.76669e-12
Trim25	2.69941e-13	0.282728	7.36211e-12
Hgfac	2.7785e-13	0.0783388	7.56388e-12
Grhpr	2.85931e-13	-0.0934425	7.76954e-12
Efna1	2.91049e-13	0.343852	7.89411e-12
Cyr61	2.94247e-13	-0.183357	7.96622e-12
Rps7	3.11978e-13	-0.22979	8.43083e-12
Scp2	3.14567e-13	-0.470977	8.48528e-12
Rpl17	3.41501e-13	-0.153914	9.1783e-12
Srsf6	3.41054e-13	0.276459	9.1783e-12
Taok3	3.43416e-13	0.284584	9.21303e-12
Nsd3	3.46538e-13	0.136453	9.27995e-12
Sel1l3	3.9051e-13	0.201545	1.04386e-11
Ces1g	3.92594e-13	-0.276131	1.04565e-11
Rps12	3.92186e-13	-0.058641	1.04565e-11
Ces1c	4.00375e-13	-0.580941	1.06445e-11
Zswim8	4.05838e-13	0.299683	1.07704e-11
Dap	4.3588e-13	-0.295781	1.15469e-11
Txndc11	4.39501e-13	0.316253	1.1622e-11
Ssr4	4.42717e-13	-0.185852	1.16861e-11
Rplp0	4.55238e-13	-0.2782	1.19952e-11
Epn1	4.58288e-13	0.245805	1.20541e-11
Ppp1r15a	4.87598e-13	-0.173728	1.28023e-11
Gm12909	4.89819e-13	0.313963	1.28378e-11
Ankrd17	4.934e-13	0.305438	1.28677e-11
Blvrb	4.93508e-13	-0.253632	1.28677e-11
Zranb1	4.93571e-13	0.294665	1.28677e-11
Ubxn4	4.953e-13	0.274243	1.289e-11
Abhd14b	4.99052e-13	-0.285693	1.29648e-11
Prdx2	5.03707e-13	-0.265452	1.30628e-11
Epb41	5.81955e-13	0.304543	1.50656e-11
Per1	5.88833e-13	-0.165305	1.5217e-11
Tmprss6	5.91625e-13	0.243481	1.52625e-11
Rpl37	5.99618e-13	-0.414227	1.54417e-11
Hint1	6.05598e-13	-0.456062	1.55686e-11
Hyou1	6.83445e-13	0.240987	1.75394e-11
Tmem245	6.98542e-13	0.346986	1.78958e-11
Rps13	7.48384e-13	-0.157339	1.91395e-11
Atp5g2	7.7309e-13	-0.347473	1.97372e-11
Rpl27a	8.01993e-13	-0.31185	2.04398e-11
Hsd17b2	8.50104e-13	-0.336583	2.16286e-11
Prpf38b	8.56882e-13	0.350982	2.17636e-11
Mst1	8.72937e-13	0.182659	2.21334e-11
Col5a3	9.31221e-13	0.228228	2.35707e-11
Rpl18	9.43534e-13	0.0269778	2.38416e-11
Gstm1	9.65698e-13	-0.511174	2.436e-11
Selenoi	9.7971e-13	0.404216	2.46713e-11
Sdc4	1.04175e-12	-0.471517	2.6189e-11
Higd1a	1.04636e-12	-0.334535	2.62601e-11
Errfi1	1.05798e-12	-0.318905	2.65068e-11
Tuba1c	1.06294e-12	-0.181243	2.65861e-11
Rps9	1.07257e-12	-0.0896121	2.67816e-11
Aspdh	1.12412e-12	-0.365529	2.79744e-11
Hagh	1.12411e-12	-0.364826	2.79744e-11
Fbxo3	1.19459e-12	0.289348	2.96781e-11
Hp1bp3	1.19699e-12	0.249493	2.96879e-11
Pank1	1.29218e-12	-0.305141	3.1995e-11
Slc25a47	1.30819e-12	0.376012	3.23372e-11
Calr	1.33422e-12	0.167636	3.28708e-11
Idh1	1.33316e-12	-0.320274	3.28708e-11
Fpgs	1.37274e-12	0.276818	3.37634e-11
Gtf3c2	1.386e-12	0.23102	3.40329e-11
Nat10	1.39591e-12	0.248082	3.42195e-11
Nedd4l	1.48039e-12	0.288273	3.62303e-11
Ebpl	1.4899e-12	-0.228299	3.64029e-11
Tdo2	1.54433e-12	-0.525004	3.76704e-11
Nr1i3	1.57996e-12	-0.62084	3.8476e-11
Pxmp4	1.61721e-12	0.243813	3.93185e-11
Psen2	1.66273e-12	-0.418662	4.03588e-11
Ebp	1.6906e-12	-0.321206	4.09009e-11
Papola	1.68911e-12	0.239731	4.09009e-11
Fbp1	1.8868e-12	-0.374459	4.55729e-11
Hspa5	1.97708e-12	0.242054	4.76758e-11
Tgoln1	2.05829e-12	0.196476	4.95532e-11
Tmem243	2.17186e-12	-0.204713	5.22024e-11
Derl2	2.18372e-12	-0.107237	5.24022e-11
Rbbp6	2.2942e-12	0.237134	5.49642e-11
Lamtor4	2.34088e-12	-0.265502	5.59918e-11
Slc39a5	2.40957e-12	0.118723	5.75417e-11
Grina	2.50338e-12	0.285487	5.96853e-11
Rps11	2.91815e-12	-0.196382	6.94623e-11
Cdo1	2.98218e-12	-0.462914	7.08723e-11
Gsta4	3.09283e-12	-0.166704	7.3384e-11
Ppp2r5a	3.43672e-12	0.277275	8.14128e-11
Ndufa6	3.44561e-12	-0.371329	8.14929e-11
Tstd1	3.4537e-12	-0.155605	8.15537e-11
mt-Nd2	3.60425e-12	0.339745	8.49729e-11
Zc3h13	3.76333e-12	0.238863	8.85822e-11
Gm47283	3.77362e-12	-0.295494	8.86831e-11
Fah	3.84542e-12	-0.360334	9.02271e-11
Ndufb10	4.00999e-12	-0.259492	9.39393e-11
Aldh3a2	4.18464e-12	0.215024	9.78756e-11
Akr1a1	4.52723e-12	-0.264652	1.05721e-10
Sdhd	4.81644e-12	-0.232801	1.12298e-10
Ugp2	4.90518e-12	-0.328239	1.14186e-10
Glud1	4.9801e-12	0.208834	1.15566e-10
Hpd	4.97449e-12	-0.478363	1.15566e-10
Fam160b1	5.10576e-12	0.241137	1.18297e-10
Gm10076	5.13502e-12	-0.200659	1.18789e-10
Hspb8	5.17648e-12	-0.273811	1.19561e-10
Nfat5	5.2572e-12	0.234063	1.21235e-10
Nsd1	5.47559e-12	0.28243	1.26075e-10
Abca6	5.96365e-12	-0.229855	1.37099e-10
Cd5l	6.02933e-12	0.20778	1.38394e-10
Hnrnpl	6.22554e-12	0.213483	1.42676e-10
Fkbp5	6.41449e-12	-0.207625	1.46712e-10
Mocs2	6.42149e-12	-0.123188	1.46712e-10
Ces1f	6.48045e-12	0.380727	1.4783e-10
Adtrp	6.54186e-12	-0.221272	1.49001e-10
Mup1	6.73769e-12	-0.111505	1.53226e-10
Ndufv3	6.76765e-12	-0.298909	1.5367e-10
Bst2	7.11578e-12	0.144549	1.61327e-10
Med15	7.18275e-12	0.177732	1.62596e-10
Ranbp2	7.32936e-12	0.280902	1.65662e-10
Rpl36	7.70147e-12	-0.435524	1.73806e-10
Pgm3	7.7445e-12	0.25942	1.74511e-10
Cyp2c68	7.7893e-12	-0.229489	1.75253e-10
Lamtor2	8.242e-12	-0.236058	1.85157e-10
2810403A07Rik	8.39398e-12	0.196733	1.88e-10
Atp5a1	8.39364e-12	-0.33715	1.88e-10
Lpgat1	8.90306e-12	0.237602	1.991e-10
Rps6	9.09178e-12	-0.111975	2.03013e-10
Cp	9.48143e-12	0.231731	2.11394e-10
Cpn1	9.8509e-12	0.245713	2.19301e-10
Hook3	9.98204e-12	0.32648	2.21886e-10
Macrod1	1.04601e-11	-0.169531	2.32164e-10
Rpl11	1.18016e-11	-0.212192	2.61547e-10
Mtus1	1.20287e-11	0.308804	2.6618e-10
Cd1d1	1.21169e-11	-0.489486	2.6773e-10
Cebpa	1.21735e-11	-0.330558	2.6818e-10
Srsf11	1.21661e-11	0.314877	2.6818e-10
Agmo	1.2476e-11	-0.189603	2.74028e-10
Park7	1.24615e-11	-0.35088	2.74028e-10
Ccar1	1.27718e-11	0.194612	2.80107e-10
Masp2	1.31396e-11	0.0895506	2.87748e-10
Sec24c	1.33377e-11	0.255634	2.91655e-10
Utp14b	1.34818e-11	0.21808	2.94369e-10
Sec24a	1.35444e-11	0.287362	2.953e-10
Abcb11	1.46879e-11	0.279639	3.19759e-10
4930402H24Rik	1.5092e-11	0.22846	3.28074e-10
Igfbp4	1.55552e-11	-0.519227	3.37646e-10
Slc39a14	1.58076e-11	0.296572	3.42622e-10
Rps8	1.6506e-11	-0.202352	3.57234e-10
Sco2	1.73603e-11	-0.305374	3.74627e-10
Uqcrh	1.73554e-11	-0.341724	3.74627e-10
Atp5f1	1.75301e-11	-0.332229	3.7774e-10
2021-03-02	1.78093e-11	-0.376076	3.83198e-10
Sdhb	1.80226e-11	-0.26983	3.87224e-10
Zfp950	1.8447e-11	0.230159	3.95768e-10
Rpl10a	1.99755e-11	-0.0367913	4.2794e-10
Zfp445	2.02791e-11	0.156888	4.33814e-10
Lyz2	2.08867e-11	0.243035	4.46166e-10
Coq8a	2.20789e-11	0.0419939	4.70953e-10
Atp5d	2.23422e-11	-0.36581	4.75883e-10
Papss2	2.28501e-11	-0.144546	4.86001e-10
Dapk1	2.31591e-11	0.131614	4.91866e-10
Naca	2.36623e-11	-0.301577	5.01831e-10
Ptms	2.41921e-11	-0.419022	5.116e-10
Zmym5	2.41828e-11	0.217624	5.116e-10
Arhgef12	2.48754e-11	0.172952	5.25297e-10
Gpt	2.63708e-11	-0.213685	5.56082e-10
Rps23	2.6745e-11	-0.0758766	5.63169e-10
C8a	2.75176e-11	0.120933	5.78613e-10
Rpl38	2.86478e-11	-0.298848	6.01523e-10
Ubr4	2.93574e-11	0.240287	6.15548e-10
Elob	3.05372e-11	-0.249009	6.38931e-10
Rpl9	3.05591e-11	-0.296773	6.38931e-10
F10	3.12885e-11	-0.27342	6.53257e-10
Nrbp2	3.24357e-11	0.208241	6.76255e-10
Plin2	3.25925e-11	0.136579	6.78566e-10
Cyp2d10	3.26479e-11	0.106586	6.78765e-10
Ggnbp2	3.28694e-11	0.187168	6.8241e-10
Aurkaip1	3.32965e-11	-0.198828	6.90306e-10
Ndufa2	3.47313e-11	-0.310989	7.19045e-10
Pipox	3.51514e-11	-0.316967	7.26724e-10
Apof	3.68592e-11	-0.440023	7.60967e-10
Mafg	3.69498e-11	0.0555244	7.61773e-10
Tpi1	3.7999e-11	-0.189986	7.82314e-10
Ndufv2	3.93416e-11	-0.199452	8.08828e-10
Amy1	4.03347e-11	-0.163659	8.28094e-10
Cyp2a12	4.19331e-11	-0.274618	8.59715e-10
Sec31a	4.36651e-11	0.230384	8.93986e-10
Rnpepl1	4.37503e-11	0.20847	8.94491e-10
Gtf2i	4.45467e-11	0.163881	9.09515e-10
Ddx6	4.57023e-11	0.168895	9.31823e-10
Dicer1	4.64279e-11	0.243454	9.45312e-10
Slc38a4	4.65148e-11	-0.443408	9.45779e-10
Acsl1	4.67067e-11	0.291156	9.48376e-10
Aldh6a1	4.73619e-11	-0.282341	9.60361e-10
AC146911.1	4.90535e-11	-0.113099	9.93301e-10
Fcer1g	4.9389e-11	0.222157	9.98726e-10
Ndufb8	5.05062e-11	-0.298325	1.01992e-09
Rpl7a	5.1139e-11	-0.241913	1.03129e-09
S100a1	5.37442e-11	-0.212107	1.08235e-09
Lman1	5.44616e-11	0.214662	1.09531e-09
Trip11	5.70662e-11	0.232232	1.14613e-09
Gm26584	6.391e-11	-0.136533	1.28184e-09
Por	6.64502e-11	-0.234961	1.33098e-09
2021-09-09	6.6625e-11	0.238481	1.33268e-09
Zfp598	6.84454e-11	0.245026	1.36724e-09
Sfpq	7.33919e-11	0.271881	1.46407e-09
Gabarap	7.3981e-11	-0.318799	1.47384e-09
Rps5	7.485e-11	-0.142682	1.48914e-09
BC005537	7.57701e-11	0.193956	1.50542e-09
Hsph1	7.6419e-11	0.211971	1.51628e-09
Gm17056	7.71377e-11		1.52848e-09
Acacb	8.07299e-11	0.228009	1.59752e-09
Fga	8.12773e-11	-0.47616	1.60621e-09
Nemf	8.22803e-11	0.214966	1.62386e-09
Acat1	8.26522e-11	-0.238678	1.62794e-09
Brap	8.27075e-11	0.230265	1.62794e-09
Aldob	8.28595e-11	-0.428968	1.62876e-09
Arcn1	8.63223e-11	0.161173	1.69458e-09
Fam208a	8.67594e-11	0.324423	1.7009e-09
Gm16573	8.96809e-11	-0.125163	1.75584e-09
Rexo1	9.26089e-11	0.192379	1.81077e-09
Qdpr	9.36163e-11	-0.226156	1.82805e-09
Mrpl12	9.83433e-11	-0.197484	1.91782e-09
Sbno1	9.90608e-11	0.141739	1.92927e-09
Wfdc17	1.02095e-10	0.222402	1.98575e-09
Pgk1	1.03219e-10	-0.19825	2.00497e-09
Onecut2	1.06654e-10	0.269586	2.06898e-09
Slc30a10	1.07769e-10	0.22669	2.08787e-09
Ndufa3	1.08489e-10	-0.244426	2.09632e-09
Prrc2c	1.08444e-10	0.230792	2.09632e-09
Shmt1	1.13157e-10	0.097672	2.18367e-09
Ctsl	1.15402e-10	-0.398695	2.22408e-09
Tmem14c	1.15688e-10	-0.191389	2.22669e-09
Rgs16	1.20016e-10	-0.305313	2.30699e-09
Car3	1.23101e-10	-0.207361	2.36077e-09
Ndufs5	1.23133e-10	-0.282138	2.36077e-09
Iah1	1.26061e-10	-0.135225	2.41377e-09
Edem1	1.26731e-10	0.126118	2.42346e-09
Pck1	1.30766e-10	-0.236083	2.49418e-09
Wsb1	1.30642e-10	-0.411978	2.49418e-09
Izumo4	1.34063e-10	-0.173939	2.55377e-09
Hpgd	1.35013e-10	-0.188814	2.56854e-09
Mthfr	1.3758e-10	0.194093	2.61402e-09
Gldc	1.42968e-10	0.0137926	2.7129e-09
Krt8	1.44238e-10	-0.208847	2.7335e-09
H3f3b	1.48105e-10	-0.484569	2.80318e-09
Fdps	1.52883e-10	-0.306556	2.88992e-09
Rpl27	1.55964e-10	-0.182452	2.9444e-09
Ppara	1.5859e-10	0.253469	2.99015e-09
Psma7	1.62061e-10	-0.182908	3.0517e-09
Acads	1.72203e-10	-0.1868	3.23444e-09
S100a10	1.72084e-10	-0.232116	3.23444e-09
Ech1	1.83737e-10	-0.256006	3.4467e-09
Ubl5	2.07229e-10	-0.252178	3.88246e-09
Dlst	2.11264e-10	0.259514	3.95304e-09
Atp5l	2.11535e-10	-0.382175	3.9531e-09
Cyp2c29	2.12956e-10	-0.380458	3.97464e-09
Tango2	2.1522e-10	0.242458	4.01183e-09
Ifi27l2b	2.17584e-10	0.111601	4.05079e-09
Wipi2	2.1866e-10	0.232445	4.06571e-09
Rpl35	2.28611e-10	-0.252919	4.24538e-09
Nipbl	2.35297e-10	0.21427	4.36407e-09
Scarb1	2.36233e-10	0.236539	4.37594e-09
Mpc1	2.44534e-10	-0.329902	4.52403e-09
Taf1d	2.46586e-10	0.171993	4.55629e-09
Aldh7a1	2.53008e-10	-0.233813	4.66912e-09
4732465J04Rik	2.56838e-10	-0.218148	4.7339e-09
Zmynd8	2.60106e-10	0.21709	4.78816e-09
Hoga1	2.69049e-10	0.0573982	4.94662e-09
Acnat1	2.7177e-10	0.210829	4.99045e-09
Hsp90ab1	2.73926e-10	-0.115163	5.02379e-09
mt-Nd3	2.78142e-10	0.0947615	5.09479e-09
Hnrnpr	2.79329e-10	0.239261	5.1102e-09
Mxd4	2.82831e-10	0.246262	5.16787e-09
Smdt1	2.95399e-10	-0.228299	5.39085e-09
Rnase4	3.01368e-10	-0.507126	5.493e-09
Dnajc5	3.04968e-10	0.217217	5.55177e-09
H2-Q10	3.11889e-10	0.0688486	5.67077e-09
Lrp1	3.13599e-10	0.198862	5.69487e-09
Comt	3.14015e-10	-0.338842	5.69543e-09
Copa	3.20805e-10	0.269448	5.81144e-09
Pbld1	3.24253e-10	-0.13319	5.86671e-09
H2-Aa	3.26289e-10	0.22068	5.89633e-09
Nat8f2	3.31324e-10	0.284156	5.98001e-09
Pemt	3.35795e-10	-0.237987	6.05333e-09
Dgkq	3.37814e-10	0.225547	6.0823e-09
2410015M20Rik	3.41013e-10	-0.269921	6.12498e-09
Cox17	3.40632e-10	-0.193283	6.12498e-09
Arpc3	3.43126e-10	-0.100298	6.15545e-09
Ece1	3.44883e-10	0.204845	6.17946e-09
Eny2	3.49238e-10	-0.22727	6.24993e-09
Mycbp2	3.71442e-10	0.222241	6.63123e-09
Pnp	3.71184e-10	-0.210902	6.63123e-09
Dus1l	3.81064e-10	0.196743	6.7948e-09
Rab18	3.88107e-10	-0.146092	6.91204e-09
Ndufa13	4.43139e-10	-0.32128	7.88265e-09
Ctsb	4.54965e-10	0.249841	8.07882e-09
Gjb1	4.5526e-10	-0.00499682	8.07882e-09
Vmp1	4.58177e-10	-0.400329	8.12083e-09
Zfhx4	4.65617e-10	0.157527	8.24281e-09
Igf1	4.70611e-10	-0.406737	8.32126e-09
Slc25a39	4.76683e-10	-0.187598	8.41855e-09
Nme1	4.89867e-10	-0.172895	8.64107e-09
AI314180	4.99807e-10	0.0679094	8.80317e-09
Rbm6	5.00248e-10	0.203536	8.80317e-09
Msrb1	5.02403e-10	-0.295434	8.83058e-09
Bsg	5.20443e-10	-0.32211	9.1368e-09
Kng2	5.48259e-10	-0.253819	9.61372e-09
Rab24	5.49187e-10	0.14129	9.61858e-09
Hspa8	5.50891e-10	-0.382652	9.63701e-09
Sem1	5.7189e-10	-0.220807	9.99253e-09
Rbpms	5.8121e-10	0.103846	1.01434e-08
Psmb2	5.99659e-10	-0.186455	1.0453e-08
Bnip3	6.05084e-10	-0.19036	1.05352e-08
Gabpb2	6.11697e-10	0.217957	1.06378e-08
Morf4l1	6.15707e-10	0.129832	1.06949e-08
Cxcl12	6.18777e-10	0.139003	1.07356e-08
2310039H08Rik	6.23211e-10	-0.135533	1.07999e-08
Pdk1	6.24936e-10	-0.182429	1.08171e-08
Ewsr1	6.2828e-10	0.12956	1.08623e-08
Mup20	6.3144e-10	0.222679	1.08932e-08
Snhg20	6.31542e-10	0.154444	1.08932e-08
Dcaf11	6.33947e-10	0.278541	1.09219e-08
Ugt2b36	6.52749e-10	-0.420968	1.12328e-08
Strn3	6.53971e-10	0.202569	1.12407e-08
Tnfaip2	6.80615e-10	0.199056	1.16851e-08
Abca8a	7.11056e-10	-0.17028	1.21935e-08
Slc25a5	7.2276e-10	-0.297543	1.23799e-08
Pde4a	7.23988e-10	0.140992	1.23866e-08
F12	7.40448e-10	0.079227	1.26535e-08
Nat8f1	7.41991e-10	-0.281972	1.26547e-08
Ptprd	7.42231e-10	-0.0122808	1.26547e-08
Clu	7.44925e-10	-0.278442	1.2686e-08
Slc10a1	7.46992e-10	-0.342437	1.27066e-08
Egfros	7.80967e-10	-0.0866646	1.32693e-08
Sltm	7.90161e-10	0.21719	1.34101e-08
Tra2a	7.9804e-10	0.273013	1.35282e-08
Hspd1	8.12657e-10	-0.214174	1.37445e-08
Jmjd1c	8.11855e-10	0.113238	1.37445e-08
Nxf1	8.86098e-10	0.191623	1.49695e-08
Serpina3m	8.9267e-10	-0.151106	1.50633e-08
Fbxw5	8.98395e-10	0.210992	1.51426e-08
Slc19a2	9.31888e-10	-0.193561	1.56893e-08
Aldh1b1	9.72016e-10	-0.153014	1.63462e-08
Rbm39	9.83531e-10	0.111166	1.65211e-08
Gale	9.85866e-10	0.162398	1.65227e-08
Golga7	9.85866e-10	-0.19774	1.65227e-08
B430010I23Rik	9.89395e-10	-0.127775	1.65631e-08
Cyp3a16	1.00238e-09	-0.0917302	1.67616e-08
Top3b	1.00679e-09	0.200463	1.68162e-08
Ost4	1.01549e-09	-0.201639	1.69425e-08
Ly96	1.02024e-09	-0.108912	1.70024e-08
Rpl15	1.03148e-09	-0.189405	1.71704e-08
Cop1	1.03559e-09	0.076053	1.72195e-08
Pard3	1.04426e-09	0.130693	1.7344e-08
Ly6e	1.04654e-09	0.272074	1.73624e-08
Tmem126a	1.07304e-09	-0.135864	1.77822e-08
Dnajc19	1.08623e-09	-0.176062	1.79806e-08
Pfn1	1.09377e-09	-0.120876	1.80851e-08
Gm4788	1.10654e-09	-0.158669	1.82759e-08
Slc22a26	1.1211e-09	-0.126572	1.84956e-08
Slc25a3	1.16188e-09	-0.236477	1.9147e-08
Atp5g3	1.24322e-09	-0.261492	2.0455e-08
Srsf5	1.24402e-09	0.298663	2.0455e-08
Prdx6	1.25226e-09	-0.381259	2.05676e-08
Adipor2	1.29782e-09	0.307002	2.12922e-08
Slc17a4	1.31973e-09	0.200055	2.16278e-08
Pikfyve	1.32373e-09	0.203111	2.16694e-08
Ccdc107	1.37312e-09	-0.269287	2.2433e-08
Clk4	1.37342e-09	0.233974	2.2433e-08
Ugdh	1.42142e-09	0.146558	2.31914e-08
Thrap3	1.43091e-09	0.221893	2.33205e-08
Cspp1	1.44918e-09	0.229798	2.35923e-08
Zfp395	1.45387e-09	0.17942	2.36426e-08
Rpl34	1.4625e-09	-0.13503	2.37567e-08
Mindy1	1.47128e-09	0.11209	2.38731e-08
Pqlc1	1.50319e-09	0.063945	2.43642e-08
Fau	1.51696e-09	-0.116839	2.45604e-08
Hao1	1.53438e-09	-0.231637	2.48153e-08
Apoa5	1.56875e-09	0.268587	2.53158e-08
C730027H18Rik	1.5686e-09		2.53158e-08
Hsd17b10	1.59766e-09	-0.160158	2.57543e-08
F9	1.67924e-09	-0.19401	2.70398e-08
Rps26	1.69959e-09	-0.148349	2.73378e-08
Sec16b	1.73225e-09	0.266347	2.78328e-08
Sdc1	1.73658e-09	0.123143	2.7872e-08
F2	1.74278e-09	-0.0438519	2.79412e-08
Cfh	1.79761e-09	-0.454848	2.87889e-08
Ankrd10	1.8236e-09	0.19797	2.91736e-08
Erg28	1.83899e-09	-0.177312	2.93881e-08
Lcat	1.8527e-09	-0.200683	2.95752e-08
Lactb2	1.86423e-09	0.175265	2.97271e-08
Echs1	1.86851e-09	-0.166786	2.97632e-08
Zbtb44	1.89335e-09	0.109579	3.01265e-08
Slc9a8	1.9059e-09	0.208534	3.02936e-08
Ccdc50	1.95084e-09	0.205579	3.09745e-08
Gcat	1.99544e-09	-0.185497	3.16487e-08
Ubxn1	1.99768e-09	-0.219321	3.16503e-08
Mthfd1	2.05705e-09	-0.173763	3.25561e-08
Magt1	2.07349e-09	0.174493	3.27812e-08
Plekha1	2.08875e-09	0.173664	3.2987e-08
Trio	2.12105e-09	0.195364	3.34615e-08
Gzf1	2.14054e-09	0.186926	3.37329e-08
Nufip2	2.14369e-09	0.120919	3.37465e-08
Sec14l2	2.19342e-09	0.245477	3.44926e-08
Top1	2.23481e-09	0.251633	3.51063e-08
Ptprf	2.25576e-09	0.175694	3.53976e-08
Cept1	2.30713e-09	-0.149041	3.61654e-08
Pnpla8	2.33415e-09	0.00427908	3.65503e-08
Cpb2	2.38684e-09	-0.184352	3.73358e-08
Serpind1	2.41355e-09	-0.169298	3.77136e-08
Clstn3	2.43896e-09	0.0785021	3.80704e-08
Abca1	2.49152e-09	0.0916781	3.88499e-08
Ppa1	2.51455e-09	-0.223885	3.91676e-08
Plxnb1	2.55065e-09	0.169368	3.96882e-08
Echdc2	2.60213e-09	0.0315154	4.04041e-08
Myl6	2.59957e-09	-0.0416499	4.04041e-08
Bclaf1	2.6684e-09	0.172929	4.13896e-08
Snrnp48	2.69325e-09	0.173377	4.17313e-08
Kmo	2.74964e-09	-0.203363	4.25604e-08
Ttc19	2.75551e-09	-0.142081	4.26066e-08
Rpl29	2.78194e-09	-0.203017	4.29704e-08
Trmt1l	2.82107e-09	0.164109	4.35294e-08
Gigyf2	2.84295e-09	0.14852	4.38212e-08
Itih1	2.86334e-09	0.193199	4.40586e-08
Sgta	2.86432e-09	0.113956	4.40586e-08
Mbnl1	2.89044e-09	0.224856	4.44142e-08
Uck1	2.89441e-09	-0.145341	4.4429e-08
Slc16a7	2.97025e-09	-0.143054	4.55459e-08
Ndufb3	3.10405e-09	-0.22298	4.75483e-08
Cdkn1a	3.14156e-09	-0.208695	4.8073e-08
Phf20l1	3.2076e-09	0.235387	4.90329e-08
Amdhd1	3.29943e-09	-0.0706323	5.03844e-08
B4galnt1	3.35573e-09	0.185775	5.11913e-08
Atf7ip	3.36078e-09	0.179859	5.12155e-08
Rb1cc1	3.39945e-09	0.108022	5.17514e-08
Gtpbp2	3.41757e-09	0.205499	5.19738e-08
Khk	3.46725e-09	-0.387435	5.26751e-08
Prpf39	3.48665e-09	0.0657821	5.29155e-08
Atp5b	3.50832e-09	-0.32658	5.31897e-08
Rab14	3.51461e-09	0.217067	5.32306e-08
Psmd11	3.58315e-09	0.161505	5.4213e-08
Serf2	3.58747e-09	-0.348988	5.42229e-08
Gatad2b	3.65652e-09	0.18022	5.521e-08
Rplp2	3.68113e-09	-0.160067	5.55249e-08
Scarf1	3.71645e-09	0.18262	5.60006e-08
Tmem176a	3.81094e-09	-0.2152	5.73659e-08
Phf21a	3.97245e-09	0.179703	5.97363e-08
Cks2	4.06574e-09	-0.170161	6.10771e-08
Gapvd1	4.0812e-09	0.201576	6.12471e-08
Eci1	4.11341e-09	-0.158809	6.16053e-08
Pygl	4.11296e-09	0.0212844	6.16053e-08
Atraid	4.16754e-09	-0.165162	6.23528e-08
Arhgap5	4.33992e-09	0.117	6.48663e-08
Psmd4	4.3617e-09	0.158659	6.51259e-08
Pid1	4.43212e-09	0.282281	6.61106e-08
Hnf4a	4.54119e-09	0.0856185	6.76692e-08
Gch1	4.55817e-09	-0.0795116	6.78539e-08
Lbp	4.64595e-09	-0.210443	6.9091e-08
Atxn7	4.71662e-09	0.208307	7.00714e-08
Sorbs1	4.76294e-09	0.18694	7.06885e-08
Csrp2	5.08281e-09	-0.127665	7.53602e-08
Ddx50	5.1757e-09	0.15335	7.66606e-08
Btf3	5.40225e-09	-0.190872	7.9936e-08
Eif3a	5.45561e-09	0.232494	8.06449e-08
Vkorc1	5.46986e-09	-0.196204	8.07748e-08
Fip1l1	5.49861e-09	0.183047	8.11183e-08
Rsph4a	5.54716e-09	-0.17725	8.17528e-08
B630019A10Rik	5.61799e-09	-0.0690278	8.27143e-08
Asgr2	5.64721e-09	-0.136003	8.30617e-08
Fam120b	5.68614e-09	0.204169	8.35513e-08
H2-Ke6	5.88068e-09	-0.134614	8.63239e-08
Zkscan3	6.07901e-09	0.322646	8.91468e-08
Hadh	6.26796e-09	-0.196077	9.17356e-08
Rpl10	6.26345e-09	-0.294225	9.17356e-08
C1qc	6.30774e-09	0.152349	9.22265e-08
Ildr2	6.33354e-09	-0.118934	9.24278e-08
Rpl31	6.33401e-09	-0.177123	9.24278e-08
BC005561	6.46935e-09	0.0296723	9.43096e-08
Stub1	6.56904e-09	0.0511723	9.56685e-08
Ero1lb	6.65557e-09	0.191878	9.6738e-08
Git2	6.65081e-09	0.195447	9.6738e-08
Ndufaf8	6.68135e-09	-0.143214	9.70174e-08
Tecr	6.90412e-09	-0.175851	1.00154e-07
Nfkb1	6.95502e-09	0.205405	1.00793e-07
Nit2	7.06471e-09	-0.191405	1.02183e-07
Tbca	7.05861e-09	-0.190418	1.02183e-07
Cdk12	7.1292e-09	0.192434	1.03015e-07
Akap8	7.19268e-09	0.212679	1.0383e-07
Krit1	7.5944e-09	0.186199	1.09522e-07
Prelid1	7.84533e-09	-0.163504	1.13031e-07
Psmb6	7.89918e-09	-0.150006	1.13696e-07
Bcl6	7.9604e-09	0.177602	1.14466e-07
Ak2	8.11708e-09	0.0324066	1.16605e-07
Ugt2a3	8.1597e-09	-0.14765	1.17104e-07
Paxx	8.19601e-09	0.0733007	1.17511e-07
Plk3	8.39607e-09	-0.364555	1.20262e-07
Dnajc11	8.59244e-09	0.194118	1.22956e-07
Lypla1	8.61503e-09	-0.139177	1.2316e-07
Slc2a2	8.71819e-09	-0.133335	1.24514e-07
Prodh2	8.84891e-09	0.101564	1.26259e-07
Pnn	8.9209e-09	0.0848225	1.27164e-07
Tmem56	8.96934e-09	0.2333	1.27731e-07
Slc25a13	9.11625e-09	-0.0647486	1.29698e-07
Anapc13	9.18601e-09	-0.16149	1.30565e-07
Prkd3	9.36112e-09	0.255891	1.32926e-07
Gcdh	9.39677e-09	-0.0903431	1.33304e-07
Zfp451	9.5977e-09	0.174038	1.36024e-07
Plin4	9.6186e-09	0.178654	1.3619e-07
Bfar	9.80822e-09	0.123888	1.38742e-07
C1qb	9.89968e-09	0.186674	1.39902e-07
Ndufb5	9.91136e-09	-0.240369	1.39933e-07
Wac	9.99636e-09	-0.0897782	1.40998e-07
Akr1c13	1.00399e-08	-0.147552	1.41343e-07
Brd8	1.00366e-08	0.208466	1.41343e-07
Slc27a5	1.00533e-08	-0.138188	1.41397e-07
Ndufb6	1.01294e-08	-0.179708	1.42332e-07
Ambp	1.02206e-08	-0.252529	1.43477e-07
Tpm1	1.04222e-08	0.154194	1.46168e-07
Sec14l4	1.07327e-08	0.211965	1.5038e-07
Dhdh	1.08222e-08	0.0298783	1.51491e-07
Tmem214	1.08459e-08	0.210891	1.51678e-07
Ammecr1l	1.09032e-08	0.156791	1.52335e-07
Fgfr3	1.10158e-08	0.18254	1.53764e-07
Supt20	1.10482e-08	0.193959	1.5407e-07
Cldn3	1.11126e-08	-0.20661	1.54822e-07
C4bp	1.11886e-08	0.160315	1.55735e-07
Qsox1	1.12339e-08	0.157957	1.56072e-07
Rps6kb1	1.1224e-08	0.149843	1.56072e-07
Dhrs3	1.13163e-08	-0.172582	1.57068e-07
Rad23b	1.13657e-08	0.139569	1.57606e-07
Ccnt1	1.15648e-08	0.224645	1.60217e-07
mt-Nd4l	1.16126e-08	-0.0486274	1.60728e-07
Proc	1.19152e-08	-0.0732759	1.64763e-07
Hnrnpdl	1.22242e-08	4.40912e-05	1.68877e-07
Hectd1	1.22915e-08	0.178636	1.69648e-07
Rbm28	1.23789e-08	0.178584	1.70694e-07
Haao	1.2834e-08	-0.017042	1.76805e-07
Rcl1	1.296e-08	-0.0896628	1.78375e-07
Dntt	1.30126e-08	0.115606	1.78932e-07
Eif5a	1.33151e-08	-0.19659	1.82921e-07
Tm7sf2	1.34404e-08	-0.12902	1.84472e-07
Stk16	1.36161e-08	0.0617532	1.86709e-07
Strbp	1.39251e-08	0.156801	1.9077e-07
Gm37494	1.39387e-08	0.213298	1.9078e-07
Abhd17c	1.39535e-08	0.126925	1.90806e-07
Gstp1	1.43656e-08	-0.159206	1.9626e-07
Mcee	1.4454e-08	-0.174819	1.97284e-07
Gabarapl1	1.47545e-08	-0.179488	2.012e-07
Acat3	1.48558e-08	-0.117241	2.02395e-07
Rmdn2	1.49434e-08	-0.119344	2.03401e-07
Kynu	1.50063e-08	0.00730281	2.04069e-07
Dhrs4	1.52962e-08	-0.139616	2.0782e-07
Lgals9	1.54994e-08	-0.110616	2.10388e-07
Tns1	1.57828e-08	0.163848	2.14038e-07
Pomp	1.58697e-08	-0.271642	2.15019e-07
Slc25a23	1.63989e-08	0.166448	2.21986e-07
Ap2a2	1.65402e-08	0.21701	2.23693e-07
Larp4b	1.67472e-08	0.211591	2.26286e-07
Got1	1.72061e-08	-0.446744	2.32274e-07
Larp1b	1.74612e-08	0.175838	2.35504e-07
Hhex	1.75864e-08	0.200704	2.36976e-07
Acss2	1.77331e-08	0.0504512	2.38735e-07
Hjurp	1.78438e-08	0.322778	2.40006e-07
Cpox	1.82191e-08	0.294356	2.44831e-07
Csad	1.83253e-08	0.229682	2.45625e-07
Hnrnpa3	1.8328e-08	0.283307	2.45625e-07
Pex1	1.83253e-08	0.170318	2.45625e-07
Ces3a	1.85987e-08	0.353304	2.49028e-07
Kdm5a	1.86511e-08	0.184333	2.49502e-07
Ddx3x	1.86991e-08	0.0293293	2.49919e-07
Plg	1.90127e-08	-0.139837	2.53881e-07
Selenok	1.92374e-08	-0.0856656	2.5665e-07
Rbck1	1.93937e-08	0.194457	2.58501e-07
Stx16	2.00465e-08	0.122676	2.66962e-07
Rhot1	2.04041e-08	0.0381141	2.71479e-07
Ikbke	2.07747e-08	0.185407	2.76162e-07
0610030E20Rik	2.1012e-08	0.189743	2.79065e-07
1700020I14Rik	2.10675e-08	0.138613	2.79551e-07
Rnf125	2.13523e-08	0.215223	2.83076e-07
Armt1	2.14751e-08	0.159465	2.84449e-07
Birc6	2.14948e-08	-0.0390239	2.84456e-07
Chd4	2.20593e-08	-0.0134104	2.91665e-07
Zfp638	2.23501e-08	0.0847059	2.95245e-07
Leng8	2.24414e-08	0.240913	2.96186e-07
Ephx2	2.28793e-08	-0.0582955	3.01697e-07
Ldha	2.32293e-08	-0.0608325	3.06039e-07
Pan3	2.34288e-08	0.0815798	3.08393e-07
Arglu1	2.3578e-08	0.0826866	3.1008e-07
Carmil1	2.37503e-08	0.178705	3.12068e-07
Acot1	2.38806e-08	-0.127813	3.13502e-07
Sec63	2.42045e-08	0.0547039	3.17472e-07
Ppm1a	2.43367e-08	0.199448	3.18923e-07
Srek1	2.43766e-08	0.116626	3.19163e-07
Ei24	2.47761e-08	-0.0913721	3.24107e-07
Mdm2	2.48373e-08	0.177416	3.2462e-07
Clcn3	2.53075e-08	0.196172	3.30473e-07
Tfr2	2.5334e-08	0.0786667	3.30528e-07
Slco1a4	2.63168e-08	-0.456611	3.43047e-07
Psmb3	2.66668e-08	-0.164928	3.47303e-07
Map7	2.74887e-08	0.119792	3.57692e-07
Ppp1r3b	2.78757e-08	-0.452147	3.62409e-07
Glyr1	2.84256e-08	0.155556	3.69233e-07
Ralgapa2	2.89975e-08	0.140109	3.76331e-07
1810058I24Rik	2.92617e-08	-0.121381	3.79427e-07
Srrm1	3.01547e-08	0.163217	3.90663e-07
Fndc4	3.07696e-08	0.0364042	3.98281e-07
Acly	3.09599e-08	-0.00602739	4.00393e-07
Cyp4f15	3.15079e-08	0.0202637	4.07124e-07
Tlcd2	3.15861e-08	-0.134208	4.07778e-07
Slc7a2	3.25475e-08	-0.418068	4.19823e-07
Ppp1r12a	3.27438e-08	0.117437	4.21987e-07
Dhx33	3.27782e-08	0.148131	4.22062e-07
Sec16a	3.28585e-08	0.186453	4.22728e-07
Nr1i2	3.29288e-08	0.117673	4.23264e-07
Cyp4a10	3.31275e-08	-0.131948	4.25448e-07
Cfhr2	3.31727e-08	-0.271505	4.25659e-07
Csde1	3.45925e-08	-0.0399088	4.43492e-07
Suclg2	3.47352e-08	-0.213081	4.44935e-07
Osbpl3	3.54259e-08	0.0984877	4.53391e-07
Timm8b	3.56342e-08	-0.175218	4.55662e-07
Kcnn2	3.59644e-08	-0.0967469	4.59486e-07
Luc7l	3.60563e-08	0.191524	4.60096e-07
Raph1	3.60743e-08	0.156251	4.60096e-07
Susd1	3.65561e-08	-0.0875332	4.65839e-07
Pdhb	3.70272e-08	-0.207928	4.71435e-07
Gm42375	3.73554e-08	-0.14177	4.75204e-07
Cpsf6	3.78814e-08	0.128628	4.81481e-07
Ppib	3.80163e-08	-0.169072	4.82781e-07
Ifi27l2a	3.82204e-08	0.165214	4.84956e-07
Got2	3.88841e-08	0.138099	4.92954e-07
Oaf	3.97643e-08	-0.0125444	5.03681e-07
Rbm4b	4.23199e-08	-0.210304	5.35593e-07
Atox1	4.28704e-08	-0.150685	5.42096e-07
Itpr1	4.32816e-08	0.192837	5.46828e-07
Rps15	4.36281e-08	-0.000401767	5.50735e-07
Mgll	4.37596e-08	0.15929	5.51924e-07
Hmgn1	4.50084e-08	-0.18074	5.67191e-07
Selenbp1	4.60567e-08	-0.20534	5.79906e-07
Kpna1	4.6428e-08	-0.0924535	5.84084e-07
Higd2a	4.78643e-08	-0.11906	6.01642e-07
Bbox1	4.84305e-08	-0.147215	6.08241e-07
Apol9a	4.89028e-08	0.141173	6.13652e-07
Agpat2	4.91445e-08	-0.264839	6.16161e-07
Pfdn2	4.94158e-08	-0.104316	6.19037e-07
Acaa1a	4.9827e-08	-0.00721661	6.2366e-07
Cyp3a59	4.99e-08	0.166901	6.24045e-07
Cope	5.01372e-08	0.048933	6.26482e-07
Atp13a1	5.05354e-08	0.207259	6.30924e-07
Ptprc	5.14688e-08	0.133166	6.42035e-07
Sdr9c7	5.15711e-08	-0.088492	6.42769e-07
Serpinf2	5.21547e-08	-0.0447224	6.49495e-07
Hyal1	5.22426e-08	0.194091	6.50043e-07
Tcp1	5.26178e-08	-0.232134	6.5416e-07
Map2k2	5.32734e-08	-0.107609	6.61754e-07
Ppdpf	5.3394e-08	-0.152105	6.62695e-07
Smg5	5.49257e-08	0.16921	6.81133e-07
Chkb	5.50905e-08	-0.11748	6.82605e-07
Gpatch2	5.60893e-08	0.180819	6.94399e-07
Abcc3	5.69632e-08	-0.0765696	7.04627e-07
Ndufb7	5.71991e-08	-0.218215	7.06954e-07
Bhmt2	5.79433e-08	0.13196	7.15554e-07
Safb	5.84549e-08	0.105425	7.21269e-07
Maob	6.01624e-08	-0.182363	7.41719e-07
Slc30a9	6.06488e-08	0.13764	7.47092e-07
Spp2	6.08425e-08	-0.171726	7.48854e-07
Tcf7l2	6.16631e-08	0.139308	7.58323e-07
Josd2	6.18068e-08	0.154639	7.59458e-07
H2-Ab1	6.18862e-08	0.219553	7.59802e-07
Sar1b	6.25458e-08	-0.222745	7.67263e-07
Arf5	6.32797e-08	-0.23434	7.75623e-07
Atf4	6.42904e-08	-0.202619	7.87358e-07
Esrp2	6.56228e-08	0.183367	8.03011e-07
Ythdc1	6.70128e-08	0.130795	8.19341e-07
Tmem167	6.72426e-08	0.0413322	8.21471e-07
Sh3bgrl3	7.00524e-08	0.219231	8.55091e-07
Gucd1	7.01183e-08	0.0844601	8.55189e-07
Rpl3	7.04035e-08	-0.135934	8.5796e-07
Timm9	7.06091e-08	0.112979	8.59756e-07
Dock7	7.1148e-08	-0.0899082	8.65605e-07
Hbs1l	7.13678e-08	0.115727	8.67565e-07
Hsd3b3	7.14734e-08	0.116185	8.68135e-07
Etnppl	7.176e-08	0.135304	8.709e-07
Eef1b2	7.45257e-08	-0.0898339	9.03723e-07
Pds5a	7.55716e-08	0.1243	9.15655e-07
C2cd2l	7.59444e-08	0.154689	9.19418e-07
Bche	7.66732e-08	-0.141753	9.27482e-07
Hnrnpm	7.75361e-08	0.081325	9.37153e-07
Atxn2l	7.77688e-08	-0.0978018	9.39018e-07
Klkb1	7.78174e-08	0.181359	9.39018e-07
Fnbp1l	8.02129e-08	0.176019	9.67134e-07
2021-03-01	8.06401e-08	-0.172372	9.71493e-07
Mtss1	8.28055e-08	0.138857	9.96768e-07
Chd2	8.40876e-08	0.0450488	1.01138e-06
2900097C17Rik	8.41591e-08	0.202219	1.01141e-06
Frrs1	8.51053e-08	0.165786	1.02195e-06
Sdha	8.68033e-08	-0.0682458	1.0415e-06
Nat6	8.78576e-08	0.103828	1.05329e-06
Abcc6	8.80051e-08	0.107897	1.05421e-06
Pbld2	8.93973e-08	0.0213786	1.07002e-06
Glo1	8.98154e-08	-0.223489	1.07415e-06
Rnf20	9.09414e-08	0.149748	1.08674e-06
Rbm33	9.10269e-08	0.0579641	1.08688e-06
Sap18	9.33049e-08	-0.131045	1.11318e-06
Rreb1	9.35707e-08	0.172058	1.11368e-06
Tmed9	9.35725e-08	0.155514	1.11368e-06
Txn2	9.3466e-08	-0.198596	1.11368e-06
Ccnd1	9.38767e-08	0.137518	1.1164e-06
Pbx1	9.42472e-08	0.139248	1.11991e-06
Phc3	9.48617e-08	0.167097	1.1263e-06
Trim2	9.56038e-08	0.157257	1.1342e-06
Proz	9.58276e-08	0.0643184	1.13595e-06
Chuk	9.60686e-08	0.268159	1.13789e-06
Sdhc	9.67439e-08	-0.168434	1.14497e-06
Cops9	9.71058e-08	-0.125288	1.14833e-06
Macf1	9.89102e-08	0.197983	1.16874e-06
Smim10l1	9.89907e-08	-0.192816	1.16875e-06
Myo15b	9.96378e-08		1.17546e-06
Ppard	1.0016e-07	0.161455	1.18068e-06
Pex6	1.00589e-07	0.187238	1.18479e-06
Rpl41	1.00799e-07	-0.399712	1.18632e-06
H2afy	1.02673e-07	0.193192	1.20741e-06
Mob4	1.04149e-07	-0.154138	1.2233e-06
Nfib	1.0419e-07	0.296635	1.2233e-06
Rnpep	1.04415e-07	0.161423	1.22497e-06
Slc31a1	1.05328e-07	-0.149977	1.2347e-06
Sord	1.0657e-07	-0.268169	1.24828e-06
Tars	1.07046e-07	0.0311971	1.25285e-06
Itih2	1.0869e-07	-0.277842	1.27108e-06
Klf15	1.09931e-07	-0.177131	1.28458e-06
Timm13	1.1264e-07	-0.13159	1.3152e-06
Irf7	1.13149e-07	0.128911	1.31907e-06
Jtb	1.13065e-07	-0.145902	1.31907e-06
Ddx39b	1.13288e-07	0.163806	1.31964e-06
Dennd4a	1.16916e-07	0.0715306	1.36083e-06
Ctsd	1.17555e-07	0.168706	1.36719e-06
Sqle	1.19865e-07	-0.16453	1.39296e-06
Ndrg2	1.20779e-07	0.0952919	1.40248e-06
Mmd	1.22518e-07	-0.0481013	1.42156e-06
Ip6k2	1.23116e-07	-0.0937852	1.42737e-06
Metap1d	1.23914e-07	0.168833	1.4355e-06
Ifrd1	1.24907e-07	-0.17267	1.44549e-06
Rpl22l1	1.24972e-07	-0.0395477	1.44549e-06
Gcsh	1.25376e-07	-0.153098	1.44903e-06
Tfpi2	1.25571e-07	-0.125301	1.45015e-06
Zfand6	1.26611e-07	0.0344044	1.46102e-06
Eif4ebp2	1.27651e-07	0.18706	1.4711e-06
Vps13d	1.27684e-07	0.100171	1.4711e-06
Zfp36l1	1.27925e-07	-0.400338	1.47273e-06
Gulo	1.29754e-07	-0.0633659	1.49262e-06
Atg3	1.31273e-07	-0.136485	1.50893e-06
Rbfox2	1.33264e-07	0.15847	1.53062e-06
Dcaf6	1.33618e-07	-0.106748	1.5335e-06
Trip12	1.34773e-07	0.15805	1.54556e-06
Hsd17b13	1.35877e-07	-0.028081	1.557e-06
Rhou	1.36328e-07	0.152491	1.56096e-06
Ugt3a2	1.39043e-07	-0.130246	1.59082e-06
Lect2	1.40961e-07	-0.175653	1.61152e-06
Cyba	1.42905e-07	0.166785	1.63247e-06
Mrps28	1.43026e-07	-0.0972941	1.63259e-06
Cyp2d40	1.43558e-07	-0.126141	1.63622e-06
Srpk2	1.43565e-07	-0.237705	1.63622e-06
Vcp	1.4686e-07	0.0734295	1.67248e-06
Gm16286	1.47852e-07	0.116025	1.68249e-06
Lyst	1.48362e-07	0.18923	1.68699e-06
Hypk	1.49964e-07	-0.135363	1.7039e-06
Uqcrc1	1.50765e-07	-0.166674	1.71168e-06
Creld1	1.51914e-07	0.197815	1.7232e-06
F830016B08Rik	1.52013e-07	0.19984	1.7232e-06
Nr1h3	1.53205e-07	0.0563702	1.73539e-06
Mif4gd	1.55589e-07	-0.198921	1.76104e-06
Lipc	1.57279e-07	-0.177795	1.7788e-06
Gm20342	1.57852e-07	0.164031	1.78393e-06
Tsc22d2	1.58004e-07	0.153103	1.78428e-06
H2-K1	1.58937e-07	0.108385	1.79344e-06
C2cd2	1.60035e-07	0.00721823	1.80445e-06
Gstt2	1.60836e-07	0.00611782	1.8121e-06
Iscu	1.61167e-07	-0.136229	1.81445e-06
Ddc	1.61656e-07	-0.0894142	1.81857e-06
Cpeb2	1.64255e-07	-0.145877	1.8464e-06
Smg1	1.65825e-07	0.137688	1.86263e-06
Nrip1	1.66056e-07	0.115597	1.86381e-06
Gpld1	1.67279e-07	-0.145542	1.87612e-06
Cnpy2	1.67546e-07	-0.156156	1.87768e-06
Crybb3	1.72955e-07	-0.0588883	1.93537e-06
Phb2	1.72911e-07	-0.00737308	1.93537e-06
Fn1	1.74585e-07	0.0472287	1.95213e-06
Itm2b	1.77323e-07	-0.171999	1.98125e-06
Psenen	1.77826e-07	-0.107499	1.98537e-06
Sash1	1.79209e-07	-0.110028	1.9993e-06
Cmtm8	1.80401e-07	-0.154111	2.01108e-06
Rps25	1.81351e-07	-0.111051	2.02015e-06
Snrpd2	1.81911e-07	-0.111539	2.02486e-06
Fnbp4	1.83494e-07	0.17587	2.04093e-06
Ppp4r3a	1.88494e-07	0.00525043	2.09447e-06
Sf1	1.8859e-07	0.132539	2.09447e-06
Cpsf7	1.90639e-07	0.16842	2.11563e-06
Dynll2	1.92334e-07	-0.125709	2.13125e-06
Ing4	1.92196e-07	-0.161047	2.13125e-06
Mpzl2	1.93692e-07	-0.181239	2.14468e-06
Egfr	1.95207e-07	0.141394	2.15935e-06
Klhdc8b	1.95308e-07	0.189809	2.15935e-06
Rxra	1.97305e-07	0.165379	2.17979e-06
Insr	1.97634e-07	0.130911	2.1818e-06
Tpr	1.98132e-07	0.141163	2.18442e-06
Ubr2	1.98167e-07	0.124195	2.18442e-06
Lamp1	1.98886e-07	-0.119378	2.19071e-06
Hmgb1	2.02699e-07	-0.138653	2.23105e-06
Cep350	2.02868e-07	0.161108	2.23125e-06
Gin1	2.04901e-07	-0.174564	2.25026e-06
Uhrf2	2.04825e-07	0.140306	2.25026e-06
D8Ertd738e	2.07863e-07	-0.18903	2.2811e-06
Pabpc4	2.09017e-07	0.158361	2.29205e-06
Echdc3	2.10016e-07	-0.132749	2.3013e-06
Acin1	2.10179e-07	0.2002	2.30138e-06
Kdelr2	2.11507e-07	-0.157399	2.31421e-06
Vapa	2.12061e-07	-0.0970478	2.31855e-06
Rictor	2.13321e-07	0.0730521	2.33061e-06
Rab6a	2.15083e-07	0.205098	2.34638e-06
Zfp780b	2.15039e-07	0.155337	2.34638e-06
Taz	2.20969e-07	0.0851364	2.40882e-06
Cox8a	2.21241e-07	-0.397545	2.41001e-06
Sardh	2.23718e-07	-0.112136	2.4352e-06
Nfxl1	2.25294e-07	0.129986	2.44874e-06
Spata2l	2.25278e-07	-0.0934723	2.44874e-06
Hnrnpk	2.27056e-07	-0.0454909	2.46608e-06
Fkbp8	2.28148e-07	-0.169726	2.47612e-06
Serpina10	2.29187e-07	-0.0909446	2.48558e-06
Brd4	2.30118e-07	0.11723	2.49384e-06
2021-03-07	2.31078e-07	0.202014	2.50242e-06
Ttc23	2.35141e-07	0.143582	2.54455e-06
Fads2	2.37039e-07	0.140953	2.56321e-06
Arl5b	2.38404e-07	-0.136783	2.57609e-06
Huwe1	2.38626e-07	0.23259	2.5766e-06
Gripap1	2.40653e-07	0.170883	2.5966e-06
Aox3	2.41339e-07	0.223108	2.60209e-06
Eef2	2.4485e-07	0.0180375	2.63803e-06
Nedd4	2.50479e-07	0.158525	2.69671e-06
Ndufs3	2.54533e-07	-0.187818	2.73836e-06
Taf10	2.55781e-07	-0.16095	2.74979e-06
Akap13	2.63727e-07	-0.323976	2.83315e-06
Agxt2	2.64104e-07	0.0431414	2.83513e-06
Tnpo3	2.67576e-07	0.012894	2.87033e-06
Ndufs7	2.68778e-07	-0.0592058	2.88113e-06
Ces1e	2.74342e-07	0.0254119	2.93864e-06
Cyb5r3	2.75078e-07	0.076123	2.94439e-06
Tra2b	2.75309e-07	0.0374185	2.94473e-06
Pten	2.76076e-07	0.111957	2.9508e-06
Ube3a	2.79314e-07	0.0919987	2.98325e-06
Rogdi	2.84137e-07	0.14054	3.03258e-06
BC025446	2.85637e-07	-0.186074	3.04638e-06
Ftcd	2.87692e-07	0.0744968	3.06608e-06
Lipa	2.89316e-07	0.166261	3.07895e-06
Nono	2.89218e-07	0.110071	3.07895e-06
Nop10	2.89712e-07	-0.0761645	3.08096e-06
Chd8	2.90135e-07	0.204884	3.08323e-06
Gramd1c	2.91198e-07	0.0721672	3.09231e-06
Reep6	2.96618e-07	0.189572	3.1476e-06
Pcx	3.03116e-07	0.0911596	3.21425e-06
Setd1b	3.03689e-07	0.164007	3.21801e-06
Mlec	3.05743e-07	0.165656	3.23746e-06
Eif4g3	3.10798e-07	0.155565	3.28863e-06
Ube4a	3.19792e-07	0.0482928	3.38137e-06
Sbno2	3.20208e-07	0.118523	3.38336e-06
Prpsap1	3.21666e-07	0.11371	3.39633e-06
Gnpnat1	3.22148e-07	-0.1084	3.39899e-06
Vps37a	3.24234e-07	0.0529825	3.41856e-06
Taf6l	3.25439e-07	-0.131573	3.42882e-06
Mrps14	3.30604e-07	-0.131185	3.48076e-06
Dad1	3.33356e-07	-0.152527	3.50724e-06
Rora	3.3392e-07	0.0399491	3.51068e-06
Trir	3.44917e-07	-0.0897188	3.62371e-06
Glrx5	3.45769e-07	-0.168473	3.63008e-06
Pabpc1	3.46221e-07	0.0700043	3.63225e-06
Rint1	3.47514e-07	0.153818	3.64323e-06
Usf2	3.49815e-07	-0.0635375	3.66476e-06
Cyc1	3.54318e-07	-0.136392	3.7093e-06
Uroc1	3.59761e-07	0.0687783	3.76362e-06
Cs	3.657e-07	0.0554515	3.82304e-06
Ptpa	3.69734e-07	0.152885	3.86248e-06
Fto	3.71757e-07	0.160728	3.88087e-06
Pdcd5	3.74559e-07	-0.139616	3.90736e-06
Eef1d	3.88757e-07	-0.125441	4.05262e-06
Ptch1	3.9105e-07	0.163855	4.07365e-06
Tubb2a	3.9208e-07	-0.117912	4.08149e-06
Nr4a1	3.92475e-07	-0.0949847	4.08274e-06
Clk1	3.94284e-07	-0.10245	4.09867e-06
Zfp644	4.03994e-07	0.0128212	4.19665e-06
H2-Eb1	4.07092e-07	0.196736	4.22587e-06
Chpt1	4.11775e-07	-0.0971056	4.26964e-06
Fam173a	4.11886e-07	-0.0557372	4.26964e-06
Gm27216	4.131e-07	-0.124313	4.27323e-06
Sdc2	4.13058e-07	-0.13348	4.27323e-06
Zfp704	4.12815e-07	0.145724	4.27323e-06
Ywhae	4.14612e-07	-0.0969089	4.28587e-06
Dopey1	4.20728e-07	0.160414	4.34606e-06
Dennd1b	4.28546e-07	0.143463	4.42063e-06
Manf	4.28536e-07	-0.201977	4.42063e-06
Usp47	4.308e-07	0.188275	4.44078e-06
Dnajc3	4.36076e-07	0.155715	4.49204e-06
Aup1	4.39383e-07	0.131012	4.52295e-06
S100a6	4.41557e-07	0.165772	4.54217e-06
Bola3	4.42492e-07	-0.188345	4.54862e-06
Rsrc2	4.47676e-07	0.108606	4.59872e-06
Creg1	4.50129e-07	-0.286032	4.6207e-06
Rack1	4.51087e-07	0.163839	4.62731e-06
Brd1	4.52078e-07	0.169342	4.63427e-06
Ints3	4.58175e-07	0.15596	4.69352e-06
Akr1c14	4.59446e-07	-0.158829	4.70327e-06
Cops6	4.6434e-07	-0.104332	4.74821e-06
Srsf3	4.64478e-07	-0.0302425	4.74821e-06
Clmn	4.65567e-07	0.133955	4.75605e-06
Stk11	4.74031e-07	0.16854	4.83918e-06
Eif4g1	4.77338e-07	0.0488716	4.86957e-06
Eif5	4.84355e-07	0.0443564	4.93775e-06
Emc6	4.85235e-07	-0.146208	4.94331e-06
Cdk11b	4.90759e-07	0.169964	4.9927e-06
Txlng	4.9064e-07	0.10604	4.9927e-06
Igfbp2	4.93663e-07	0.162452	5.01879e-06
Brwd1	4.97954e-07	0.132684	5.05894e-06
Txnl1	4.99789e-07	-0.14892	5.0741e-06
AI182371	5.03578e-07	-0.0230478	5.10905e-06
Tmem176b	5.04908e-07	-0.126393	5.11656e-06
Xylb	5.0501e-07	0.0677972	5.11656e-06
Hif1a	5.06495e-07	-0.000913159	5.12809e-06
Mgst3	5.07755e-07	-0.10296	5.13382e-06
Mrps24	5.07611e-07	-0.220975	5.13382e-06
Hspa9	5.13962e-07	-0.124792	5.19302e-06
Fgfr4	5.25711e-07	0.146257	5.3081e-06
4930544F09Rik	5.34168e-07	-0.10068	5.38981e-06
Als2cl	5.36539e-07	0.15482	5.41005e-06
Slc9a3r1	5.39283e-07	-0.115005	5.4303e-06
St3gal4	5.39073e-07	-0.0985059	5.4303e-06
Xpo6	5.41539e-07	0.140183	5.44931e-06
Eif3e	5.43377e-07	-0.150372	5.46408e-06
Tmsb10	5.44158e-07	0.264512	5.46821e-06
Pdcd4	5.50333e-07	-0.177926	5.52651e-06
Taf15	5.51621e-07	0.0960651	5.53568e-06
Atp6v0b	5.55242e-07	0.15082	5.56824e-06
Gls2	5.56686e-07	-0.0581484	5.57893e-06
Rfx7	5.58552e-07	0.14783	5.59384e-06
Spcs1	5.60459e-07	-0.126528	5.60915e-06
Psme1	5.6222e-07	-0.0702549	5.62296e-06
Wdr26	5.69189e-07	0.120591	5.68881e-06
Tmem205	5.72282e-07	-0.299408	5.71586e-06
Aspa	5.77171e-07	-0.11676	5.7608e-06
Fam162a	5.79546e-07	-0.152588	5.7806e-06
Agpat3	5.88975e-07	-0.0266871	5.87068e-06
F7	5.936e-07	0.121534	5.9128e-06
Tkfc	5.95732e-07	-0.0680541	5.93004e-06
Alas1	5.96414e-07	-0.357509	5.93284e-06
Nadk2	6.01785e-07	-0.142657	5.98224e-06
Hc	6.10625e-07	0.0409393	6.06604e-06
0610005C13Rik	6.13491e-07	0.134458	6.09041e-06
Araf	6.24048e-07	0.146895	6.19106e-06
Nrg1	6.25703e-07		6.20332e-06
Rbm26	6.4202e-07	0.0510221	6.36081e-06
Aadac	6.43266e-07	-0.00583156	6.36717e-06
Palmd	6.43523e-07	0.0908407	6.36717e-06
Zfp707	6.46103e-07	0.136805	6.38415e-06
Zfp970	6.45979e-07	-0.0745589	6.38415e-06
Cyp1a2	6.60565e-07	-0.144756	6.52269e-06
Sqstm1	6.65222e-07	-0.0881862	6.5643e-06
Mtch2	6.75743e-07	0.0539514	6.66366e-06
Ndufc2	6.82472e-07	-0.126541	6.72554e-06
Cnppd1	6.89886e-07	0.050353	6.79407e-06
Tmem59	6.92521e-07	-0.145931	6.81548e-06
Phf12	6.96311e-07	0.148915	6.84821e-06
Zap70	7.13192e-07	-0.120284	7.00958e-06
Ppp1r10	7.19079e-07	0.0366789	7.06274e-06
Ccl5	7.20248e-07	0.196268	7.06952e-06
Kmt2a	7.22899e-07	0.136817	7.09084e-06
Atat1	7.27809e-07	0.0825624	7.13427e-06
Eif4g2	7.29003e-07	-0.0297007	7.14123e-06
Elk4	7.30759e-07	-0.0702413	7.15369e-06
Ubap2l	7.3483e-07	0.102712	7.18878e-06
Apoa1	7.37686e-07	-0.306128	7.21104e-06
Shroom1	7.3808e-07	-0.00836142	7.21104e-06
Syncrip	7.40877e-07	0.0177311	7.2328e-06
Ube2n	7.41286e-07	0.0407966	7.2328e-06
Zmynd11	7.41818e-07	0.13413	7.23321e-06
Suclg1	7.59637e-07	-0.156642	7.40208e-06
Tcf12	7.62283e-07	0.0828709	7.42297e-06
Zfr	7.65734e-07	-0.0358365	7.45167e-06
Kmt5b	7.72675e-07	0.154675	7.51427e-06
Srsf10	7.81771e-07	-0.0495052	7.59772e-06
Gpx4	7.8281e-07	-0.232278	7.60282e-06
Abhd2	8.03245e-07	-0.203443	7.79617e-06
Hopx	8.07597e-07	-0.124525	7.83124e-06
Tbcel	8.07918e-07	0.177848	7.83124e-06
Cbr1	8.16878e-07	-0.14	7.90772e-06
Pex16	8.16863e-07	-0.134223	7.90772e-06
Ufl1	8.30169e-07	0.111234	8.03112e-06
Glyctk	8.36859e-07	0.188506	8.09055e-06
Mcrip1	8.43649e-07	0.150597	8.15086e-06
Prlr	8.45839e-07	0.193311	8.16669e-06
Amn1	8.53789e-07	0.118484	8.23806e-06
Arhgap4	8.57496e-07		8.26844e-06
Derl1	8.64505e-07	0.135144	8.33058e-06
Mia2	8.73249e-07	0.0293601	8.40746e-06
Purb	8.73621e-07	0.135327	8.40746e-06
Fgf21	8.86846e-07	0.124346	8.52919e-06
Copz1	9.03317e-07	0.0844673	8.68194e-06
Rabgap1l	9.06222e-07	0.0390269	8.7042e-06
Smarcc2	9.0963e-07	0.0556679	8.73126e-06
Man1a	9.153e-07	-0.134232	8.77999e-06
Cox20	9.20668e-07	-0.104079	8.82576e-06
Cdc37l1	9.25905e-07	0.164842	8.8702e-06
Dnajb6	9.35545e-07	-0.0449188	8.95675e-06
Bicd2	9.43404e-07	0.137275	9.01801e-06
Iigp1	9.43734e-07	-0.00891356	9.01801e-06
Mthfs	9.43773e-07	-0.0921517	9.01801e-06
Gm4737	9.46975e-07	-0.0686327	9.04276e-06
Fam169b	9.56058e-07	0.0346906	9.1236e-06
Rbx1	9.59959e-07	-0.0569066	9.15492e-06
Prdx4	9.6121e-07	-0.112636	9.16093e-06
Ktn1	9.77405e-07	0.0854941	9.30928e-06
A330049N07Rik	9.83126e-07	-0.0868448	9.35774e-06
Hnrnpa0	9.88025e-07	-0.131036	9.39353e-06
Mef2d	9.88157e-07	0.100848	9.39353e-06
2310035C23Rik	9.90016e-07	-0.00774712	9.40515e-06
Bdh2	9.99999e-07	-0.0727493	9.49389e-06
Adra1b	1.00514e-06	-0.0735291	9.53659e-06
Trak1	1.00868e-06	0.151545	9.5579e-06
Twnk	1.00851e-06	0.144295	9.5579e-06
Nudt7	1.02363e-06	-0.0223934	9.69337e-06
Ndufa8	1.03154e-06	-0.146003	9.76194e-06
Aqp9	1.03834e-06	-0.0655581	9.82006e-06
Adrb3	1.04442e-06	0.0726796	9.87128e-06
St13	1.04782e-06	-0.192897	9.89708e-06
Arrdc3	1.04979e-06	0.279957	9.90931e-06
Tmbim4	1.06117e-06	-0.127465	1.00104e-05
Serping1	1.06745e-06	-0.0474565	1.00631e-05
S100a11	1.07026e-06	0.110617	1.00832e-05
Ndufs8	1.07463e-06	-0.120627	1.0118e-05
Tsix	1.0769e-06	-0.15872	1.01329e-05
Atg101	1.08428e-06	-0.114488	1.01958e-05
Slc25a10	1.08699e-06	0.12166	1.02148e-05
Lonp2	1.09251e-06	0.100088	1.02601e-05
Cwf19l2	1.09751e-06	0.0486476	1.03006e-05
Plcxd2	1.10135e-06	0.146659	1.03301e-05
Gm28078	1.10944e-06	0.128322	1.03993e-05
Gdi1	1.125e-06	0.142244	1.05385e-05
Txndc17	1.12986e-06	-0.126152	1.05773e-05
Ptpn21	1.13903e-06	0.131121	1.06564e-05
Swi5	1.14557e-06	-0.161216	1.07108e-05
Riok1	1.1593e-06	0.145671	1.08324e-05
Hsbp1	1.16262e-06	-0.12048	1.08565e-05
Ppat	1.17514e-06	-0.102223	1.09665e-05
Erbb3	1.17996e-06	0.105711	1.10045e-05
Adh1	1.18243e-06	-0.285286	1.10206e-05
Asb13	1.19182e-06	0.160201	1.11012e-05
Usp34	1.20758e-06	0.128289	1.12409e-05
Camta2	1.21593e-06	0.146872	1.13114e-05
Tmem29	1.21988e-06	-0.113369	1.13411e-05
Hnrnpul1	1.2544e-06	0.113815	1.16546e-05
Arhgef5	1.26293e-06	0.151061	1.17265e-05
Zbtb21	1.27267e-06	-0.097153	1.18095e-05
Trim7	1.31535e-06	0.177189	1.21979e-05
Lcor	1.33025e-06	0.131396	1.23284e-05
Camk2d	1.33877e-06	0.15648	1.23995e-05
Zfp322a	1.34278e-06	0.108061	1.24289e-05
Dpys	1.35933e-06	-0.098436	1.25742e-05
Dnaja1	1.37033e-06	-0.158398	1.26681e-05
Sf3b1	1.38514e-06	0.0505038	1.2797e-05
Dctn4	1.40132e-06	-0.0577674	1.29383e-05
Decr1	1.4029e-06	0.0358462	1.29449e-05
Cyp51	1.41132e-06	-0.116147	1.30144e-05
Rab30	1.42549e-06	-0.144031	1.31369e-05
Mbd6	1.42714e-06	0.169317	1.31391e-05
Setd5	1.42751e-06	0.197982	1.31391e-05
Tmem82	1.45284e-06	0.125762	1.3364e-05
Rhoa	1.46274e-06	-0.122488	1.34466e-05
Mettl23	1.47841e-06	-0.090292	1.35823e-05
Phf3	1.47977e-06	-0.0335368	1.35863e-05
Oxr1	1.48372e-06	-0.0796502	1.36141e-05
Mrps7	1.49221e-06	-0.139376	1.36836e-05
Slc30a5	1.49322e-06	0.163237	1.36843e-05
Laptm4a	1.50929e-06	-0.15929	1.3823e-05
Pdcd6ip	1.51628e-06	0.125832	1.38784e-05
Mob1b	1.51827e-06	0.125066	1.3888e-05
BC003965	1.53523e-06	-0.13487	1.40345e-05
Acp2	1.53869e-06	0.120753	1.40574e-05
Sod1	1.55151e-06	0.00375829	1.41571e-05
Srpk1	1.55148e-06	0.136667	1.41571e-05
Ppan	1.55883e-06	0.157055	1.4215e-05
Zfp207	1.56102e-06	-0.0570417	1.42263e-05
Syne1	1.56897e-06	0.142371	1.42899e-05
Gnb2	1.58398e-06	0.0821315	1.44178e-05
Plekha5	1.61071e-06	0.106362	1.4652e-05
Anks4b	1.63339e-06	0.117533	1.48491e-05
Dyrk2	1.64743e-06	0.0906391	1.49554e-05
Ndufv1	1.6481e-06	-0.109004	1.49554e-05
Ulk1	1.64667e-06	0.147717	1.49554e-05
AC154378.1	1.67114e-06	-0.0735821	1.51551e-05
Gtf2a2	1.6799e-06	-0.133423	1.52252e-05
Ift20	1.69562e-06	0.0290444	1.53583e-05
Cdk2ap2	1.70436e-06	0.0278228	1.54185e-05
Samd9l	1.70382e-06	0.119197	1.54185e-05
Commd3	1.71534e-06	-0.112044	1.5508e-05
Ssr3	1.71634e-06	-0.0212979	1.5508e-05
Asxl2	1.72666e-06	0.205103	1.55916e-05
Dhcr24	1.7305e-06	-0.0340937	1.56143e-05
Ppm1b	1.73129e-06	0.168765	1.56143e-05
Ccdc152	1.73311e-06	-0.0907658	1.56212e-05
Hal	1.73491e-06	-0.164675	1.5628e-05
Gstz1	1.76039e-06	-0.172814	1.58478e-05
Ndfip1	1.76164e-06	-0.0934882	1.58494e-05
Golgb1	1.77953e-06	0.138318	1.60006e-05
Cox4i1	1.79195e-06	-0.356862	1.61025e-05
Mettl7b	1.83082e-06	-0.366167	1.6441e-05
Unc13b	1.83185e-06	0.0932059	1.6441e-05
N4bp2l2	1.84094e-06	0.120303	1.65126e-05
Mia3	1.84604e-06	0.147503	1.65483e-05
Sall1	1.85462e-06	0.0205166	1.66151e-05
Galt	1.85856e-06	-0.124396	1.66404e-05
Abcf3	1.87824e-06	0.141814	1.68064e-05
Ctnnb1	1.88046e-06	0.0238845	1.68161e-05
Gfer	1.89227e-06	-0.139312	1.69114e-05
H2-D1	1.89521e-06	0.000559806	1.69275e-05
Cfi	1.90115e-06	-0.16272	1.69703e-05
9030622O22Rik	1.91358e-06	-0.0893054	1.70709e-05
Ccs	1.93657e-06	-0.0727821	1.72656e-05
Slc23a1	1.94091e-06	0.11024	1.72938e-05
Hsd17b12	1.94586e-06	-0.0176858	1.73216e-05
Trmt1	1.94637e-06	0.112117	1.73216e-05
Chpf2	1.95839e-06	0.143124	1.74181e-05
Dpm3	2.00107e-06	-0.0684215	1.7787e-05
Tmed2	2.00656e-06	-0.0942513	1.78251e-05
Use1	2.00993e-06	-0.0536149	1.78444e-05
Atrn	2.01925e-06	0.129114	1.79163e-05
Mrpl38	2.04197e-06	0.089274	1.8107e-05
Fchsd2	2.05748e-06	0.0481941	1.82336e-05
Arhgdia	2.07095e-06	0.152571	1.8342e-05
Ap3m1	2.08245e-06	0.0113684	1.84328e-05
Fkbp4	2.10663e-06	-0.039555	1.86356e-05
Fam13a	2.13072e-06	0.142219	1.88375e-05
Itsn2	2.13527e-06	0.12273	1.88664e-05
U2surp	2.14053e-06	0.143141	1.89016e-05
Tmem219	2.15321e-06	0.0693221	1.90022e-05
Cyp8b1	2.17294e-06	-0.019187	1.91649e-05
Kif5b	2.18389e-06	0.0852752	1.925e-05
U2af2	2.20258e-06	0.0593974	1.94032e-05
Ndufa9	2.20446e-06	-0.098486	1.94081e-05
Stap1	2.22544e-06	0.107915	1.95812e-05
Bcar1	2.23329e-06	0.135669	1.9628e-05
Usp15	2.23341e-06	0.131535	1.9628e-05
Pnpla7	2.23678e-06	-0.0699021	1.96459e-05
Swt1	2.25046e-06	0.146044	1.97544e-05
Tmem30a	2.28132e-06	0.070872	2.00134e-05
Psma3	2.29924e-06	-0.256312	2.01586e-05
Dstn	2.3164e-06	-0.0490632	2.0297e-05
Wdcp	2.3239e-06	-0.101534	2.03507e-05
Cdkal1	2.32827e-06	-0.0929595	2.03768e-05
Evi5	2.34648e-06	0.0406328	2.05241e-05
Aco2	2.36742e-06	0.0943604	2.0695e-05
Tial1	2.40408e-06	0.0145302	2.1003e-05
H6pd	2.4435e-06	0.0261425	2.13348e-05
Rhobtb1	2.44791e-06	0.00602558	2.13607e-05
Gadd45a	2.46425e-06	-0.131592	2.14779e-05
Map1lc3a	2.46335e-06	-0.107312	2.14779e-05
Cgnl1	2.48548e-06	0.142739	2.16502e-05
Slc35d1	2.51238e-06	0.139083	2.18716e-05
Kmt2c	2.51763e-06	0.180799	2.19044e-05
Mpnd	2.53222e-06	-0.111857	2.20184e-05
Arhgef19	2.55397e-06	0.0972171	2.21945e-05
Cdv3	2.56729e-06	0.021579	2.22841e-05
Ubl3	2.56719e-06	-0.0462058	2.22841e-05
Acss3	2.57202e-06	-0.137412	2.2312e-05
Sfxn2	2.58921e-06	0.110101	2.2448e-05
Ddit4	2.59823e-06	-0.0916217	2.25129e-05
Hsd17b4	2.60702e-06	-0.0854399	2.25758e-05
Afdn	2.67922e-06	0.153524	2.31875e-05
Dnajb4	2.69213e-06	-0.201124	2.32856e-05
Suds3	2.70059e-06	0.127738	2.33451e-05
Naa35	2.73e-06	0.122236	2.35856e-05
Eci2	2.74842e-06	-0.172318	2.37308e-05
Klhl2	2.78352e-06	-0.0951269	2.40198e-05
Vwa8	2.81439e-06	0.13884	2.4272e-05
Nmrk1	2.81844e-06	0.148526	2.42928e-05
Hacd3	2.82305e-06	0.0969423	2.43184e-05
Rchy1	2.82678e-06	-0.135224	2.43363e-05
Dpyd	2.90284e-06	-0.172676	2.49765e-05
Nsdhl	2.95203e-06	-0.124303	2.53851e-05
Zfp329	2.9565e-06	0.104846	2.54087e-05
Pigr	2.98235e-06	-0.199129	2.5616e-05
Lamp2	3.01076e-06	0.0203389	2.5845e-05
Palld	3.04626e-06	0.0294919	2.61345e-05
Vamp8	3.08007e-06	-0.0672053	2.64093e-05
Snrpg	3.10237e-06	-0.114748	2.6585e-05
Ptprk	3.10511e-06	-0.00703813	2.65931e-05
Ninj1	3.11024e-06	-0.156857	2.66216e-05
Mrps33	3.13589e-06	-0.121698	2.68256e-05
Rai14	3.16409e-06	0.175065	2.70513e-05
Sec24d	3.16725e-06	0.0848541	2.70626e-05
Ubqln4	3.17552e-06	0.147232	2.71176e-05
Ces3b	3.17806e-06	0.190518	2.71236e-05
Txndc5	3.19415e-06	0.128985	2.72452e-05
Gk	3.24319e-06	0.101559	2.76316e-05
Scand1	3.24298e-06	-0.0556029	2.76316e-05
Mrpl30	3.2484e-06	-0.105206	2.766e-05
Usp10	3.27301e-06	0.13632	2.78536e-05
Fam126b	3.28521e-06	-0.0240791	2.79413e-05
Ubp1	3.29209e-06	0.138105	2.79837e-05
Tab2	3.30487e-06	0.153011	2.80762e-05
Hbp1	3.32842e-06	-0.0259724	2.82496e-05
Ssbp3	3.3291e-06	0.158551	2.82496e-05
Cmpk1	3.34203e-06	-0.0907484	2.8343e-05
Chrna4	3.35784e-06	0.087549	2.84608e-05
Sox5	3.3727e-06	0.07698	2.85704e-05
Pltp	3.38295e-06	0.076684	2.86408e-05
Rapgef4	3.40744e-06	-0.39963	2.88316e-05
Rad51b	3.41922e-06	0.145872	2.89147e-05
Ncln	3.42349e-06	0.137027	2.89343e-05
Cmc1	3.43728e-06	-0.106339	2.90198e-05
Pole4	3.43754e-06	-0.150409	2.90198e-05
Eif3b	3.44474e-06	0.116018	2.9064e-05
Ccnl1	3.46346e-06	-0.0249668	2.92053e-05
Tmem208	3.49214e-06	-0.130901	2.94303e-05
Msl1	3.50349e-06	0.147661	2.95092e-05
Pum1	3.50747e-06	-0.0367849	2.95259e-05
Gm11713	3.51545e-06	-0.0746528	2.95762e-05
Arhgef26	3.53008e-06	-0.138461	2.96655e-05
Mical3	3.52832e-06	0.138055	2.96655e-05
H2-Q6	3.53661e-06	0.144169	2.97035e-05
Rbbp4	3.57835e-06	0.147022	3.0037e-05
Furin	3.59991e-06	-0.0868088	3.02009e-05
Il15ra	3.64585e-06	0.146383	3.05689e-05
Sptbn2	3.68324e-06	0.145903	3.08649e-05
Nrp2	3.7483e-06	0.146928	3.13923e-05
Scap	3.76831e-06	0.0634358	3.1542e-05
Emsy	3.87412e-06	0.131398	3.24093e-05
Crb3	3.91568e-06	-0.0874857	3.27384e-05
Alad	3.95238e-06	-0.151478	3.30266e-05
Skiv2l	3.95579e-06	0.0739428	3.30364e-05
H2-Q4	3.97569e-06	-0.0549078	3.31839e-05
Tmem258	3.98826e-06	-0.105199	3.327e-05
Ganab	3.99078e-06	0.134048	3.32722e-05
Fads6	4.07148e-06	0.15787	3.39259e-05
Slc25a37	4.07752e-06	0.075388	3.39546e-05
Zfand5	4.07952e-06	-0.200001	3.39546e-05
Gstm3	4.08785e-06	0.123339	3.40049e-05
Grn	4.09778e-06	0.0120312	3.40683e-05
Klf13	4.14231e-06	-0.120845	3.44191e-05
Nadk	4.17686e-06	0.0863381	3.46867e-05
Ndufs2	4.19586e-06	-0.0865827	3.48249e-05
Eif4b	4.20457e-06	0.0783752	3.48777e-05
Clpx	4.21821e-06	-0.0320111	3.49712e-05
Crip1	4.24211e-06	0.15	3.51496e-05
Rbm47	4.25326e-06	-0.0831694	3.52222e-05
Ireb2	4.31329e-06	0.0658562	3.56993e-05
Lrp6	4.32994e-06	0.0795138	3.58171e-05
Chordc1	4.40016e-06	0.151659	3.63776e-05
Lgr4	4.4042e-06	-0.123057	3.63907e-05
Eef1a1	4.41352e-06	-0.318828	3.64473e-05
Mapk8ip3	4.44157e-06	0.138727	3.66585e-05
Psma1	4.45462e-06	-0.052073	3.67456e-05
Mast4	4.49842e-06	-0.0375896	3.70863e-05
Gm36041	4.51264e-06	-0.064559	3.71785e-05
Irf3	4.51464e-06	0.112648	3.71785e-05
Ddrgk1	4.53014e-06	-0.0630662	3.72854e-05
Rpl5	4.63197e-06	-0.0186498	3.81022e-05
Yars	4.64297e-06	0.120229	3.81715e-05
Xbp1	4.65675e-06	0.0712496	3.82636e-05
Ggact	4.74213e-06	0.0224726	3.89434e-05
Acad11	4.77455e-06	-0.09103	3.91879e-05
F11	4.78115e-06	-0.139499	3.92203e-05
Numa1	4.79004e-06	0.154877	3.92714e-05
Commd1	4.79915e-06	-0.113106	3.93243e-05
Ube3b	4.8694e-06	0.132229	3.98778e-05
Morc2a	4.91967e-06	0.135371	4.02672e-05
Arhgap42	4.92583e-06	-0.049956	4.02953e-05
Mrpl34	4.95286e-06	-0.110491	4.0494e-05
Tmbim6	5.00839e-06	-0.0562998	4.09028e-05
Zmiz1	5.00757e-06	0.161508	4.09028e-05
Zfp106	5.2677e-06	0.115073	4.29967e-05
Usp7	5.31342e-06	0.137676	4.3346e-05
Dpp8	5.31729e-06	0.141461	4.33536e-05
Ppp2ca	5.33867e-06	-0.0976944	4.35039e-05
Dffa	5.39684e-06	0.121147	4.39496e-05
Rnf103	5.3993e-06	0.138248	4.39496e-05
Trpc4ap	5.49838e-06	0.117698	4.47314e-05
Pmvk	5.53155e-06	-0.148688	4.49765e-05
Xiap	5.571e-06	0.0601069	4.52724e-05
Xist	5.59169e-06	-0.117937	4.54156e-05
Tmem86a	5.60371e-06		4.54882e-05
Cps1	5.70417e-06	-0.349684	4.62741e-05
Mau2	5.70679e-06	0.172244	4.62741e-05
Tspan12	5.71499e-06	-0.0827785	4.63152e-05
Nrd1	5.80215e-06	-0.0321295	4.69958e-05
Mydgf	5.80805e-06	-0.0332319	4.70178e-05
Slc4a4	5.87013e-06	0.142338	4.74944e-05
Ctsh	5.88114e-06	-0.132776	4.75574e-05
Urad	5.92871e-06	-0.0660489	4.79159e-05
Dnase2a	6.0338e-06	0.103916	4.87386e-05
Zfp280d	6.04477e-06	0.13216	4.88005e-05
Ascc3	6.08241e-06	0.0634273	4.90508e-05
Rabggtb	6.08167e-06	-0.0654002	4.90508e-05
G3bp1	6.11654e-06	0.180608	4.92992e-05
Gorasp2	6.22046e-06	0.130062	5.01094e-05
Gria3	6.2471e-06	0.0776634	5.02966e-05
Gigyf1	6.25054e-06	0.0877044	5.02969e-05
Ccdc12	6.25537e-06	-0.00251595	5.03084e-05
4833420G17Rik	6.28268e-06	0.0870875	5.05006e-05
Gm5617	6.31634e-06	-0.123088	5.07435e-05
1600014C10Rik	6.36991e-06	-0.342442	5.11461e-05
Sf3b3	6.392e-06	0.162086	5.12956e-05
Fbxo8	6.40754e-06	-0.0246323	5.13925e-05
Morf4l2	6.44638e-06	0.178123	5.16759e-05
Psme2	6.53579e-06	-0.0904474	5.23643e-05
Serpina3n	6.56802e-06	0.141381	5.2594e-05
Uba5	6.57853e-06	0.168992	5.26496e-05
Ell2	6.72239e-06	-0.0724887	5.37719e-05
Sh2b1	6.76269e-06	0.0823912	5.4065e-05
Gt(ROSA)26Sor	6.80089e-06	-0.148454	5.43116e-05
Ttc3	6.80024e-06	0.125273	5.43116e-05
Zfp398	6.86923e-06	0.107799	5.48277e-05
Plxna2	6.89892e-06	0.157834	5.5035e-05
Wapl	6.91699e-06	0.0379692	5.51494e-05
Dmgdh	6.96584e-06	-0.0510038	5.55089e-05
Timm8a1	7.0265e-06	-0.0984988	5.59621e-05
Cdc73	7.03532e-06	0.0514414	5.60022e-05
Slc25a42	7.05465e-06	0.13078	5.61258e-05
Sigmar1	7.09462e-06	-0.136215	5.64135e-05
Cdc42bpa	7.19558e-06	0.0482764	5.71856e-05
Cdc42bpb	7.22057e-06	0.130364	5.73533e-05
Ggnbp1	7.28094e-06	0.0975152	5.78017e-05
Kansl1l	7.31499e-06	-0.0732416	5.80409e-05
Ndufaf1	7.33004e-06	-0.0819696	5.81291e-05
Coa3	7.42196e-06	-0.125435	5.88265e-05
Map1lc3b	7.46721e-06	-0.148343	5.91534e-05
Gsta2	7.51356e-06	-0.0616181	5.94887e-05
Pcf11	7.52859e-06	-0.0777037	5.95758e-05
Krtcap2	7.60053e-06	-0.113235	6.01129e-05
Nr2f6	7.61287e-06	0.0486219	6.01783e-05
Hnrnpa2b1	7.62902e-06	-0.09497	6.02416e-05
Noct	7.6269e-06	-0.233663	6.02416e-05
Atg16l2	7.63484e-06	0.113707	6.02553e-05
Uvssa	7.63938e-06	0.0197439	6.0259e-05
Agrn	7.64499e-06	0.120252	6.02711e-05
Mrpl27	7.69059e-06	-0.0873198	6.05982e-05
mt-Co3	7.83833e-06	0.0825427	6.17294e-05
Tax1bp1	7.85516e-06	0.0710526	6.1829e-05
Egln2	7.91241e-06	0.114677	6.22465e-05
Arfip2	7.91972e-06	0.0900217	6.22709e-05
Pnpo	7.93301e-06	0.165069	6.23422e-05
Mbtd1	8.01509e-06	0.103768	6.29538e-05
Gm30262	8.10941e-06	-0.0688749	6.36608e-05
Gbe1	8.1491e-06	-0.25143	6.39385e-05
Ucp2	8.18147e-06	0.107397	6.41583e-05
Atg16l1	8.21312e-06	0.133179	6.43724e-05
St5	8.23731e-06	0.104375	6.45278e-05
Ppp5c	8.24698e-06	-0.0128923	6.45693e-05
Zpr1	8.30292e-06	0.112739	6.49729e-05
Csnk1a1	8.36823e-06	0.0892356	6.54493e-05
Zscan26	8.41442e-06	-0.00376214	6.57757e-05
Hsf2	8.44648e-06	0.0229562	6.59914e-05
Tcea3	8.47539e-06	-0.095296	6.61824e-05
Gsto1	8.4827e-06	-0.121493	6.62044e-05
C1d	8.49164e-06	-0.141518	6.62393e-05
Gpr108	8.50802e-06	-0.0900682	6.6332e-05
Fgf1	8.58554e-06	-0.0898161	6.69011e-05
Fdft1	8.61948e-06	-0.154583	6.71302e-05
Gm32063	8.668e-06	0.118277	6.74726e-05
Map4k4	8.70252e-06	0.108004	6.77056e-05
Cog8	8.73377e-06	0.12532	6.7906e-05
Trim11	8.73747e-06	0.121109	6.7906e-05
Ep400	8.80038e-06	0.110466	6.8359e-05
Ankhd1	8.80778e-06	0.0725892	6.83806e-05
Arnt	8.83053e-06	0.156014	6.85212e-05
Serpinc1	8.86498e-06	-0.1786	6.87524e-05
Smarca2	8.97584e-06	0.0499074	6.95757e-05
Shtn1	9.01819e-06	0.134935	6.98673e-05
Mrps34	9.08418e-06	-0.093033	7.03417e-05
Cdk5rap3	9.09797e-06	0.119	7.04117e-05
Chd9	9.17475e-06	0.128927	7.09498e-05
Znhit1	9.1771e-06	-0.039731	7.09498e-05
Lmo7	9.18424e-06	0.1149	7.09678e-05
Colgalt1	9.20165e-06	0.143522	7.10652e-05
Mapk15	9.31865e-06	0.0848272	7.19313e-05
Mpp6	9.34234e-06	0.0937265	7.20764e-05
Klf10	9.35414e-06	-0.16026	7.21299e-05
Arntl	9.4052e-06	0.153159	7.24857e-05
Stap2	9.4725e-06	-0.0824615	7.29664e-05
Ugt2b1	9.5558e-06	-0.129045	7.35697e-05
Osbpl1a	9.58934e-06	-0.0731866	7.37895e-05
Tubb4b	9.69604e-06	-0.125004	7.45717e-05
Fam214a	9.80123e-06	-0.0626549	7.53415e-05
Atxn1	9.85253e-06	0.167524	7.56648e-05
Cd7	9.85353e-06		7.56648e-05
Mgea5	9.86034e-06	0.117633	7.56779e-05
Apon	9.87301e-06	0.00195023	7.57358e-05
Bnip1	1.00212e-05	0.129758	7.68326e-05
Fndc3b	1.00424e-05	0.116897	7.69551e-05
Rad54l2	1.00945e-05	0.0777659	7.73144e-05
Cebpd	1.01036e-05	-0.0877626	7.73444e-05
Smarca4	1.01136e-05	0.111794	7.73803e-05
Mrps18a	1.01704e-05	-0.0748416	7.77749e-05
Inmt	1.01985e-05	0.00620524	7.79089e-05
Smg6	1.01937e-05	0.120522	7.79089e-05
Adap2	1.02686e-05	0.117625	7.83636e-05
Bri3	1.02664e-05	-0.113017	7.83636e-05
Htt	1.03382e-05	0.135833	7.88137e-05
Ssb	1.03373e-05	-0.033772	7.88137e-05
Arl4a	1.04025e-05	-0.000576055	7.92624e-05
2610037D02Rik	1.05133e-05	0.122851	8.00656e-05
Aqp8	1.05412e-05	-0.0983571	8.02366e-05
Camk1d	1.06576e-05	0.000382292	8.10809e-05
Abcg8	1.06656e-05	0.0403292	8.11004e-05
Nbr1	1.07199e-05	0.0757128	8.14714e-05
Gm42047	1.07269e-05	0.134356	8.14828e-05
Rspry1	1.07573e-05	0.0907535	8.16717e-05
Dusp11	1.07848e-05	0.0786153	8.17665e-05
Pex19	1.07864e-05	0.119147	8.17665e-05
Zc3h4	1.07808e-05	0.10486	8.17665e-05
CAAA01118383.1	1.08271e-05	0.00491487	8.20331e-05
Ptges	1.10957e-05	0.0822214	8.40247e-05
H2-DMa	1.11102e-05	0.0748325	8.40913e-05
Chchd1	1.12703e-05	-0.0826499	8.51485e-05
Ggcx	1.12729e-05	0.104456	8.51485e-05
Rab9	1.12685e-05	-0.103679	8.51485e-05
Rc3h2	1.12636e-05	0.120579	8.51485e-05
Sub1	1.13186e-05	-0.0501666	8.54499e-05
Decr2	1.13523e-05	-0.0406274	8.56611e-05
Mrpl55	1.13717e-05	-0.082759	8.57632e-05
Gm3448	1.13835e-05	0.0925274	8.58085e-05
Mrpl15	1.14433e-05	-0.0753965	8.62158e-05
Asph	1.15082e-05	0.132137	8.66604e-05
Fggy	1.15147e-05	-0.0826186	8.66653e-05
Spsb2	1.15725e-05	-0.120067	8.70556e-05
Eif4a1	1.16079e-05	0.0795841	8.7189e-05
Stt3a	1.16029e-05	0.0255082	8.7189e-05
Zfp777	1.16076e-05	0.0841172	8.7189e-05
Lurap1l	1.17049e-05	-0.110815	8.78727e-05
Slc17a2	1.17474e-05	0.0387404	8.81471e-05
C1qa	1.19523e-05	0.123145	8.96392e-05
Gm26740	1.20309e-05		9.01832e-05
Gpt2	1.21039e-05	0.00611109	9.06844e-05
Gm35164	1.21812e-05	-0.0336345	9.12171e-05
Baz2a	1.22297e-05	0.155967	9.15336e-05
Hcfc1r1	1.24389e-05	-0.13561	9.30529e-05
Cnot10	1.25072e-05	0.137833	9.35164e-05
5830473C10Rik	1.26542e-05	0.0955306	9.45672e-05
Irf2bp2	1.27297e-05	-0.310545	9.50833e-05
Sec22b	1.27632e-05	0.0972116	9.52857e-05
Mrfap1	1.29403e-05	-0.0801408	9.651e-05
Tm9sf2	1.29365e-05	-0.0518159	9.651e-05
Mgat1	1.29793e-05	0.0508574	9.67527e-05
Uimc1	1.29968e-05	0.0848179	9.68338e-05
Notch1	1.30507e-05	0.11183	9.71866e-05
Baz2b	1.30662e-05	0.10826	9.72532e-05
Rnf213	1.31403e-05	0.107231	9.77555e-05
Pmm2	1.33605e-05	0.111968	9.93434e-05
Wdr83os	1.33769e-05	-0.0996953	9.94156e-05
Maz	1.34026e-05	-0.0917917	9.95562e-05
Pyurf	1.34715e-05	-0.0966832	0.000100018
Ythdf3	1.36188e-05	0.103128	0.000101061
Tor1aip2	1.36271e-05	0.0914942	0.000101071
Cep85l	1.36816e-05	0.105866	0.000101397
Rxrb	1.36847e-05	0.109617	0.000101397
Ivns1abp	1.37756e-05	0.0971462	0.00010202
Nqo2	1.38139e-05	-0.0920006	0.000102252
Eif3i	1.38935e-05	-0.073079	0.00010279
Kdm5c	1.40063e-05	0.102093	0.000103573
[truncated: 12,783 more rows]

## Sheet: Noninflammatory macrophages
primerid	Pr(>Chisq)	coef	fdr
Ctsd	3.1521e-93	1.20202	4.87283e-89
Tmsb4x	8.47838e-89	0.492562	6.55337e-85
Car3	1.86971e-84	-1.1003	9.63463e-81
Vcam1	1.83137e-78	1.24421	7.0778e-75
BC018473	5.74979e-78		1.77772e-74
Apoe	2.16438e-62	0.868776	5.57653e-59
Sult2a1	1.03812e-53	-0.742449	2.29261e-50
Rps15a	5.80588e-50	0.628602	1.12191e-46
Apoa2	1.40398e-41	-0.855236	2.41157e-38
Gatm	6.25846e-39	-0.664543	9.67495e-36
Wfdc21	1.10619e-36	-0.679545	1.55459e-33
Lipa	8.61085e-36	0.812866	1.10929e-32
Arhgdia	2.09637e-33	0.842532	2.49291e-30
Cd52	3.70131e-33	0.718352	4.08704e-30
Aldh1a1	2.19361e-32	-0.551485	2.26074e-29
Siglece	9.47174e-32	-0.560409	9.15148e-29
Klf2	1.415e-31	-0.625389	1.28673e-28
Cyp2c69	3.50906e-31	-0.148298	2.85508e-28
Gm42418	3.40024e-31	0.710009	2.85508e-28
Serpina1a	6.91358e-31	-0.468508	5.34385e-28
Fcer1g	1.91774e-30	0.394863	1.41173e-27
Itgal	5.35713e-30	-0.590551	3.76436e-27
Gpx1	1.3653e-29	-0.430836	9.17657e-27
Fmo3	2.47513e-29	-0.100866	1.5943e-26
Cd63	4.70235e-29	0.385896	2.90775e-26
Rpl19	6.57198e-29	0.472586	3.90755e-26
Cyp2c50	1.59182e-28	-0.255904	9.11404e-26
Apoc1	2.23178e-28	0.619391	1.21568e-25
Cd36	2.28052e-28	0.694369	1.21568e-25
Cd207	5.89332e-28	-0.380217	3.03683e-25
Cst3	7.25841e-28	0.614798	3.61961e-25
Tyrobp	1.11948e-27	0.56399	5.40815e-25
Serpina3k	1.19039e-27	-0.569986	5.57641e-25
Ftl1	2.03091e-27	0.298209	9.23406e-25
Apoc3	6.76412e-27	-0.754468	2.98761e-24
Serpina1c	2.76216e-26	-0.494476	1.18612e-23
Rpl26	1.55677e-25	0.514602	6.50435e-23
Sult2a8	1.71814e-25	-0.353642	6.98968e-23
Itm2b	2.69371e-25	0.392685	1.06774e-22
Mup9	1.35664e-24	-0.262938	5.24307e-22
Rps18	2.88022e-24	0.604298	1.08598e-21
Bst2	3.66687e-24	0.700671	1.34967e-21
Hsp90b1	4.09875e-24	-0.562756	1.47355e-21
Cth	8.2739e-24	-0.430716	2.90696e-21
Bhmt	1.47955e-23	-0.52179	5.08275e-21
Ass1	3.23721e-23	-0.593776	1.08791e-20
Fth1	3.49114e-23	0.343347	1.14829e-20
Pcyt2	1.81128e-22	-0.158283	5.83345e-20
Vsig4	2.57623e-22	0.853866	8.12773e-20
Cebpb	3.44655e-22	-0.440813	1.06561e-19
C1qb	1.88282e-21	0.437166	5.70716e-19
Clec4b1	2.61403e-21	0.41917	7.74254e-19
Uqcr11	2.65447e-21	-0.367251	7.74254e-19
Hmgcs1	2.87707e-21	-0.396674	8.2364e-19
Serpina1b	4.52028e-21	-0.598941	1.27053e-18
Cdo1	5.27984e-21	-0.606132	1.45752e-18
Gnmt	6.53576e-21	-0.585218	1.77257e-18
Ms4a7	1.04042e-20	0.349813	2.77307e-18
Akr1c6	3.14772e-20	-0.524075	8.24756e-18
Il18	3.98666e-20	0.317293	1.02716e-17
Cd44	7.06461e-20	-0.394381	1.79036e-17
Actb	1.24639e-19	0.293881	3.10772e-17
Ubb	2.51517e-19	0.69727	6.17175e-17
Hpgd	3.19837e-19	0.673187	7.72557e-17
Sult3a1	9.24519e-19	-0.412692	2.19879e-16
Fau	1.36026e-18	0.260461	3.18611e-16
Scd1	2.97653e-18	0.60287	6.86779e-16
Cyba	3.18664e-18	0.494488	7.24445e-16
Rps24	6.73026e-18	0.293753	1.50787e-15
Cyp2c70	6.89758e-18	-0.211909	1.52328e-15
Stard10	8.34613e-18	-0.461267	1.81722e-15
Gsta3	9.87205e-18	-0.526449	2.11961e-15
Tmem176a	1.00998e-17	-0.420903	2.13881e-15
Hamp2	1.26841e-17	-0.335348	2.64977e-15
Sod1	1.56019e-17	-0.448199	3.21586e-15
C4b	1.70438e-17	0.536408	3.46684e-15
Atp5k	2.38629e-17	-0.428886	4.79086e-15
Rpl32	2.44253e-17	0.42093	4.84091e-15
Emilin2	5.56187e-17	-0.282595	1.08837e-14
mt-Nd1	5.99823e-17	-0.351213	1.15908e-14
Hpd	1.16429e-16	-0.486503	2.22207e-14
Atp5a1	1.3479e-16	-0.480184	2.54111e-14
Igfbp4	1.39998e-16	-0.343488	2.60751e-14
Ptma	1.86116e-16	-0.320422	3.4252e-14
Adh1	2.25836e-16	-0.413725	4.1073e-14
Rpl23	2.39155e-16	0.292165	4.29895e-14
Tuba1b	2.95551e-16	-0.29531	5.25163e-14
Gng5	3.96656e-16	0.538793	6.95836e-14
Mat1a	4.00604e-16	-0.493372	6.95836e-14
Rpl11	4.11292e-16	0.47839	7.06463e-14
Lgals1	1.59531e-15	0.267228	2.71009e-13
Aldh1l1	1.75293e-15	-0.305633	2.9455e-13
Gngt2	2.48001e-15	0.580845	4.12242e-13
Cat	3.38242e-15	-0.502239	5.50409e-13
Ctsb	3.37014e-15	0.30368	5.50409e-13
Cstb	3.60438e-15	0.4564	5.80417e-13
Marcksl1	3.68276e-15	-0.427377	5.86926e-13
Gcdh	3.90305e-15	-0.287544	6.15686e-13
Tdo2	4.94993e-15	-0.390783	7.72939e-13
Apoc4	5.37581e-15	-0.466466	8.23063e-13
Cps1	5.37741e-15	-0.379142	8.23063e-13
Rps11	5.61017e-15	0.454788	8.5027e-13
mt-Nd3	6.98203e-15	-0.439232	1.04791e-12
Ttc36	7.1552e-15	-0.437723	1.06358e-12
Rida	1.1079e-14	-0.403924	1.63115e-12
Ssr3	1.20305e-14	-0.393333	1.75453e-12
Rpl9	1.54865e-14	0.320129	2.23744e-12
C6	1.7539e-14	0.400744	2.51051e-12
C1qc	1.8157e-14	0.297513	2.57513e-12
Grk2	2.28415e-14	-0.273561	3.21006e-12
Agxt	3.27812e-14	-0.256496	4.56544e-12
Rps13	3.63429e-14	0.429641	5.0163e-12
Rgn	3.79044e-14	-0.419633	5.18552e-12
Tgfbi	5.38529e-14	-0.338902	7.30273e-12
Clec12a	7.78068e-14	0.495114	1.04593e-11
Tat	8.1854e-14	-0.342338	1.09085e-11
C1qa	8.73978e-14	0.277063	1.15477e-11
H2-Aa	9.3047e-14	-0.320016	1.21899e-11
Bhmt2	1.00488e-13	-0.215409	1.30541e-11
Cd300ld	1.04731e-13	-0.368603	1.3492e-11
Ly6a	1.16548e-13	0.24213	1.48903e-11
Cyp2c54	1.46689e-13	-0.112621	1.85875e-11
Cd5l	1.50542e-13	0.551614	1.89206e-11
Rps3	1.99322e-13	0.529539	2.48493e-11
Fpr1	2.07578e-13	0.326599	2.56716e-11
4930455G09Rik	2.16907e-13	0.213741	2.66124e-11
Rpl27a	2.1943e-13	0.262525	2.67099e-11
St6galnac2	2.32808e-13	0.113304	2.81171e-11
Gm10076	3.00068e-13	-0.296971	3.59593e-11
Ttr	4.51596e-13	-0.50553	5.37017e-11
Rps10	4.99192e-13	0.30868	5.89085e-11
Sult2a3	5.24044e-13	-0.122655	6.13727e-11
Dazap2	1.08026e-12	-0.255751	1.25562e-10
mt-Co1	1.28066e-12	-0.17809	1.47744e-10
Nr1h3	1.49884e-12	-0.365245	1.71634e-10
Srsf3	1.80451e-12	-0.391324	2.05118e-10
Capg	2.25934e-12	0.340901	2.54943e-10
Sdc3	2.38413e-12	-0.240799	2.67074e-10
Fyb	3.04661e-12	0.481156	3.38831e-10
Gstm1	3.66832e-12	-0.442864	4.05061e-10
Rpl18a	3.69886e-12	0.298839	4.05537e-10
S100a9	6.6587e-12	0.20668	7.24908e-10
Creg1	6.90159e-12	0.434549	7.46096e-10
Txn1	7.98467e-12	0.480456	8.57188e-10
Hal	1.0509e-11	-0.22412	1.1204e-09
Pck1	1.10459e-11	-0.369533	1.16958e-09
Rps23	1.23729e-11	0.33425	1.30117e-09
Maob	1.59273e-11	-0.209437	1.66365e-09
Rpsa	1.785e-11	-0.214257	1.85197e-09
Rpl30	1.9474e-11	0.320667	2.00699e-09
Uqcrq	2.31966e-11	-0.363783	2.37481e-09
Pdia6	2.36532e-11	-0.313198	2.40562e-09
mt-Atp6	2.86957e-11	0.192173	2.89939e-09
H2-D1	3.18159e-11	0.334475	3.19378e-09
Rbx1	3.58805e-11	0.425918	3.57856e-09
Colec12	3.72439e-11	0.107754	3.69073e-09
Plac8	3.75201e-11	-0.425016	3.69441e-09
Idi1	3.86344e-11	-0.163452	3.78006e-09
Hmgcs2	4.0472e-11	-0.433943	3.93494e-09
Cyp2c37	4.18208e-11	-0.0952576	4.04067e-09
Cd9	4.21628e-11	0.193799	4.04842e-09
Psenen	4.34315e-11	0.342203	4.14449e-09
Tmem176b	5.79967e-11	-0.335399	5.50043e-09
Clec4n	5.9736e-11	0.342085	5.63085e-09
Cd300c2	6.71033e-11	0.448105	6.28697e-09
Sirt7	6.83692e-11	-0.123754	6.36699e-09
Trem2	7.58383e-11	0.196138	7.02027e-09
Rhob	8.80137e-11	-0.214799	8.09883e-09
Cyp2e1	1.01016e-10	-0.331728	9.18591e-09
Nck1	1.00947e-10	-0.147659	9.18591e-09
Ctsz	1.12039e-10	0.474368	1.01288e-08
Rps25	1.26703e-10	0.493083	1.13878e-08
Ckap4	1.27762e-10	-0.198808	1.14166e-08
Rps28	1.49928e-10	-0.196568	1.33203e-08
Rps27a	1.5813e-10	0.197267	1.39687e-08
Arg1	1.71781e-10	-0.274988	1.5088e-08
Hnrnpk	1.72752e-10	-0.360556	1.5088e-08
Sipa1l1	1.8906e-10	0.185919	1.64196e-08
Glud1	2.36705e-10	-0.392147	2.04425e-08
Alb	2.70852e-10	-0.362195	2.32617e-08
Rpn1	2.75842e-10	-0.308866	2.35593e-08
Sh3bp5	2.87792e-10	-0.254945	2.44449e-08
Ndrg2	2.9149e-10	-0.310503	2.46237e-08
Rpl15	2.94763e-10	0.498817	2.47649e-08
Eif4g2	3.32745e-10	-0.261394	2.78049e-08
Ucp2	3.74104e-10	0.448232	3.10929e-08
Sord	3.9595e-10	-0.254024	3.27326e-08
Arf2	4.75279e-10	-0.191291	3.90816e-08
Pgrmc1	5.08681e-10	-0.257144	4.16069e-08
Ccl24	5.60557e-10	-0.32361	4.53699e-08
Ctsc	5.58795e-10	0.300478	4.53699e-08
Hspa9	5.71384e-10	-0.278322	4.5767e-08
Tbca	5.70238e-10	0.375363	4.5767e-08
St3gal5	6.033e-10	-0.152276	4.80743e-08
2010107E04Rik	6.15476e-10	-0.314917	4.8793e-08
Folr2	6.99891e-10	0.401629	5.52021e-08
Alox5ap	8.0372e-10	-0.245821	6.30696e-08
mt-Co3	8.15755e-10	-0.134179	6.36907e-08
Rpl35	8.2898e-10	0.427403	6.4398e-08
Ncf1	8.80968e-10	-0.185959	6.80944e-08
Sult2a5	1.09825e-09	-0.166538	8.44673e-08
Otc	1.10782e-09	-0.241833	8.47813e-08
Rpl24	1.11886e-09	0.316641	8.52043e-08
Chchd10	1.16105e-09	-0.332497	8.73058e-08
Cyp3a11	1.1634e-09	0.304572	8.73058e-08
Gnb2	1.15379e-09	-0.198416	8.73058e-08
Pltp	1.20072e-09	-0.0293552	8.96711e-08
Cyp3a44	1.6577e-09	-0.0755117	1.23204e-07
Enho	1.76653e-09	-0.108749	1.30664e-07
Atp5e	1.77708e-09	-0.292375	1.30818e-07
Clec1b	1.93409e-09	0.416245	1.41702e-07
Actn1	1.96098e-09	0.358716	1.42995e-07
Sult2a7	2.01746e-09	-0.0470186	1.46422e-07
Atp5g3	2.10974e-09	-0.341788	1.52404e-07
Smpdl3a	2.32897e-09	-0.243232	1.67458e-07
Gpnmb	2.36496e-09	0.0709223	1.69259e-07
Nfkbia	2.56919e-09	-0.289803	1.83028e-07
Rps9	3.09739e-09	0.188785	2.19645e-07
Gstz1	3.22315e-09	-0.224656	2.27519e-07
Ran	3.87343e-09	-0.138764	2.72179e-07
Oat	3.98529e-09	-0.306024	2.78772e-07
Tfrc	4.06979e-09	-0.14616	2.834e-07
Dusp1	4.58817e-09	-0.253903	3.18065e-07
Dck	5.06938e-09	-0.189908	3.49855e-07
Nucks1	5.15691e-09	-0.25022	3.54314e-07
Pah	5.55454e-09	-0.240879	3.79945e-07
P4hb	5.82323e-09	0.341746	3.9657e-07
Ppia	5.90359e-09	0.368792	4.00279e-07
Blnk	5.93463e-09	0.0740579	4.00626e-07
Rpl34	6.07375e-09	0.362467	4.08235e-07
Clec4a2	6.18283e-09	0.342367	4.13768e-07
Fam25c	6.76922e-09	-0.14534	4.49122e-07
Srsf2	6.74796e-09	-0.261121	4.49122e-07
Rpl13	7.09092e-09	0.232936	4.68455e-07
Hnrnpf	7.22538e-09	-0.297357	4.75307e-07
Cd163	9.20683e-09	0.311537	6.03086e-07
Scimp	9.54649e-09	0.271942	6.22697e-07
Blvrb	1.06268e-08	0.401545	6.90254e-07
Basp1	1.0873e-08	0.28001	7.03288e-07
Mmp12	1.1252e-08	0.154028	7.24772e-07
Prdx6	1.43196e-08	-0.272656	9.18535e-07
Oaz1	1.46136e-08	-0.255633	9.33522e-07
Cox8a	1.47367e-08	0.366862	9.37506e-07
Slc40a1	1.49867e-08	0.399243	9.49506e-07
Atp6v1f	1.65263e-08	0.414174	1.04278e-06
Pigt	1.85449e-08	-0.17457	1.16539e-06
Rap1b	2.1092e-08	-0.189964	1.32009e-06
Lyz2	2.14601e-08	0.280461	1.33771e-06
Ddx3x	2.16574e-08	-0.320657	1.34458e-06
Cd300lb	2.21493e-08	0.222229	1.36962e-06
Apoa4	2.27392e-08	0.150403	1.4005e-06
Lgals3bp	2.37901e-08	0.312837	1.45941e-06
Stmn1	2.60219e-08	-0.121373	1.59001e-06
Rtn3	2.74935e-08	-0.247648	1.67332e-06
Selenop	2.78208e-08	0.346089	1.6866e-06
Supt4a	3.03124e-08	0.213097	1.83046e-06
Fam49b	3.07871e-08	-0.231786	1.8519e-06
Pgk1	3.29328e-08	-0.257124	1.97329e-06
H2-Ab1	3.9352e-08	-0.131915	2.34881e-06
Rps16	4.05593e-08	0.180565	2.41156e-06
Tspo	4.42614e-08	0.271637	2.6216e-06
Pdia3	4.91458e-08	-0.222488	2.88877e-06
Ubl5	4.89846e-08	0.398759	2.88877e-06
Hoxb5	5.11099e-08	-0.0648018	2.99283e-06
Pebp1	6.2867e-08	-0.272738	3.6674e-06
Lst1	6.82185e-08	0.407583	3.96462e-06
Ccdc148	7.53375e-08	0.138175	4.36196e-06
Hist1h2ap	7.77974e-08	-0.0736308	4.48757e-06
Rpl10a	7.89819e-08	0.36295	4.53896e-06
Trf	8.03205e-08	-0.114502	4.5988e-06
Arpc3	8.10435e-08	0.380189	4.62307e-06
Phyh	8.13747e-08	-0.290802	4.62489e-06
Kyat3	9.26352e-08	-0.140597	5.24559e-06
Leap2	9.3716e-08	-0.140509	5.28743e-06
Abca1	9.63286e-08	0.308335	5.41507e-06
Rdh16f2	1.05706e-07	-0.101498	5.92069e-06
Apcs	1.09948e-07	-0.096075	6.13603e-06
Mcm5	1.10489e-07	-0.0946822	6.14406e-06
Apoh	1.17369e-07	-0.216322	6.50326e-06
Rps6	1.19741e-07	0.392698	6.61101e-06
Edf1	1.22508e-07	0.314907	6.71769e-06
Lgmn	1.22543e-07	-0.158851	6.71769e-06
Ltc4s	1.2693e-07	-0.105781	6.93359e-06
Capza2	1.29319e-07	-0.173365	7.03921e-06
Slc37a2	1.32158e-07	0.127507	7.16852e-06
Dapk1	1.35413e-07	-0.175152	7.29869e-06
Rgs1	1.35502e-07	0.36196	7.29869e-06
Pdlim4	1.4723e-07	-0.195306	7.90286e-06
Hmgb2	1.51889e-07	-0.248529	8.12476e-06
Urah	1.70283e-07	-0.218547	9.07726e-06
Cyp2c29	1.80912e-07	-0.144974	9.61074e-06
Aldob	1.94615e-07	-0.326751	1.03032e-05
Khdrbs1	1.95355e-07	-0.181035	1.03072e-05
Ccr5	1.98249e-07	-0.287254	1.04243e-05
Rpl12	2.01172e-07	0.398883	1.05421e-05
Atp6v1g1	2.07175e-07	0.376267	1.082e-05
Lpl	2.08611e-07	0.432369	1.08583e-05
Synj1	2.10323e-07	-0.191787	1.09107e-05
Fga	2.12772e-07	-0.204616	1.10008e-05
Rpl41	2.16493e-07	-0.150444	1.11559e-05
Tst	2.24567e-07	-0.202025	1.15335e-05
Evl	2.37457e-07	0.28781	1.21551e-05
Nusap1	2.48895e-07	-0.0544598	1.26986e-05
Tnfaip2	2.54518e-07	-0.203703	1.29427e-05
Birc5	2.59261e-07	-0.080541	1.31407e-05
Rpl10	2.61753e-07	0.342375	1.31847e-05
Syn1	2.61835e-07	0.096544	1.31847e-05
AY036118	2.76673e-07	0.122145	1.38867e-05
Rpl38	2.77912e-07	-0.171148	1.39037e-05
Rnf31	2.88474e-07	0.115189	1.43855e-05
Tubb5	2.92733e-07	-0.0714486	1.4551e-05
Cdh5	2.94246e-07	-0.18382	1.45793e-05
Rxra	3.01636e-07	-0.183235	1.48977e-05
Slc1a2	3.09678e-07	-0.118075	1.51978e-05
Sult3a2	3.09373e-07	-0.124149	1.51978e-05
Rpl18	3.28634e-07	0.299661	1.60771e-05
Ube2d3	3.44079e-07	-0.0454092	1.67795e-05
Mob1a	3.55077e-07	-0.236673	1.72614e-05
Rbp4	3.65573e-07	-0.314523	1.7716e-05
Itgb5	3.69082e-07	0.285808	1.78301e-05
Gpr35	3.84529e-07	0.0779239	1.8461e-05
Prps1	3.83403e-07	-0.112266	1.8461e-05
Tmed2	3.90496e-07	-0.274487	1.86894e-05
Atp1a1	4.05017e-07	-0.0998566	1.92651e-05
S100a8	4.04508e-07	0.143692	1.92651e-05
Rpl36al	4.43416e-07	0.0946266	2.10269e-05
Nrip1	4.53295e-07	-0.125887	2.14296e-05
Unc93b1	4.69389e-07	-0.171465	2.21228e-05
Hgd	5.19335e-07	-0.21219	2.44024e-05
Aldh1a7	5.62964e-07	-0.101984	2.63723e-05
Qdpr	5.87276e-07	-0.228675	2.74281e-05
Pxmp2	6.14461e-07	-0.133072	2.86113e-05
Fn1	6.49801e-07	-0.158122	2.99859e-05
Mup3	6.49412e-07	-0.200443	2.99859e-05
Rps20	6.47207e-07	0.20678	2.99859e-05
Errfi1	6.70187e-07	-0.226727	3.08346e-05
Aldh2	7.07221e-07	-0.122244	3.24419e-05
Gpr137b	7.13643e-07	0.141895	3.26396e-05
H2afz	7.27284e-07	-0.119343	3.31654e-05
Clec4f	7.3633e-07	0.146051	3.34792e-05
Tob1	7.62168e-07	-0.134559	3.45524e-05
Ifi202b	8.08337e-07	0.198574	3.65382e-05
Rps14	8.73936e-07	0.172117	3.93883e-05
Lcp1	8.92174e-07	0.37633	4.00934e-05
Acly	9.39711e-07	-0.237999	4.19855e-05
Mmp27	9.38812e-07	0.100513	4.19855e-05
Cyp2c40	9.85886e-07	-0.0465627	4.37954e-05
Ndufa3	9.83054e-07	-0.205917	4.37954e-05
Tmpo	1.01803e-06	-0.122527	4.50939e-05
Rcan1	1.05135e-06	-0.133819	4.64367e-05
Rps5	1.07262e-06	0.235681	4.72411e-05
Mbl2	1.08747e-06	-0.141424	4.77592e-05
Rps7	1.09998e-06	0.362938	4.81717e-05
Fcgr3	1.11558e-06	0.301946	4.87166e-05
Ccl5	1.19028e-06	0.178921	5.18326e-05
Ank2	1.20423e-06	0.0823086	5.22928e-05
Fetub	1.27189e-06	-0.0842418	5.50761e-05
Pclaf	1.29393e-06	-0.0857936	5.58738e-05
Tpp1	1.30035e-06	0.247964	5.59946e-05
Surf4	1.32449e-06	-0.184874	5.68759e-05
Fbp1	1.34267e-06	-0.249573	5.74967e-05
Sephs2	1.37215e-06	-0.228904	5.8597e-05
Fxyd2	1.37715e-06	-0.105163	5.86486e-05
Ecm1	1.3966e-06	0.131354	5.93133e-05
Fabp1	1.40421e-06	-0.385897	5.9329e-05
Ghr	1.40465e-06	-0.131005	5.9329e-05
Hist1h1c	1.42222e-06	0.195441	5.99078e-05
Rad21	1.42686e-06	-0.161345	5.99398e-05
Pigr	1.46649e-06	-0.132296	6.14376e-05
Gpt	1.52098e-06	-0.107896	6.35483e-05
G3bp1	1.54818e-06	-0.102997	6.44023e-05
Pabpc1	1.54976e-06	-0.279036	6.44023e-05
Epb41l3	1.72404e-06	0.180673	7.1453e-05
Ywhab	1.7329e-06	-0.211445	7.1628e-05
H2-DMa	1.76238e-06	-0.184732	7.26525e-05
Asl	1.8109e-06	-0.176982	7.42566e-05
Pmaip1	1.80884e-06	-0.139373	7.42566e-05
Mmp9	1.82246e-06	-0.104691	7.45327e-05
Stub1	1.9018e-06	-0.173974	7.75725e-05
Hnrnpm	1.95462e-06	-0.151806	7.95171e-05
Rhoa	2.17069e-06	-0.22861	8.80753e-05
Tram1	2.27373e-06	-0.203344	9.20145e-05
Ppp2r5a	2.29425e-06	-0.180669	9.26028e-05
Ube2c	2.32839e-06	-0.0740321	9.37359e-05
Fus	2.4089e-06	-0.1778	9.67253e-05
Arf5	2.42513e-06	-0.261445	9.70746e-05
Ehd1	2.43016e-06	-0.129612	9.70746e-05
Cd68	2.73785e-06	0.331714	0.000109083
H2afj	2.95014e-06	0.351326	0.00011724
Bub1b	3.01793e-06	-0.0432169	0.000119626
Rpl6	3.14601e-06	0.27712	0.000124384
Pilra	3.31941e-06	0.213503	0.000130905
Aldh6a1	3.34308e-06	-0.156057	0.000131503
Klf4	3.36899e-06	-0.126077	0.000132186
Marco	3.52188e-06	-0.020144	0.000137835
Gm31243	3.53843e-06	0.180289	0.000138133
Atp8a1	3.63083e-06	0.206737	0.000141383
Plscr3	3.74316e-06	-0.127363	0.000145391
Map1lc3b	3.77299e-06	0.244595	0.000146182
Bcl2a1b	3.8744e-06	0.22259	0.000149736
Ctsl	4.01558e-06	0.283433	0.000154805
C8g	4.048e-06	-0.160335	0.000155667
Atp5j	4.06951e-06	0.283495	0.000156105
Trpm2	4.19734e-06	-0.104505	0.000160611
Icos	4.32394e-06	0.134714	0.000165046
Lbr	4.40773e-06	-0.178701	0.00016783
Hpgds	4.558e-06	0.128623	0.000173126
Ms4a6d	4.57293e-06	0.149697	0.000173267
Dynll1	4.66382e-06	0.330269	0.000176279
Cd164	4.69233e-06	-0.237834	0.000176924
Polr1d	4.87584e-06	0.240139	0.000183396
Naca	4.90601e-06	0.358879	0.000184083
Hcfc1r1	5.30259e-06	0.171648	0.000198481
Gstt3	5.34561e-06	-0.120411	0.000199608
Vat1	5.49583e-06	0.155528	0.000204723
Pla2g15	5.54584e-06	0.197938	0.000206089
Tgfbr2	5.59903e-06	0.183874	0.000207567
Cdkn1a	5.73579e-06	0.129836	0.000212128
Dhrs4	5.84505e-06	-0.138605	0.000215653
Vcp	5.98068e-06	-0.121984	0.000220132
1600014C10Rik	6.13766e-06	-0.179585	0.000224839
Rtn1	6.12559e-06	-0.0620093	0.000224839
Ifit2	6.16666e-06	0.0756111	0.000225367
Myo10	6.20437e-06	0.126935	0.000226211
Xbp1	6.46401e-06	-0.225808	0.000235123
Txn2	6.75911e-06	-0.139124	0.00024528
Psap	6.78364e-06	0.184985	0.000245593
Foxa2	6.90032e-06	-0.0612972	0.000249234
Rbm3	6.9714e-06	-0.184714	0.000251214
Myo1e	7.1445e-06	0.0658123	0.000256853
Hint1	7.19883e-06	0.348098	0.000258206
Saa4	7.41407e-06	-0.0654073	0.00026531
Gsto1	7.45819e-06	-0.0992227	0.000266273
Atp6v0e	7.86451e-06	0.339258	0.000279494
Cd55	7.86467e-06	0.0903675	0.000279494
Atf4	8.28376e-06	-0.0775683	0.000293713
Hnrnpa2b1	8.32439e-06	-0.167239	0.000294478
Nipsnap1	8.69308e-06	-0.114474	0.000306818
Scp2	8.82752e-06	-0.258951	0.000310853
Rhoc	8.86071e-06	0.139572	0.000311313
Immt	9.09896e-06	-0.162445	0.000318959
Anxa6	9.43176e-06	0.223703	0.000329877
Kat2b	9.47634e-06	-0.139555	0.000330688
Ethe1	9.76508e-06	-0.130032	0.000339996
Agtrap	1.00114e-05	-0.1088	0.00034779
Mat2a	1.06383e-05	-0.207098	0.00036874
Cpb2	1.08228e-05	-0.0861981	0.000374294
Acox1	1.09982e-05	-0.230658	0.000379512
Ugp2	1.10407e-05	-0.155352	0.000380128
Rnf141	1.12639e-05	-0.119361	0.000386954
Cpox	1.13041e-05	-0.142462	0.000387472
Cd47	1.15223e-05	-0.0725853	0.000392611
Cyp2c68	1.15262e-05	-0.04574	0.000392611
Sirpa	1.15302e-05	0.3394	0.000392611
Tma7	1.20312e-05	0.244383	0.00040877
0610012G03Rik	1.24385e-05	0.224469	0.000421681
Rasgrp2	1.31861e-05	0.186364	0.000446047
Cd74	1.33951e-05	-0.170602	0.000451144
Rpl13a	1.33944e-05	-0.0753115	0.000451144
Nnmt	1.38762e-05	-0.0746133	0.000466332
Tsen34	1.39278e-05	-0.17433	0.000467051
Atp5f1	1.42249e-05	-0.252849	0.00047598
Mup1	1.43168e-05	-0.0244259	0.000478021
Bsg	1.54974e-05	-0.056079	0.000516325
Pfdn5	1.61602e-05	0.328951	0.000536861
Serp1	1.61833e-05	-0.166422	0.000536861
B430306N03Rik	1.69167e-05	0.183377	0.00055999
Rpl29	1.78107e-05	0.35155	0.000588323
Dmgdh	1.80638e-05	-0.0767759	0.000595412
Hibadh	1.91957e-05	-0.150758	0.000631374
Canx	1.93004e-05	-0.171889	0.00063347
Bcar3	1.97462e-05	-0.0425307	0.000646731
Mapk1	2.0047e-05	-0.162263	0.000655194
Jund	2.01797e-05	-0.139241	0.000658138
Hadhb	2.04935e-05	-0.148254	0.000665565
Retnla	2.04542e-05	-0.0763742	0.000665565
Rps4x	2.18071e-05	0.190916	0.000706743
Bub3	2.23747e-05	-0.0974803	0.000723621
Fgg	2.30373e-05	-0.17743	0.000743495
Cd200r1	2.54302e-05	0.0812208	0.000819011
Ywhah	2.61002e-05	-0.110257	0.00083884
Rpl21	2.61909e-05	0.296733	0.00084001
Dcstamp	2.65021e-05		0.000848232
Iqgap3	2.66895e-05	-0.0239246	0.000850759
Klf3	2.66911e-05	-0.178595	0.000850759
Mmp13	2.7669e-05	0.0809239	0.000880115
Mup20	2.79701e-05	0.0980953	0.000887864
Hnrnph1	2.82593e-05	-0.18712	0.000895205
Gamt	3.02458e-05	-0.151862	0.000956176
Srgn	3.07146e-05	0.255501	0.000969015
Anp32e	3.11002e-05	-0.101062	0.000979182
Srsf7	3.13053e-05	-0.136528	0.000981639
Usp25	3.12634e-05	-0.183719	0.000981639
Gid8	3.16722e-05	-0.108953	0.000991135
Pank1	3.22137e-05	-0.144303	0.00100604
Mcub	3.306e-05	-0.0565814	0.00103039
Junb	3.42253e-05	-0.169386	0.00106456
Ifi207	3.43325e-05	0.204851	0.00106575
Fmo5	3.46302e-05	-0.167677	0.00107284
Slc48a1	3.49173e-05	-0.108695	0.00107957
Daglb	3.51665e-05	0.118694	0.00108511
Rnpep	3.53308e-05	-0.179366	0.00108801
Gzmb	3.56141e-05	0.0414678	0.00109455
Serpina1d	3.70273e-05	-0.131943	0.00113572
Nme1	3.72033e-05	-0.146832	0.00113886
Tlr7	3.80901e-05	0.120169	0.0011637
Atox1	4.05413e-05	0.318217	0.00123615
Timp2	4.07664e-05	0.034725	0.00124057
Hspa5	4.15128e-05	-0.273973	0.00125831
Itpripl2	4.15582e-05	-0.151004	0.00125831
Yeats4	4.15938e-05	-0.144575	0.00125831
Axl	4.22753e-05	0.296123	0.00127643
Dstn	4.28869e-05	-0.115932	0.00129237
Platr17	4.34247e-05	0.0719068	0.00130604
Acaa2	4.38661e-05	-0.216625	0.00131675
Spic	4.49554e-05	0.143088	0.00134683
Rap2b	4.54249e-05	0.148333	0.00135827
Acp2	4.58398e-05	-0.125542	0.00136539
Adap2	4.57878e-05	0.150534	0.00136539
Pon1	4.64697e-05	-0.101398	0.00138149
Slc45a3	4.66389e-05	0.0836183	0.00138386
Etfa	4.6879e-05	-0.160181	0.00138567
Gc	4.68696e-05	-0.158318	0.00138567
Map7d1	4.79127e-05	-0.117259	0.00141352
Atp6ap1	4.81683e-05	0.229376	0.00141835
Arf6	4.83857e-05	-0.102139	0.00142204
Ikzf1	5.00235e-05	-0.182215	0.00146739
Atp5o-1	5.01665e-05	-0.132741	0.00146879
AW112010	5.1102e-05	0.242595	0.00149054
Krt80	5.10598e-05	-0.0681775	0.00149054
Il1a	5.22073e-05	0.0904063	0.00151991
Nfia	5.34032e-05	-0.127353	0.00155181
Rims3	5.36909e-05	0.104425	0.00155724
Idh3a	5.49874e-05	-0.0921617	0.00159119
Pter	5.50674e-05	-0.0950866	0.00159119
Cox7a2	5.55145e-05	0.279373	0.00160112
Cdk2ap2	5.62244e-05	-0.0462295	0.00161857
Irf7	5.68965e-05	0.168638	0.00163184
Slirp	5.68579e-05	0.117848	0.00163184
G3bp2	5.75411e-05	-0.0597231	0.00164423
Mcrip1	5.74561e-05	0.214241	0.00164423
Timd4	5.77014e-05	0.10765	0.00164577
Igfbp1	5.80223e-05	-0.0763506	0.00165187
U2af2	5.84943e-05	-0.150307	0.00166225
Tlnrd1	5.90593e-05	-0.121698	0.00167523
Mgst1	6.0526e-05	-0.213825	0.00171369
Pld3	6.16263e-05	0.195514	0.00174165
Gcat	6.28935e-05	-0.0814918	0.00177422
Cyp2a5	6.41325e-05	-0.0568811	0.00180587
Nono	6.43543e-05	-0.139941	0.00180882
Mettl23	6.6591e-05	-0.09646	0.00186829
Hp	6.67653e-05	-0.136606	0.00186979
Reep3	6.93628e-05	0.00282374	0.00193902
Dock10	7.02055e-05	-0.120606	0.00195904
Fam43a	7.05294e-05	-0.13936	0.00196453
Eif2s3x	7.06991e-05	-0.169546	0.00196571
Tcn2	7.32509e-05	-0.0693299	0.00203301
H2-Eb1	7.33896e-05	-0.0989652	0.00203321
Smim1	7.50793e-05	0.0598844	0.0020763
Sowahc	7.56413e-05	-0.0750898	0.00208811
H2-Q7	7.61141e-05	0.123718	0.00209741
Eif3b	7.66146e-05	-0.0913092	0.00210745
Pcolce2	7.83969e-05	0.0538131	0.00215264
Rims2	8.04555e-05		0.00220525
Fsd2	8.10998e-05		0.00221898
Ncoa4	8.19069e-05	0.250474	0.0022371
Car14	8.35948e-05	-0.0338312	0.00227918
Fcgr4	8.40458e-05	0.257282	0.00228744
Syngr2	8.47418e-05	-0.162876	0.00230233
Cyp1a2	8.51944e-05	-0.0605164	0.00231056
Sf1	8.58912e-05	-0.142056	0.00232538
Pecr	8.62738e-05	-0.11323	0.00233166
Ahnak	8.65606e-05	0.0625977	0.00233532
Parvg	8.71475e-05	0.0656297	0.00234706
Ptgs1	8.73649e-05	-0.156243	0.00234882
Ptpn18	8.7559e-05	0.197252	0.00234996
Dguok	8.98481e-05	0.129883	0.00240721
Plbd1	9.15302e-05	-0.146391	0.00244804
Selenos	9.32947e-05	-0.162138	0.00249092
Ptms	9.52407e-05	-0.224117	0.00253849
Atp1b3	0.000102246	-0.177258	0.00271584
Npc2	0.000102233	0.234085	0.00271584
Tex264	0.000103473	0.0986897	0.00274371
Traf3ip3	0.000105257	-0.0583931	0.00278625
Uroc1	0.000105689	-0.101317	0.00279289
Agmat	0.000111665	-0.0991524	0.00293575
Ghitm	0.000111477	-0.0130039	0.00293575
Sema6d	0.000111477	-0.0436086	0.00293575
Irf8	0.000115326	0.242041	0.00302687
Got1	0.000116969	-0.151097	0.00306479
Pcbp1	0.000119666	-0.225838	0.00313016
Spop	0.000122628	-0.0507319	0.0032022
Scd2	0.000123654	0.129739	0.00322354
C2	0.000124032	0.0922976	0.00322797
Dmpk	0.000127057	-0.0163558	0.00330112
Fyn	0.000129239	-0.120011	0.0033522
Tbc1d13	0.000129772	-0.118545	0.00336038
Ifitm2	0.00013033	0.293387	0.00336919
Idh2	0.000130903	-0.102479	0.00337835
Ninj1	0.000132281	0.237951	0.00340823
Gldc	0.000132543	-0.0955245	0.00340929
Nsl1	0.000134288	-0.0414045	0.00344845
Hrg	0.000136503	-0.0827093	0.0034995
Lmo4	0.00013754	-0.129537	0.00351454
Ugdh	0.000137544	-0.105756	0.00351454
Fkrp	0.000139932	0.0578458	0.00356964
Fgr	0.000142245	-0.14142	0.00362268
Hacl1	0.000143645	-0.102571	0.00365233
Atad2	0.0001446	-0.0846779	0.00367057
Rps27	0.000145845	0.15373	0.0036961
Sec61a1	0.000146358	-0.107063	0.00370303
Scand1	0.000148633	0.28378	0.00375444
Upb1	0.00015074	-0.109074	0.00380144
Capzb	0.000151986	0.0631097	0.00382662
Cotl1	0.000152754	-0.0510342	0.00383972
Sdha	0.000153721	-0.145612	0.00385775
Rplp0	0.000159006	0.0386245	0.00398391
Cd83	0.000159284	0.118371	0.00398442
D830025C05Rik	0.000160375	-0.0582243	0.00400522
C130074G19Rik	0.000161622	-0.0829392	0.00402986
Raly	0.00016527	-0.148091	0.00411419
Ttyh3	0.000166199	-0.0925349	0.00413065
Fxyd5	0.000167237	0.234549	0.00414978
Abcc5	0.000167729	0.110076	0.00415532
Fkbp4	0.000172187	-0.137663	0.00425894
Ifi27	0.000174552	0.15724	0.00431055
Arhgap25	0.000176301	0.113757	0.00434671
Dnajc3	0.000176579	-0.0956501	0.00434671
Ckap2l	0.000179175	-0.0310562	0.0044036
Plekho2	0.000181993	-0.0337623	0.00446577
Dhx15	0.000182346	-0.0568008	0.00446732
Slc25a5	0.00018333	-0.113061	0.00448432
Calm1	0.000184184	0.267909	0.00449811
Pim1	0.000186414	0.0673875	0.00454537
Pfn1	0.000186792	0.171712	0.00454679
Tmem141	0.00018706	0.0527098	0.00454679
Blvra	0.000188079	0.150091	0.00455723
Satb1	0.000187918	-0.099232	0.00455723
Prdx5	0.000188742	0.297352	0.00456615
Ube2s	0.00019453	-0.10165	0.0046988
Capns1	0.000197282	-0.157309	0.00475784
Aurka	0.000197831	-0.0266218	0.00476366
Rasa1	0.000200279	0.153028	0.0048151
Tgm2	0.000205638	-0.0866029	0.00493628
H1f0	0.00020821	-0.113715	0.00499026
Tmem258	0.000210135	-0.0328612	0.0050286
Gnaq	0.000212945	-0.0468639	0.00508796
Tmem59	0.000222296	0.210597	0.00530319
Rpl4	0.00022286	0.0498339	0.00530847
Acadm	0.000230903	-0.166999	0.00549159
Hmgn1	0.000233269	-0.134174	0.00553934
Ndufa13	0.000234278	0.192613	0.00554069
Plec	0.00023381	0.0400598	0.00554069
Rab32	0.000234402	-0.0163974	0.00554069
Herpud1	0.000238987	-0.163302	0.00564046
Ttpa	0.000239466	-0.105803	0.00564314
Stab2	0.000239959	0.107232	0.00564615
Ifitm6	0.000241887	-0.11032	0.00568287
Map3k11	0.000244887	-0.0915598	0.00574464
Adgre1	0.000247564	0.290575	0.00579863
Kdm7a	0.000251022	-0.0721833	0.0058644
Peli1	0.000251494	-0.000481568	0.0058644
Serpinb6b	0.00025151	0.0442647	0.0058644
Tmsb10	0.000253585	0.219571	0.00590386
Ctdsp2	0.000255419	-0.134201	0.00593763
Slc25a13	0.000255805	-0.11265	0.00593768
H2afv	0.000256807	-0.074495	0.005952
Tomm7	0.000259549	-0.0493109	0.00600654
S100a13	0.000264032	0.119099	0.00610114
Slbp	0.00026561	-0.114481	0.00612845
F2	0.000266064	-0.0990203	0.00612977
Gpx3	0.000269155	0.102646	0.00616424
Il18bp	0.000268872	0.248443	0.00616424
Rps12	0.000269015	-0.0342731	0.00616424
Snrpb2	0.000268123	-0.115076	0.00616424
Ap2a2	0.000273492	-0.120295	0.00625432
Srsf5	0.0002745	-0.181141	0.00626809
Eif5a	0.000282848	-0.0131259	0.00644918
Clec2d	0.000288189	0.216035	0.00655728
Dusp3	0.000288437	-0.0137763	0.00655728
Snrnp70	0.000290391	-0.194465	0.00659201
Eef1b2	0.00029092	0.293839	0.00659432
Myl12b	0.000294026	-0.0956335	0.00665157
Paox	0.000294306	-0.125846	0.00665157
Cbfa2t3	0.000297492	0.0507902	0.00671376
Top2a	0.000301231	-0.0589529	0.00678824
Fos	0.00030847	-0.138755	0.00693115
Rpl36a	0.000308437	0.168098	0.00693115
Ambp	0.000309822	-0.100109	0.00695108
Cacna1a	0.000310256	0.126865	0.00695108
Hnrnpd	0.000320014	-0.115915	0.00715933
Fkbp2	0.000333339	0.000208649	0.0074359
Lars2	0.000333326	0.0821183	0.0074359
C130026I21Rik	0.0003375	0.0641412	0.00750706
Dgkh	0.000337356	-0.0409022	0.00750706
Akr1b3	0.000338013	0.158191	0.00750768
Anxa2	0.0003455	0.118212	0.00766295
Dpys	0.000347315	-0.148343	0.00769218
Ndufb9	0.000364471	-0.112117	0.00806059
Rhoq	0.000365029	-0.110617	0.0080614
Txndc9	0.000369651	0.0648087	0.00815183
Hsd17b2	0.000372501	-0.0614419	0.00820297
Actg1	0.000375028	-0.18075	0.00824688
Ap1s2	0.000378008	-0.113137	0.0083006
Lgals8	0.00038173	0.113985	0.00837046
Rorc	0.000383344	-0.0346633	0.00839392
Sh3bgrl3	0.000385458	0.287954	0.00842829
Gmfg	0.000388915	0.246345	0.00849187
Acsl4	0.000405425	-0.0723679	0.00883986
Slc15a2	0.000413701	0.0492973	0.0090076
Ube2d2a	0.000416078	-0.148314	0.00904661
Stx4a	0.000419792	-0.035056	0.00911455
Oasl1	0.000441872	0.0968178	0.00958051
Cdca2	0.000444055	-0.0182946	0.00961435
Ssr4	0.000444873	0.204067	0.00961859
Uba1	0.000448139	-0.0568828	0.00967567
Prrc2a	0.000453149	-0.128487	0.0097702
Nr4a1	0.000458991	-0.0772735	0.00988237
Stk10	0.000465569	0.0448638	0.0100101
Hist1h4i	0.000466231	0.102765	0.0100104
Ndufb8	0.000468032	-0.00829045	0.0100351
Dmwd	0.000473616	-0.0872303	0.0101408
Ndufa1	0.00047876	0.0995024	0.0102367
Pias1	0.000480203	-0.0582227	0.0102534
Slc35b2	0.000484665	-0.105339	0.0103344
H2-Q10	0.000501182	-0.160215	0.0106719
Acp5	0.000504259	0.0574445	0.0107211
Atp5g1	0.000504883	0.0549898	0.0107211
Sptssa	0.000514068	-0.141091	0.0109012
Mreg	0.000516347	-0.0445605	0.010932
Prkcb	0.000516932	-0.0825393	0.010932
Car2	0.000523881		0.0110638
Rassf4	0.000526869	0.119893	0.0111117
Tmem86a	0.00052902	0.171693	0.0111419
Ctsh	0.000531032	0.250663	0.011169
Lrp1	0.000533806	0.0618815	0.0112121
Hnrnph2	0.00053713	-0.125357	0.0112666
Fam213b	0.000540781	0.0966266	0.0113278
Acvrl1	0.000543684	0.114705	0.0113732
Pirb	0.000548174	0.0766849	0.0114517
Cap2	0.00055121		0.0114686
Nop10	0.000551072	0.241332	0.0114686
Tsku	0.000550873	-0.0729413	0.0114686
Fam162a	0.000557737	0.0943536	0.0115866
Zfp36	0.00055838	0.0327109	0.0115866
Hexb	0.000559808	0.172117	0.0115867
Orm1	0.000559885	-0.122896	0.0115867
Mrpl42	0.000560849	0.126782	0.0115911
Slc2a6	0.000569455	-0.0413078	0.0117532
Tprgl	0.000570214	-0.115417	0.0117532
Slc35a3	0.000572645	-0.0859871	0.0117876
Mindy1	0.000580152	-0.104161	0.0119263
Ccr2	0.000589824	-0.155753	0.012109
Ppip5k2	0.000597228	-0.080097	0.0122448
Mbnl1	0.00059914	-0.176925	0.0122677
Ube2f	0.000602704	-0.0271333	0.0123243
Mki67	0.000605071	-0.0404011	0.0123564
Nsa2	0.000610273	0.124607	0.0124298
Slc1a3	0.000610196	0.0730002	0.0124298
Alyref	0.000616489	-0.156497	0.0125399
Cnbp	0.000618983	-0.105851	0.0125741
mt-Nd5	0.00063565	0.189102	0.0128957
S100a6	0.000636892	0.11768	0.012904
Nt5c	0.000639739	0.0816855	0.0129447
Ddx39b	0.00064153	-0.169003	0.0129639
Erp29	0.000643234	-0.00123906	0.0129814
Bri3	0.000647732	0.223673	0.0130551
Hmgb1	0.000655167	0.0411403	0.0131878
Hnrnpa0	0.000681892	-0.118806	0.0137079
Hnrnpa1	0.00068316	-0.153412	0.0137156
Gchfr	0.000690773	-0.11623	0.013846
Nectin3	0.00069145	-0.0467744	0.013846
Msn	0.000692964	-0.129544	0.0138584
Eef1d	0.000697542	0.196151	0.0138926
Lmnb1	0.00069827	-0.0489367	0.0138926
Ube2g2	0.00069821	-0.0791985	0.0138926
Xlr	0.000696538	0.0740011	0.0138926
Rhog	0.000703027	-0.175751	0.0139693
Stard7	0.00070412	-0.104693	0.013973
Filip1l	0.000712947	0.132367	0.0141301
Qk	0.000728997	0.0121605	0.0144297
Hspd1	0.000730175	-0.158313	0.0144345
Cdipt	0.000732574	-0.0815911	0.014445
Celf1	0.000731951	0.0045433	0.014445
Ptpn1	0.000733565	0.217437	0.0144461
A1bg	0.000738776	-0.0279502	0.0145302
Shmt2	0.000745177	-0.0785138	0.0146375
5033406O09Rik	0.000750772	0.0419936	0.0147287
Tnfaip8l2	0.000756564	0.120113	0.0148235
Cyp2a4	0.000763332	-0.0343857	0.0149264
Mrps24	0.000763748	0.127945	0.0149264
Man2a2	0.00077077	0.0610241	0.0150446
Mfsd5	0.000771792	-0.0784684	0.0150456
Hao2	0.000783299	-0.0310525	0.0152315
Purb	0.000782751	-0.115348	0.0152315
Tstd1	0.000789001	-0.0505227	0.0153231
5033421B08Rik	0.000791075		0.0153283
Cd1d1	0.000791254	-0.116099	0.0153283
Vmp1	0.000798417	0.146622	0.0154477
Gdpd1	0.000799477	0.0460418	0.0154489
Ctla2b	0.000802208	0.0474687	0.0154542
Papss2	0.000802752	-0.0923167	0.0154542
Xiap	0.00080209	-0.0707091	0.0154542
Rab20	0.000804719	-0.0864109	0.0154728
Myo9a	0.000809164	0.212224	0.015539
Uap1	0.000818863	-0.087554	0.0157057
B2m	0.000828451	0.127787	0.0158563
Xist	0.000828768	0.270768	0.0158563
H3f3a	0.000833127	0.232945	0.01592
Fabp5	0.000838906	0.110713	0.0160107
Fech	0.000855407	-0.0932114	0.0163055
Mpzl1	0.000857245	0.0723994	0.0163204
Pitpnc1	0.000859869	0.0919156	0.0163502
S100a11	0.000863163	0.0885031	0.0163927
Cd7	0.00086577	0.0382003	0.016422
Elob	0.000873378	0.227081	0.0165056
Hadh	0.000871396	-0.122727	0.0165056
Kif15	0.000872442	-0.0318772	0.0165056
Zfp385a	0.000879184	-0.104344	0.016595
Lpcat2	0.000881556	-0.01392	0.0166195
Rrm2	0.000885615	-0.0403232	0.0166757
Stip1	0.00088862	-0.0493083	0.0167119
Gkap1	0.000891893	0.060044	0.0167531
Dnajc17	0.000906777		0.017012
Usp11	0.000919967		0.0172385
Ephx2	0.000923145	-0.131517	0.0172771
Psmd2	0.000929562	-0.0197358	0.0173762
mt-Nd4l	0.00093947	0.186349	0.0175402
Echs1	0.000947065	-0.107461	0.0176606
Ano6	0.000952743	0.0670267	0.0177451
Man2b1	0.000957642	0.229933	0.0178149
Xcl1	0.000963072	0.0398354	0.0178944
Tlcd2	0.000968384	-0.0615762	0.0179715
Pnrc1	0.000974215	0.131436	0.0180364
Tslp	0.00097363	0.0430813	0.0180364
Ciapin1	0.000980461	-0.0743635	0.0181303
Clec4a3	0.000987679	0.230415	0.0181985
Gga1	0.000987424	-0.0836605	0.0181985
Them6	0.000986322	-0.0363857	0.0181985
Rassf2	0.00100699	-0.0834015	0.0185322
Ncaph2	0.00101035	-0.0967857	0.018572
Zfp710	0.00101354	0.123736	0.0186085
Atp6v1a	0.00101667	0.115529	0.0186438
Adgrl1	0.00102154	-0.0295863	0.0187108
Ccdc50	0.00103215	-0.0982038	0.0188571
Kcna2	0.00103318	0.126056	0.0188571
Mtus1	0.00103154	-0.0878962	0.0188571
Bcap31	0.00104196	0.0140286	0.0189949
Cebpg	0.00104692	-0.0185475	0.0190626
Klrk1	0.00104814	0.0813344	0.0190626
Becn1	0.00105378	-0.113305	0.0191426
Gbp7	0.00105929	0.0536038	0.0192202
Mrpl34	0.00107021	0.128097	0.0193956
Prkd3	0.00107368	-0.0713514	0.0194357
Atp6v1e1	0.0010791	-0.0281426	0.0195109
Setd1b	0.00108327	-0.0704212	0.0195633
Eif2s2	0.00109458	-0.128862	0.0197446
Cox6a1	0.00109939	-0.16843	0.0198082
Fcf1	0.00110125	0.0732377	0.0198187
Btg1	0.00110482	-0.11314	0.0198589
2021-03-01	0.00110734	0.126116	0.0198589
Prpf38b	0.00110648	-0.0216876	0.0198589
Gclc	0.00110946	-0.134536	0.0198739
Ivd	0.00111843	-0.0633889	0.0199882
Rpl37a	0.001118	-0.0950851	0.0199882
Diaph3	0.00112761	-0.024229	0.0201059
Ksr2	0.00112761	0.0486898	0.0201059
Melk	0.00113266	-0.0198496	0.0201725
Sult1a1	0.0011361	-0.0844699	0.0202105
Ewsr1	0.00113749	-0.0746565	0.020212
L3hypdh	0.00114809	-0.0525277	0.020377
Evi5	0.00116317	-0.0862652	0.0205988
Jpt1	0.00116326	-0.0785661	0.0205988
Tmem30a	0.00116571	-0.130043	0.0206186
Camkk2	0.00116904	-0.0820599	0.020654
Atp6v0d2	0.00117488		0.0206862
Kif23	0.00117452	-0.0601396	0.0206862
Yeats2	0.00117368	-0.0645038	0.0206862
Aass	0.00118046	-0.0761281	0.0207608
Mansc1	0.00118242	-0.0203289	0.0207716
Tuba1c	0.00118542	-0.0812452	0.0208007
Romo1	0.00119495	-0.0286176	0.0209442
Adgre4	0.00120742	-0.0381339	0.0211388
Tagln2	0.00120886	-0.063478	0.02114
Peak1	0.00121524	0.0557602	0.0212036
Slc39a4	0.00121466	-0.0389978	0.0212036
Nek7	0.00121725	-0.133185	0.0212148
Marcks	0.00122185	-0.0244444	0.0212709
Ssu72	0.00122608	0.11744	0.0213205
Fah	0.00123195	-0.12323	0.0213985
Cdc25b	0.00124623	-0.0338516	0.0216223
Hist1h2bc	0.00124974	0.161123	0.0216588
Ncapd2	0.00125435	-0.0343181	0.0217144
Camk2d	0.00125689	0.155434	0.0217342
Gnas	0.00125973	0.166578	0.0217589
Bnip2	0.00126257	-0.0657824	0.02177
Ccna2	0.0012646	-0.0385037	0.02177
Klrd1	0.00126348	0.0486332	0.02177
Cyth4	0.00126836	0.166263	0.0218104
Camp	0.00127015		0.021817
Ndufaf8	0.00128046	-0.0953658	0.0219695
Hjurp	0.001296	-0.0860087	0.0222117
Ctnnd1	0.00129908	0.0710289	0.0222398
Lyl1	0.00130095	-0.0792902	0.0222472
Sucla2	0.00130511	-0.0918928	0.0222936
Bbox1	0.0013178	-0.0728117	0.0224854
Emc10	0.00132727	-0.113232	0.0226156
Prkcd	0.00132835	-0.17631	0.0226156
Serpinc1	0.00134963	-0.0986279	0.0229527
Hilpda	0.00136786	0.0492519	0.0232372
Rrbp1	0.0013774	0.209988	0.0233734
Rpl22	0.00139163	0.211565	0.023589
Atp5b	0.00139396	-0.170083	0.0236027
Kcnq1ot1	0.00140055	0.1434	0.0236883
Tk1	0.00141011	-0.0604568	0.0238239
Pitpna	0.00141776	-0.161908	0.023927
Ppib	0.00142868	0.154066	0.0240851
Nras	0.00143174	-0.0896265	0.0241103
Slc39a7	0.00143964	-0.0388984	0.024217
Ndufb3	0.00144346	0.0559734	0.0242548
Adam17	0.00145629	-0.0987531	0.0244439
Cyp2j6	0.00146044	-0.031739	0.0244869
Fcna	0.00146796	0.263145	0.0245597
Sash1	0.00146755	0.131053	0.0245597
Slc7a8	0.00147963	-0.0892606	0.0247283
Cnep1r1	0.00148201	-0.0662323	0.0247412
Rps17	0.00148627	-0.0197757	0.0247856
Nampt	0.00150461	-0.159452	0.0250643
Tspan15	0.00150761	0.0949013	0.0250873
Nrp2	0.00151007	0.0648094	0.0251013
Mrps36	0.00151196	0.0675324	0.0251056
Stx3	0.0015143	-0.106126	0.0251176
Nrros	0.0015188	-0.140432	0.0251652
Gorasp2	0.00152161	-0.0925085	0.0251847
Lilr4b	0.00152409	0.102941	0.0251989
Rap1a	0.00153336	-0.0737187	0.025325
Baat	0.00154293	-0.0781722	0.025424
H2-DMb1	0.00154429	0.0730421	0.025424
Serpinf2	0.00154274	-0.0652451	0.025424
Adipor1	0.00155172	0.144176	0.025465
Col27a1	0.00155141	-0.0303808	0.025465
Pan3	0.00155137	-0.00233645	0.025465
Arrdc3	0.00155398	0.0293581	0.0254751
Ubr4	0.00156835	0.0472099	0.0256835
Khsrp	0.00157124	-0.0702127	0.0257036
Atf1	0.00158022	-0.0864117	0.0258231
Ptprj	0.00158214	-0.130321	0.0258271
Grina	0.00158506	-0.034587	0.0258476
Snx18	0.00158674	-0.0776623	0.0258477
Mup17	0.00159219	-0.0764104	0.0258818
Tenm4	0.00159171	0.0574581	0.0258818
Coro1a	0.00160836	-0.19073	0.0261172
Helz2	0.00163566	-0.0266411	0.0265327
Slc43a2	0.00166391	0.0449503	0.0269627
Mapkapk2	0.00167502	-0.113311	0.0271143
Abca8a	0.00168601	-0.0484736	0.0272152
Arsb	0.00168398	-0.0721926	0.0272152
Thumpd1	0.00168653	0.0483881	0.0272152
Ccs	0.00169152	-0.0969827	0.0272672
Myh9	0.0016972	0.135403	0.0273303
Ulk2	0.00170148	0.113307	0.0273706
Cd302	0.00171782	0.186697	0.0276047
Bmp2k	0.00173048	0.0744972	0.0277793
D8Ertd738e	0.00176021	0.191384	0.0282016
Sp140	0.00176044	0.0827549	0.0282016
Hsbp1	0.00177262	0.168773	0.0283674
Hao1	0.00178109	-0.104417	0.0284735
Atxn1	0.00178925	0.0924058	0.0285744
Ppp6c	0.00179141	-0.0858624	0.0285794
Eed	0.0017952	-0.0763109	0.0286074
Tmem50a	0.00179687	0.0969724	0.0286074
Cmpk2	0.00180245	0.0482369	0.0286668
Bag1	0.00181384	-0.0967973	0.028815
Dpysl2	0.0018155	-0.097517	0.028815
Eno1	0.00182414	-0.0572585	0.0289224
Serpina1e	0.00182735	-0.017829	0.0289437
Asgr1	0.00183448	-0.10203	0.0290009
Pik3cd	0.00183471	-0.157295	0.0290009
Mbd3	0.00186134	-0.106089	0.0293918
Sec22b	0.00186965	-0.087203	0.0294928
Tmem14c	0.00187442	0.201019	0.0295378
Adgre5	0.0018827	0.0364412	0.0296381
Birc3	0.00188884	-0.0861766	0.0297046
Ppp1r18	0.00189616	-0.169345	0.0297894
Ces1d	0.00190899	-0.0651554	0.0299605
Asf1b	0.0019301	-0.0286347	0.0302611
Cdk1	0.0019516	-0.0410889	0.0305672
AI182371	0.00196317	-0.0629204	0.0306893
Serpinb6a	0.00196337	0.220597	0.0306893
Batf3	0.00197135	-0.0995707	0.0307829
Zbtb4	0.00197368	0.13987	0.0307882
Wdr26	0.00198177	0.0745949	0.0308832
Stab1	0.00198492	-0.0914614	0.0309012
E2f8	0.00199366	-0.0280626	0.0309748
Pou2f2	0.00199321	0.119215	0.0309748
Itm2c	0.00200902	-0.105559	0.0311197
Tacc3	0.00200768	-0.0393676	0.0311197
Tufm	0.00200664	-0.0792122	0.0311197
Pdcd5	0.00201509	0.101652	0.0311824
Grhpr	0.00203392	-0.0969888	0.0314109
Rpp21	0.00203251	0.0919626	0.0314109
Stard13	0.00206191		0.0318115
Calu	0.00207891	-0.048344	0.0320417
Rpl28	0.00208098	0.156437	0.0320417
Cd86	0.00212054	0.095909	0.0326184
Cln8	0.00212562	-0.104543	0.032664
Dek	0.00213363	-0.082105	0.032713
Rcbtb2	0.00213516	0.0759555	0.032713
Sfpq	0.00213112	-0.145958	0.032713
Cyp4f14	0.00213993	-0.0419406	0.0327537
Mertk	0.00215147	0.204285	0.0328978
Smad6	0.0021562	-0.0566159	0.0329375
Scaf11	0.00218727	0.00930315	0.0333791
Dysf	0.00219688	0.0423996	0.0334926
Impad1	0.00220653	-0.0742416	0.0336067
Csf1r	0.00221702	0.19564	0.0337255
Gdi1	0.0022187	-0.0774615	0.0337255
Capza1	0.00222254	-0.0620721	0.0337508
Dnajb6	0.00222708	-0.163144	0.0337865
St8sia4	0.00223125	0.101122	0.0338166
Nfe2l2	0.00223955	0.103178	0.0339091
Wasf2	0.00225026	0.147522	0.034038
Sf3b3	0.00229211	-0.094987	0.0346371
Ctsf	0.00230048	-0.0874341	0.0347295
Mrpl20	0.00230361	0.132118	0.0347429
Cd209f	0.00230999	-0.0287088	0.0348052
Cse1l	0.00231556	-0.0765712	0.0348551
Agpat5	0.00232639	-0.0795972	0.0349841
Slc3a1	0.00233129	-0.0123889	0.0350237
Chchd2	0.0023366	-0.135348	0.0350694
Hikeshi	0.00235951	0.0607959	0.0353212
Ms4a8a	0.00235711	0.113154	0.0353212
Psmb8	0.00236023	0.17017	0.0353212
Adgrg6	0.00236956	-0.0334988	0.0354265
Gadd45b	0.00238095	0.0479471	0.0355625
Ccr1	0.00239066	-0.0546715	0.0356327
Rassf5	0.00238951	-0.109339	0.0356327
Snx1	0.00239257	0.0576639	0.0356327
Copz1	0.0023968	-0.0924916	0.0356613
Armcx1	0.00242177	-0.0123816	0.0359636
Baz1b	0.00241992	-0.0275436	0.0359636
Dgat2	0.00243226	-0.0592285	0.0360501
Srrm2	0.00243146	0.205368	0.0360501
Apoa1	0.00244071	-0.198657	0.0361062
Slc16a9	0.0024406	0.0515439	0.0361062
Gtpbp10	0.00245127	-0.04917	0.0362277
AI463170	0.00246323	-0.0107409	0.0363697
Clpx	0.00246735	-0.110295	0.0363957
Mrm3	0.0024744		0.0364649
Selenok	0.00249025	0.18164	0.0366636
Sell	0.00250158	0.0405553	0.0367953
Tceal1	0.00251122	-0.0220671	0.036902
Fgd6	0.00251802	0.0683266	0.0369095
Isg20	0.00251889		0.0369095
Tmem65	0.00251576	0.0946604	0.0369095
Sc5d	0.00255103	-0.0930394	0.0373451
Ang	0.0025587	-0.0765769	0.0374219
Adrb1	0.00257153	-0.0749871	0.0375297
Ciita	0.00257114	0.053716	0.0375297
Pmvk	0.00257578	-0.0908845	0.0375297
Pole4	0.00257488	-0.101931	0.0375297
Gpr171	0.00257975		0.0375521
Nme3	0.00259758	-0.0101884	0.0377407
Stt3a	0.00259759	-0.0792017	0.0377407
Arhgef40	0.00260624		0.0377646
Stk39	0.00260656	0.0358274	0.0377646
Ugt2b5	0.00260407	-0.0590583	0.0377646
Mef2a	0.00261996	-0.112234	0.0379232
Pbx3	0.00263146	-0.0458093	0.038054
Dph3	0.00266292	0.087519	0.038473
Tspan31	0.00269617	-0.128129	0.038917
Cd209g	0.00270054	-0.017789	0.0389437
Arpc5	0.00271026	-0.188994	0.0390474
Nedd8	0.00271367	0.16147	0.0390602
Slc31a1	0.00272361	-0.0899237	0.0391668
Cbs	0.00273287	-0.102979	0.0392634
Tpr	0.00274184	0.142555	0.0393557
Itih2	0.00274933	-0.0718452	0.0394266
Cycs	0.00275215	0.0183748	0.0394304
Sdcbp	0.00276174	0.184642	0.0395312
Med29	0.00276619	0.0695455	0.0395583
Cpsf6	0.00277215	-0.12954	0.0395703
Tmem79	0.00277174	-0.0271399	0.0395703
Rgs2	0.00278666	0.121637	0.0397408
Mfsd1	0.00280643	-0.071788	0.0399857
Serinc3	0.00284158	-0.0612381	0.0404493
Pfdn2	0.00284827	0.0687376	0.0405073
Ido2	0.00288035	-0.0401922	0.0409259
Ercc4	0.00288614	0.035211	0.0409704
Atp6v1c1	0.00289382	0.0854907	0.0410417
Hsd11b1	0.00290984	-0.0509069	0.0412312
2610507B11Rik	0.00294043	-0.0615545	0.0416265
Trir	0.00296384	-0.118452	0.0419194
Cfp	0.00296908	0.245529	0.0419552
Rad23b	0.00297951	0.005776	0.0420641
Zfp873	0.00299573		0.0422545
Myl6	0.00300189	-0.0643145	0.0423029
Cystm1	0.00300519	0.0585619	0.0423108
Gtf3c2	0.00301066	-0.0953556	0.0423492
Dlst	0.00302424	-0.0960203	0.0425015
Sypl	0.0030325	-0.0580247	0.0425789
Cxcl14	0.00303878	-0.0557089	0.0426284
E2f7	0.00307533	-0.0131789	0.0431019
Ap2m1	0.00308754	0.0228502	0.043234
Cdk12	0.00310104	0.0694884	0.0433837
Acot3	0.00312257	-0.0421633	0.0435422
Cyb5a	0.00312291	-0.220432	0.0435422
Gpat4	0.00312083	-0.066373	0.0435422
Pik3r1	0.00312363	0.113385	0.0435422
Zfhx3	0.00314065	-0.0563697	0.0437399
Trat1	0.00314365		0.0437423
Racgap1	0.00316282	-0.0361395	0.0439095
Slc25a3	0.00316393	-0.0235013	0.0439095
Spg21	0.00316419	0.0856236	0.0439095
Ndufs3	0.00317704	0.00468289	0.0440483
Vars	0.00318887	-0.0643231	0.0441727
Coro2a	0.0032158	0.0778052	0.0444951
Gnai2	0.0032179	0.226064	0.0444951
Rbpms2	0.00326095	-0.0545916	0.0450056
Rmnd5b	0.00326356	0.0264589	0.0450056
Tpm3	0.0032602	-0.0222322	0.0450056
Fpr2	0.00327323	0.0289571	0.0450942
Numa1	0.00327581	0.0733106	0.0450942
Mfsd11	0.0032825	0.0734037	0.045146
Cox7a2l	0.00328946	0.199138	0.0452016
Fis1	0.00330341	0.108425	0.045353
Pqlc2	0.00331766	0.0306485	0.0455082
Prr13	0.00332119	-0.114907	0.0455162
Ogfrl1	0.00332683	-0.103475	0.0455531
Lamtor4	0.00333614	0.0599162	0.0456401
Cdc42se2	0.00334911	0.00562667	0.0456855
Fdps	0.00334697	-0.0715099	0.0456855
Igf1	0.00334246	-0.00920238	0.0456855
Mt2	0.00335128	-0.0264984	0.0456855
Ahsg	0.00337405	-0.139288	0.0458668
Mndal	0.00337078	0.193256	0.0458668
Rasgef1b	0.00337282	0.0828644	0.0458668
Zfp385b	0.00337645	-0.0128802	0.0458668
Ch25h	0.00338125		0.0458918
Eif2b5	0.00339003	-0.0690349	0.0459654
Rab7	0.00339445	0.066778	0.0459654
Samd4	0.00339559	0.0535572	0.0459654
Stk17b	0.00340307	0.091424	0.0460263
Gm15892	0.00341458	-0.00782766	0.0461416
Vezt	0.00342643	0.0564037	0.0462612
Frmd4b	0.00343405	-0.054796	0.0463237
Tmcc3	0.00344176	0.087875	0.0463872
Txndc5	0.00344588	-0.0769616	0.0464024
Stx7	0.00347367	0.135651	0.0467359
Pfkfb4	0.00348579	-0.0561349	0.0468582
Cd72	0.00349263	0.135746	0.0468688
Maf	0.00349265	0.18144	0.0468688
Ttyh2	0.00350894	0.0502675	0.0470466
Rpl7a	0.00351486	0.19734	0.0470851
Rpl39	0.0035698	0.0942027	0.0477797
Rbm17	0.00357806	0.0958958	0.0478175
Timm10b	0.00357881	0.0944172	0.0478175
Dnajb14	0.00359184	0.076285	0.0479502
Cxcl16	0.00359866	-0.0582161	0.0479997
Cybrd1	0.00360557		0.0480505
Lgals3	0.00364359	0.237308	0.0485152
Plekhg3	0.00365343	-0.058325	0.0486044
Pla2g12b	0.00365768	-0.0234146	0.0486192
Hspa13	0.00366083	-0.0759307	0.0486192
Cnga1	0.00367134		0.0487052
Rnf149	0.0036736	-0.163937	0.0487052
Scarb2	0.00368323	0.0979515	0.048791
Pf4	0.00369054	-0.0668052	0.048846
Ap2s1	0.00372666	-0.022312	0.0491557
Calcrl	0.00372065	0.0389483	0.0491557
Magt1	0.00372614	-0.138435	0.0491557
Msr1	0.00371863	-0.0671567	0.0491557
Nckap1l	0.00373751	0.148499	0.0492567
Msl2	0.00374209	-0.0728403	0.0492751
Eif4e2	0.00375699	0.0815622	0.0494292
Bax	0.00377254	0.15107	0.0495495
Tnpo1	0.00377045	-0.0468503	0.0495495
Klc1	0.00378543	-0.0821641	0.0496765
Ugt2b1	0.00381918	-0.0433115	0.050077
Hdlbp	0.00382246	-0.104575	0.0500775
Spred1	0.00388854	0.0899776	0.0509001
Tatdn2	0.00389673	-0.0613966	0.050964
Cnot3	0.00392177	-0.0683186	0.0512482
Chchd1	0.00392779	0.105989	0.0512835
Vav2	0.00393528	0.0257334	0.051338
Cd22	0.00396101	0.0565425	0.0516048
Dennd5a	0.00396241	-0.146692	0.0516048
Aunip	0.00397703	-0.00747078	0.0516936
Dnase1l3	0.00398145	0.0947243	0.0516936
Golgb1	0.00397752	0.0633268	0.0516936
Srp9	0.0039826	-0.148558	0.0516936
Retreg1	0.00399279	-0.0538196	0.0517824
Ndufa2	0.0039982	-0.203366	0.051809
Nsd3	0.00400403	0.0503407	0.0518411
Ccnd1	0.00400791	-0.12554	0.051848
Cenpa	0.00402087	-0.0373185	0.051972
H2-T23	0.00403378	0.178923	0.0520954
Ppp1r14b	0.00404133	-0.0103945	0.0521493
Slfn5	0.00410469	0.149047	0.0529228
Acat3	0.00413314	-0.0729314	0.0532452
Zcchc10	0.0041382	-0.0647923	0.0532659
Dap	0.00415812	-0.0987741	0.0534779
Cdiptos	0.00416197	-0.0245488	0.0534829
Phb2	0.00417264	-0.101375	0.053531
Rab30	0.00417259	-0.0212013	0.053531
Bptf	0.0041902	0.00199283	0.0537117
C730034F03Rik	0.00420216	-0.0264585	0.0537314
Ezr	0.0042009	-0.0774915	0.0537314
Smim26	0.00419646	0.0588448	0.0537314
Rbms1	0.00421677	-0.150778	0.0538735
Psmb9	0.00422924	0.155522	0.0539883
Exoc5	0.00423644	-0.0953167	0.0540356
Mpc1	0.00425759	-0.150716	0.0542159
Rack1	0.00425692	-0.0527424	0.0542159
Rpl5	0.00426929	-0.0512623	0.0543202
Plxna4os1	0.00427441	0.0665887	0.0543406
Snx5	0.00429705	0.221257	0.0545835
Hexim1	0.00430548	-0.0898523	0.0546434
Mier1	0.00430884	0.139661	0.0546434
Aco2	0.00431725	-0.0628707	0.0547052
Pom121	0.00437951	-0.0671889	0.0554487
BC025446	0.00440296	-0.0452664	0.0556629
Ubc	0.00440363	0.185729	0.0556629
Cct7	0.00441095	-0.0701449	0.0557099
Sult2a2	0.00447567	-0.0443262	0.0564811
Mpnd	0.00450123	-0.0638623	0.0567573
Man1a	0.00453729	-0.0868587	0.0571655
Ptp4a1	0.00456273	-0.101487	0.0574391
Brip1	0.00458183	-0.0210571	0.0576326
Zfp513	0.0045886	-0.060338	0.0576708
Clta	0.00467477	0.238291	0.0587061
Pnisr	0.00470195	0.113832	0.0589995
Hspa8	0.00471332	0.193908	0.0590942
Map3k20	0.00474045	-0.0604616	0.0593862
Nlrp1b	0.00474898	-0.0256051	0.0594449
Parp14	0.00475525	0.130895	0.0594752
Churc1	0.00477395	0.0483074	0.0596609
Slc6a8	0.00477823		0.0596662
Epn1	0.00479622	-0.0300708	0.0597459
Ndufv2	0.00479372	0.0349055	0.0597459
Zfp91	0.00479472	0.00175452	0.0597459
Samhd1	0.00480243	-0.0451784	0.0597751
AC163018.1	0.00481526	-0.038334	0.0598867
Hspa1b	0.00483196	-0.0502171	0.0600447
Thrap3	0.00483574	0.0690722	0.0600447
Ccl8	0.00485705		0.060261
Ndufs7	0.00486268	0.0447857	0.0602824
Mob4	0.00488639	-0.0517329	0.0605278
Sox12	0.00490252	-0.0160701	0.060679
Pafah2	0.00490996	-0.0622259	0.0607225
Akr1c14	0.00494417	-0.0727377	0.0610967
Csprs	0.00495222	0.0335039	0.0610984
Lilra5	0.0049522	0.158856	0.0610984
Klhl32	0.00495679		0.0611061
Gm10640	0.00496839		0.0611444
Uqcrc1	0.00497176	-0.026347	0.0611444
Zfp958	0.00496909		0.0611444
Gpsm3	0.00498348	0.136421	0.0612397
Kitl	0.00499321	0.063114	0.0613106
Ncf4	0.00503513	-0.011588	0.0617763
Cdc26	0.0050699	-0.0359922	0.0621043
Nap1l1	0.00506615	-0.142087	0.0621043
Dse	0.00509684	0.0580834	0.0623168
Hotairm1	0.00509934	-0.0689175	0.0623168
Lair1	0.00509718	-0.0806464	0.0623168
Sf3b5	0.00511126	0.138444	0.0624131
Aurkb	0.00512413	-0.0234205	0.0625209
Arhgap17	0.00516345	0.150372	0.0629509
Cbr2	0.00517298	-0.0266816	0.0630174
Abcg1	0.00519768	0.183593	0.0631808
Eps15	0.00519839	-0.0478484	0.0631808
Fam46a	0.00520274	0.186017	0.0631808
Rpl14	0.0052001	0.16547	0.0631808
Rasgrp1	0.00522347	-0.103061	0.0633828
Atpif1	0.00525861	0.218243	0.0637483
Sult5a1	0.00526185	-0.0267598	0.0637483
Prelid1	0.00528903	-0.0840749	0.0640275
Hbs1l	0.00530763	-0.0713956	0.064102
Mis18a	0.00530619	-0.0567502	0.064102
Nr1i3	0.00530431	-0.0662615	0.064102
Rplp2	0.0053412	-0.0750555	0.0644476
Tfpi2	0.00534458	-0.059867	0.0644476
Adamdec1	0.00534993	-0.0358675	0.0644618
Grn	0.00536395	0.199898	0.0645302
Parvb	0.00536013	-0.0865076	0.0645302
Mrpl44	0.00538618	0.0538876	0.0647472
Msl3	0.00540595	-0.0692385	0.0649344
Mcm3	0.00542129	-0.0698688	0.0650681
Ptk2b	0.00543293	0.10102	0.0651572
Aes	0.00545068	-0.139851	0.0653013
Prkch	0.00545725	0.0541256	0.0653013
Rangap1	0.00546184	-0.0562295	0.0653013
Rsrp1	0.00545821	-0.017584	0.0653013
Snrpb	0.00547424	-0.0962708	0.0653989
Ccnb1	0.00549373	-0.0218165	0.0654872
Mcm4	0.00549348	-0.0404693	0.0654872
Rps21	0.00549433	-0.0988608	0.0654872
Cyp2j5	0.00553159	-0.0591213	0.0658804
Ngp	0.00555132		0.0660645
Morf4l1	0.00559643	0.0598553	0.0665501
Mapk1ip1l	0.00561152	-0.11977	0.0666783
Tceal8	0.00569621	-0.0645876	0.0676326
Hck	0.00570096	0.0484069	0.0676371
Bckdhb	0.00571995	-0.0469898	0.0678104
Ide	0.00572721	-0.0825376	0.0678444
Ptafr	0.00573637	0.0550367	0.0679008
Nxpe4	0.00576261	-0.0643363	0.0681593
Bcor	0.0057692	-0.0562794	0.068185
Srrt	0.00579726	-0.0446424	0.0684643
Ckb	0.00581509	-0.0313841	0.0686188
Ctdsp1	0.00581921	-0.0387407	0.0686188
Eftud2	0.00584881	-0.0627574	0.0688792
Etv5	0.00585912	-0.0932093	0.0688792
Fpgs	0.00585745	-0.0665006	0.0688792
Hdac9	0.00585862	-0.0927286	0.0688792
Gm29562	0.00590383		0.0692714
Ly96	0.00590592	0.113688	0.0692714
Srpr	0.0059039	0.0731145	0.0692714
Ddah1	0.0059442	-0.0617152	0.0696133
Fgf11	0.00594167	-0.0298457	0.0696133
Itih4	0.00594859	-0.082714	0.0696133
Ccnb2	0.00596508	-0.0242226	0.0696226
Gns	0.00596941	0.195753	0.0696226
Pdia4	0.00596366	-0.112092	0.0696226
Sgo1	0.00596191	-0.019866	0.0696226
Uap1l1	0.00597189	-0.0631164	0.0696226
Pcbd1	0.00600843	-0.0902931	0.0699958
Il6	0.00604115	-0.0434581	0.0703024
Vps50	0.00604385	-0.0603532	0.0703024
Eif3j2	0.00606917	-0.0679613	0.0703799
Pkp4	0.00606989	0.0808261	0.0703799
Sult2a6	0.00605955	-0.0563755	0.0703799
Tubb2a	0.00606999	0.0798718	0.0703799
Xpo7	0.00607328	-0.0691189	0.0703799
Pepd	0.00611665	-0.0628687	0.0708295
Hps3	0.00614495	-0.0435235	0.0710565
Kif1c	0.00615005	-0.080924	0.0710565
Stk19	0.00614636	0.0303683	0.0710565
Bin2	0.00617245	0.0681828	0.0711282
Epb41l4b	0.00617317	-0.036577	0.0711282
Lockd	0.00617037	-0.0252716	0.0711282
Nipa2	0.00617466	-0.0672203	0.0711282
Aldoa	0.00620017	0.16775	0.0713689
2510009E07Rik	0.00621581	-0.0171899	0.0714957
Atxn10	0.00624408	0.0705894	0.0717438
Slc30a1	0.00624666	0.0521546	0.0717438
Smc4	0.00627293	-0.0534456	0.071992
A530040E14Rik	0.0062827	0.0306599	0.0719972
Il6ra	0.00628011	-0.0949427	0.0719972
Ly6d	0.00629619	0.0403839	0.0720983
Guca1a	0.00631114	0.0185805	0.0721642
Mycbp2	0.00631128	-0.00993527	0.0721642
1700112D23Rik	0.00632811		0.0723032
Sec61b	0.00634131	-0.00333591	0.0724005
Fcgr1	0.00635465	0.133212	0.0724564
Zfp62	0.00635558	0.0436498	0.0724564
Runx1	0.00646171	0.0926872	0.0736121
Rabac1	0.0064717	0.123704	0.0736716
Wfdc17	0.0064827	0.18644	0.0737425
Akr1d1	0.00649791	-0.0723589	0.0738612
Cpne3	0.00650499	0.0756037	0.0738873
Set	0.0065138	-0.049195	0.0739003
Twistnb	0.0065157	-0.0751456	0.0739003
Atic	0.0065366	-0.0609381	0.0739591
Chmp5	0.00653118	-0.0235754	0.0739591
Fabp7	0.0065432	0.125058	0.0739591
Shmt1	0.0065448	-0.078934	0.0739591
Tgm1	0.00654467	-0.0485459	0.0739591
Lsp1	0.00656845	0.0902615	0.0741722
Ccnl1	0.0065976	0.0804406	0.0743927
Cdca8	0.00659564	-0.0313363	0.0743927
Gtf2h5	0.00662187	0.107351	0.0746119
Plpp3	0.00662746	0.082937	0.0746204
Nxf1	0.006661	0.00210461	0.0749435
Ndufa6	0.00671173	-0.134985	0.0754594
Lasp1	0.0067484	-0.0891853	0.0758165
Pikfyve	0.00676244	0.0940399	0.075919
Slc11a1	0.0067752	0.144229	0.0760071
AC169509.3	0.00678748		0.0760897
Sp1	0.00679269	-0.0737756	0.0760929
Llph	0.00680844	0.0629016	0.0762141
Epor	0.00682273	0.0346025	0.0763188
Id1	0.00687117	-0.0136546	0.0767496
Samd9l	0.00686852	0.0799389	0.0767496
Arhgap19	0.00688291	0.113643	0.0767698
Dyrk1a	0.00688045	-0.0578271	0.0767698
Cep41	0.00691234	-0.0287869	0.0769914
Tln1	0.00691274	-0.0762827	0.0769914
H2-K1	0.00693432	0.0803696	0.0771761
Dab2	0.0069588	-0.0165416	0.0773929
Clk4	0.00697969	-0.0806684	0.0775694
Mdh1	0.00699146	-0.152978	0.0776443
Irf9	0.00699757	0.0835018	0.0776564
Plxnd1	0.00701236	-0.0379212	0.0777647
Anln	0.0070265	-0.0267614	0.0778657
Rps2	0.00703363	0.166528	0.0778889
Ap3s1	0.00704453	-0.099847	0.0779537
Cd48	0.00705961	0.133055	0.0780647
Nol6	0.00706964	-0.0419767	0.0781198
Mrpl27	0.00711128	0.0547248	0.0785237
Cd40	0.00718474	-0.0643732	0.0792432
Cfh	0.0071949	-0.0507716	0.0792432
Cox14	0.00719694	0.107954	0.0792432
Fam174a	0.00719539	0.109792	0.0792432
Cdca3	0.00720267	-0.0221452	0.0792498
Fmnl2	0.00720829	0.100634	0.0792553
Atp6ap2	0.00723407	0.0906312	0.0794258
Cdk14	0.00723246	0.0681346	0.0794258
Cd14	0.00725589	0.0712554	0.079563
Lsm10	0.00725686	0.0530704	0.079563
Tmem268	0.00730003	-0.103952	0.0799229
Zbtb20	0.00729746	-0.0471759	0.0799229
Mcoln2	0.00733591	0.0419275	0.0801455
Ndufb5	0.00732567	0.150836	0.0801455
Ssr1	0.00733364	-0.0977202	0.0801455
Slc36a3os	0.00734256		0.0801615
Prickle4	0.0073478		0.0801621
Cd209d	0.00735956		0.0802338
Chchd4	0.00737269	-0.0652474	0.0803203
Fnip2	0.00745101	0.0528177	0.0811163
2010007H06Rik	0.00746727		0.0812361
Rps15	0.00747868	-0.103086	0.0812459
Zfp703	0.00747704	0.0886124	0.0812459
Madd	0.00751528	-0.0290162	0.0815289
Tgfb1	0.00751427	0.0156925	0.0815289
Arl6ip1	0.00757001	-0.0631786	0.0820651
Acad11	0.00757825	-0.0694973	0.0820968
Macrod2	0.00761518	-0.026734	0.0822375
2021-03-01	0.00760786	-0.0677661	0.0822375
Mettl7b	0.00762334	-0.0717281	0.0822375
Pcbp2	0.00762848	0.159921	0.0822375
Ppp1r11	0.00760941	0.0703594	0.0822375
Runx3	0.00761359	0.0315784	0.0822375
Tpi1	0.00762388	-0.0465472	0.0822375
Pon2	0.00766943	0.0698893	0.0826215
Sdccag3	0.00768579	-0.0704016	0.08274
Tmem222	0.00769265	-0.0552972	0.0827563
Rsad2	0.00770822	0.0705755	0.0828661
Cblc	0.00773522	-0.019923	0.0830985
Nudt7	0.0077987	-0.0758972	0.0837223
Fam198b	0.0078126		0.0837552
Map2k2	0.0078107	-0.0228505	0.0837552
Mcm7	0.00782369	-0.0456157	0.0837579
Morf4l2	0.00782364	-0.0931389	0.0837579
Csnk2b	0.00784398	-0.0339353	0.083917
Anpep	0.00786134	0.0296717	0.0840446
Clcn3	0.00787506	0.079416	0.0841
Pten	0.00787741	-0.058335	0.0841
Paqr9	0.00791299	-0.0360743	0.0844216
Ap1b1	0.0079276	-0.0777251	0.0845192
Agap1	0.0079658	0.0532852	0.0847639
Rbm47	0.007967	-0.11627	0.0847639
mt-Atp8	0.00796504	0.0794224	0.0847639
Sf3b1	0.00808732	-0.0556103	0.0859848
Nfkb1	0.00810935	-0.0767929	0.0861598
Nceh1	0.00812596	0.130944	0.0862769
Hmox2	0.00813266	0.103422	0.0862888
Syngr1	0.00816651		0.0865885
Gdf15	0.00821162	0.0484463	0.0870071
Prorsd1	0.00826665	0.0588703	0.0875302
Crot	0.00827543	-0.126976	0.0875632
Gjb2	0.00829144	-0.0434119	0.0876726
Cnih4	0.00831982	0.0926273	0.0879126
Pdcd6	0.008329	-0.014212	0.0879494
Fermt3	0.00833997	-0.084546	0.0880052
Cdv3	0.00835752	-0.0489563	0.0881302
Cops9	0.00837155	-0.128378	0.088218
Il6st	0.00841425	-0.0688063	0.0885808
Pou3f1	0.00841744		0.0885808
1600010M07Rik	0.0084285	0.0653219	0.0886261
Tmbim6	0.00843321	0.003194	0.0886261
Adpgk	0.00845259	-0.0243446	0.0887694
Fam129a	0.00848688	0.179086	0.0890288
Mad2l1bp	0.00848881	-0.0479043	0.0890288
Vps37b	0.00850298	-0.0821627	0.089117
Hcar2	0.00852852	0.0236357	0.0893241
Ndufc1	0.00854915	-0.0382391	0.0894796
Ftcd	0.00861854	-0.0643603	0.0900839
Selenot	0.00861808	-0.118482	0.0900839
Rab31	0.0086536	-0.0641463	0.0903891
Bbx	0.00866158	0.06891	0.0904115
Rps8	0.00866981	-0.00650162	0.0904363
Hykk	0.00871293	-0.0463156	0.0907636
Tspyl5	0.008712		0.0907636
Mut	0.00872622	-0.0779155	0.0908408
Lman1	0.00873963	-0.0877605	0.0909192
Azgp1	0.0087521	-0.0852496	0.0909418
Camta1	0.00875356	0.0433625	0.0909418
Apobec1	0.00879565	0.134287	0.0912564
Dynll2	0.00879125	-0.0656351	0.0912564
Phf20	0.00880459	-0.0613337	0.0912879
Fuz	0.00889775	-0.0364187	0.0920203
Gm13203	0.0088945	-0.0164852	0.0920203
Qtrt1	0.00888612	-0.0412527	0.0920203
Sumo3	0.00889904	-0.0966978	0.0920203
Faim	0.00891275	0.0521837	0.0920446
Prkcsh	0.00891331	-0.072205	0.0920446
Prr5l	0.00892697	0.0645608	0.0921242
Hipk1	0.00895847	0.0649192	0.0923876
Klf15	0.00898448	-0.0396572	0.0925941
Tkt	0.00900491	-0.093888	0.0927428
Ibtk	0.0090373	-0.0684171	0.0930144
Il3ra	0.00907833	-0.0587548	0.0933745
Bsdc1	0.00908705	-0.0644743	0.0934021
Mmd	0.00909812	-0.0743088	0.0934537
Hnrnpa3	0.00912291	-0.121076	0.093584
Pabpc1l	0.00911817		0.093584
Eif3m	0.00912988	0.0874009	0.0935933
Phlda1	0.00915773	-0.0516763	0.0938167
2310035C23Rik	0.00918913	0.0373287	0.0938274
Fam193a	0.00917606	0.0554314	0.0938274
Ifitm3	0.0091804	0.177862	0.0938274
Mospd3	0.0091842	-0.0696345	0.0938274
Ranbp2	0.00917525	0.0680884	0.0938274
Stag1	0.00921209	-0.00476134	0.0939998
Cxcl12	0.00922032	-0.0483893	0.0940217
Pcyt1a	0.00927676	-0.00545197	0.0945349
Gls2	0.00928611	-0.0656205	0.0945679
Pstk	0.0093034	0.0372156	0.0946816
Vps28	0.009356	0.0153538	0.0951542
Eid2	0.0093634		0.0951668
Tcirg1	0.00944622	0.00916417	0.0959437
Tubb4b	0.00945225	-0.0593558	0.0959437
Cenpf	0.00946489	-0.0267124	0.096009
Tspan3	0.00948359	0.0471883	0.0961356
C130060C02Rik	0.00952514		0.0964883
Ly6c2	0.00953086	0.0422729	0.0964883
Cd81	0.00958049	0.119949	0.0968006
Csde1	0.00957233	-0.10325	0.0968006
Sla	0.00957522	-0.0890618	0.0968006
Txnip	0.00959983	0.107816	0.0969325
Cdk5rap3	0.00961373	-0.0636503	0.0970096
Nelfe	0.00962442	-0.071144	0.0970541
Troap	0.00963539	-0.0120924	0.0971014
Cd209a	0.00964292	0.0272734	0.0971139
Ssbp3	0.00969464	-0.078384	0.0975712
Rlf	0.00972428	0.0418886	0.0978058
Gpr137	0.00973836	-0.0713284	0.0978838
Parp4	0.00975497	0.0595215	0.0979429
Phf11a	0.00975691	0.0248743	0.0979429
Ndufs8	0.00977907	-0.0286046	0.0981016
Tmed7	0.00979842	-0.0726463	0.098232
Ankrd12	0.00985357	0.0685852	0.098657
Mrfap1	0.00985091	-0.0451634	0.098657
Kcnj16	0.00987445	0.0555339	0.098802
Cmbl	0.00994053	-0.0693123	0.0992704
Mylip	0.00993092	0.0829008	0.0992704
Vasp	0.00993852	0.0163361	0.0992704
Setbp1	0.00998053	-0.0198499	0.0996055
Mrpl52	0.0100543	-0.0811676	0.100277
Slc29a1	0.0101181	0.0364433	0.100848
Pgam1	0.0101388	-0.138026	0.10086
Tceal9	0.0101278	-0.0167991	0.10086
Wbp4	0.0101367	0.05511	0.10086
Sema4c	0.010193	-0.0548882	0.101333
Ppp1r2	0.0102225	-0.0754002	0.101562
Cox17	0.0102333	-0.0798327	0.101603
Chp1	0.0102664	-0.0769906	0.101801
Polr2g	0.0102626	0.0885535	0.101801
Hspb8	0.0102883	-0.0616472	0.101953
Adtrp	0.0102953	-0.0322175	0.101957
Hnrnpab	0.0103187	-0.0957105	0.102123
C3	0.0103475	-0.134113	0.102212
Plod1	0.0103409	-0.0695811	0.102212
Polr2j	0.0103472	0.0846346	0.102212
Mfsd14a	0.0103701	-0.0484113	0.10237
Aoah	0.0103928	0.0262113	0.102529
Cfhr2	0.0104071	-0.0514545	0.102604
Asph	0.0104379	0.0707696	0.102782
Rps29	0.0104384	0.0354571	0.102782
Mrpl38	0.010464	-0.0730459	0.102969
Vtn	0.0104739	-0.0805824	0.103
Id3	0.0105112	-0.0433433	0.103279
Trpc4ap	0.0105156	-0.0844753	0.103279
Pdgfc	0.0105234	0.0600091	0.10329
Uhrf1	0.0105412	-0.0304613	0.103399
Sapcd2	0.0105549	-0.00580551	0.103467
Perp	0.0105707	-0.0366662	0.103557
Rab21	0.0105861	-0.0761594	0.103642
Sec23b	0.0105936	-0.0730739	0.10365
Ppp1r15a	0.0106163	-0.0626303	0.103807
Ncoa3	0.0106247	0.0812993	0.103822
Stat3	0.0106379	0.0511657	0.103886
P2ry6	0.0106705	-0.0412702	0.104138
Il1rn	0.0106816	0.0792835	0.104181
Ndrg3	0.0106891	0.0513082	0.104189
Tmem126a	0.0107158	0.0538364	0.104383
Neat1	0.010733	-0.0230263	0.104484
Lamp2	0.0107398	0.0849228	0.104485
Cox6b2	0.0107623	-0.0422422	0.104638
Pkig	0.0107982	-0.0858032	0.104855
Zufsp	0.0107962	0.0604075	0.104855
Arpc4	0.0108054	0.0126447	0.10486
Trim8	0.0108204	0.0884035	0.104922
Wipf1	0.0108287	0.0111339	0.104922
Yae1d1	0.0108322	-0.0259992	0.104922
Galnt1	0.0108529	-0.00291404	0.105056
Tm2d2	0.010914	0.0789926	0.105582
Cops3	0.010948	-0.0706693	0.105844
Ptpn11	0.011052	-0.0767921	0.106783
Casp1	0.0110895	0.0764287	0.106996
Msrb1	0.0110813	-0.0184331	0.106996
Pianp	0.0110948	0.0663395	0.106996
Cenpm	0.011137	-0.0173438	0.107336
Blmh	0.0111812	-0.069095	0.107628
Pla2g7	0.0111772	-0.0490874	0.107628
Apc	0.0112216	0.0297763	0.107949
Actr10	0.0112402	0.070693	0.108061
Tnrc6a	0.0112678	0.0437885	0.108259
Aif1	0.011308	0.204493	0.108553
Akr1b10	0.0113124	0.0550602	0.108553
Cnih1	0.0113194	-0.0690834	0.108553
Aig1	0.0113305	0.0590624	0.108591
Rnf13	0.0113447	-0.0882955	0.10866
Apom	0.0113672	-0.0646165	0.108809
Hyou1	0.011377	-0.0563565	0.108835
Rtp4	0.0114026	0.117028	0.109013
Sgk1	0.0114178	-0.0501796	0.10909
Gm35986	0.0114728	-0.0232307	0.109548
Mrps18c	0.0114851	0.049527	0.109597
Sdf2l1	0.0115059	-0.0767724	0.109728
Hivep2	0.0115543	-0.0685297	0.110122
Card19	0.0115718	0.0706775	0.110166
Ndufs5	0.0115803	0.064806	0.110166
Zfp758	0.0115739	-0.0368412	0.110166
Slc35f6	0.0115935	0.0664793	0.110224
2610001J05Rik	0.0116075	-0.0430449	0.110286
H2afx	0.0116143	-0.0458055	0.110286
Alcam	0.0116622	0.026238	0.110605
Lyve1	0.0116581	-0.0223006	0.110605
D130020L05Rik	0.0116823	-0.0504335	0.11066
Smap2	0.0116752	-0.0808711	0.11066
Mad2l1	0.0116968	-0.0399953	0.110729
Fry	0.0117099	-0.0374828	0.110785
Idh1	0.0117387	-0.174604	0.11099
Rab1a	0.0119365	-0.0896672	0.112722
Rnh1	0.0119313	0.0785161	0.112722
Aldh4a1	0.012051	-0.0607411	0.113044
Asgr2	0.0120432	-0.0358683	0.113044
Fbxo5	0.0120523	-0.0269556	0.113044
Gm11772	0.0120477	-0.0393466	0.113044
Gpr146	0.0120025	0.0630552	0.113044
Ifi209	0.0119879	0.0458492	0.113044
Lmo2	0.0120171	0.114802	0.113044
Mfhas1	0.0120019	0.0630947	0.113044
Pggt1b	0.0120327	0.0396965	0.113044
Pid1	0.0120583	-0.0847085	0.113044
Rab8a	0.0119933	0.0792978	0.113044
Xlr4a	0.0120141		0.113044
2021-03-02	0.0121069	-0.110664	0.113431
AW146154	0.012132	0.0194358	0.113493
Fndc3a	0.0121259	0.10509	0.113493
Rbks	0.0121356	0.0214912	0.113493
Amdhd2	0.0121459	0.0748061	0.113503
Arl6ip4	0.0121514	-0.0791659	0.113503
Alkbh4	0.0122333	0.0234829	0.114068
Lman2	0.0122339	-0.0939402	0.114068
Ptp4a2	0.012223	-0.116527	0.114068
Commd3	0.0122715	0.0679773	0.114142
Elmsan1	0.0122702	-0.0535916	0.114142
Ifi204	0.0122663	0.107502	0.114142
Smap1	0.0122625	0.0792306	0.114142
Khdrbs3	0.0122837	-0.0243349	0.114187
Pbk	0.0124024	-0.0141956	0.115221
Mapk3	0.0125246	-0.0815298	0.116287
Il15ra	0.012544	-0.0344541	0.11638
Ms4a6c	0.0125496	0.0933078	0.11638
Apaf1	0.012591	-0.0674716	0.116693
Slco3a1	0.0126038	0.0255571	0.116741
Slc22a26	0.0126261	-0.0118531	0.116878
B630019K06Rik	0.0126515	-0.0210169	0.117044
Sem1	0.0126979	-0.055391	0.117403
Abcc3	0.0127218	0.093753	0.117408
Arhgap11a	0.0127191	-0.0471026	0.117408
Helq	0.0127434		0.117408
Ptbp1	0.0127094	0.0851849	0.117408
Stil	0.012744	-0.00913037	0.117408
Uqcc2	0.0127302	0.0455776	0.117408
Gm44751	0.0127622	-0.0540651	0.117505
Ect2	0.0128198	-0.0229049	0.117965
Mif4gd	0.0128628	-0.0722888	0.118291
Slc9a3r1	0.0129194	-0.00773882	0.11874
Il17ra	0.0129319	-0.0796589	0.118784
Rab5b	0.0129828	0.0280251	0.119144
Rplp1	0.0129934	0.0679514	0.119144
Usmg5	0.0129942	0.0240899	0.119144
Synrg	0.0130091	0.0430973	0.11921
Igsf6	0.0130413	0.0899028	0.119435
Map3k2	0.013154	0.0641083	0.120396
Glrx3	0.0131801	0.0754619	0.120563
Slc27a5	0.0132082	-0.0375648	0.120748
Sat1	0.0132284	0.171425	0.120862
Adgrl3	0.0132727	-0.0320583	0.121195
Hibch	0.0133154	-0.0573895	0.121441
Proz	0.0133146	-0.0434509	0.121441
Sart3	0.0133679	-0.0439986	0.121848
Rpl31	0.01338	0.106685	0.121886
Acss2	0.0134147	-0.0551983	0.122131
Ppp1r21	0.0135001	-0.0681959	0.122835
Atrx	0.013517	0.101118	0.122845
Srsf9	0.013515	0.0720142	0.122845
Gins1	0.0135644	-0.0214862	0.123059
Ptrhd1	0.0135582	0.0537215	0.123059
Tbc1d1	0.0135572	-0.0356298	0.123059
Wdr45b	0.0135778	-0.064935	0.123108
Sh3pxd2b	0.0135936	0.0429994	0.123179
Dbi	0.0136702	-0.0644581	0.123728
Kif2c	0.0136634	-0.0156282	0.123728
Ndufa4	0.0136855	0.158181	0.123794
Etfb	0.0137107	-0.0931482	0.12395
Zeb2	0.0138228	-0.0162489	0.12489
E430024P14Rik	0.0138804	-0.0194419	0.125337
Gm4788	0.0139417	-0.0356442	0.125817
Apbb1ip	0.014053	0.13509	0.126748
Miip	0.0140831	-0.0607442	0.126945
Sar1b	0.0140984	-0.051689	0.127009
Armc8	0.0141277	0.0914281	0.127125
Plg	0.0141262	-0.0761012	0.127125
Arap1	0.0142166	-0.0591533	0.12785
Eif3f	0.014251	0.0119323	0.128085
Acaa1a	0.0142734	-0.0503012	0.128212
Fam91a1	0.0143086	-0.0738725	0.128453
Hk2	0.0143356	-0.0608819	0.128547
Rnps1	0.0143355	-0.0690356	0.128547
Dynlt1c	0.0143518		0.128618
Gm44206	0.0144064		0.129032
Ly9	0.0144754	0.0652185	0.129574
Rpusd3	0.0144967	-0.0229404	0.129615
Timmdc1	0.0144961	-0.0519328	0.129615
Dmxl2	0.0145401	0.0217754	0.129928
Lgals9	0.0145606	-0.134996	0.129941
Nipsnap3b	0.0145667	0.00276728	0.129941
Ugt3a2	0.0145548	-0.0288127	0.129941
Vrk1	0.0146275	-0.0445426	0.130408
Lrrfip1	0.0146691	0.0659692	0.130703
Rab17	0.0146851	-0.022607	0.13077
Gzma	0.0147299	0.0290744	0.131018
Rtraf	0.0147255	0.0713166	0.131018
Foxp1	0.01482	-0.0740343	0.131744
Ces1g	0.0148459	-0.0524759	0.131898
2210016L21Rik	0.0149857	0.0419193	0.133034
Ppt2	0.014991	0.0676213	0.133034
Gm26740	0.0150177	-0.0876815	0.133194
Hnrnpul2	0.0150564	0.0846721	0.133461
Prc1	0.0151513	-0.0228728	0.134149
Spg7	0.0151441	-0.0591446	0.134149
Arid4b	0.0152013	0.0342226	0.134438
Gm35164	0.0151992		0.134438
Arl1	0.0152259	0.0613067	0.134578
Eif4ebp1	0.015244	0.0813522	0.134661
Zfp36l2	0.0152794	-0.0564616	0.134897
Catspere2	0.0153256		0.13515
Plxnb2	0.0153225	-0.0311691	0.13515
Luc7l2	0.015338	-0.0836678	0.135182
Wdr7	0.0153472	-0.0517923	0.135187
Adk	0.0154359	-0.114452	0.135813
Stxbp2	0.0154301	-0.00670737	0.135813
Hagh	0.0154774	-0.0704789	0.136101
Rbpms	0.0155178	-0.0716853	0.136378
Pbx1	0.0155287	-0.0611273	0.136397
Gpr65	0.0155511	-0.0246599	0.136516
Sys1	0.0155806	0.0280274	0.136697
Mafb	0.0156073	0.0870571	0.136854
Calml4	0.0156655	-0.0537763	0.137076
Chst13	0.0156444	-0.0153607	0.137076
Ifit3b	0.0156508	0.0226505	0.137076
Mrps15	0.0156681	0.0616698	0.137076
Amdhd1	0.0156919	-0.0516742	0.137087
Mup11	0.0156805		0.137087
Psme2	0.0156959	-0.0114331	0.137087
Ptprc	0.0157343	-0.123869	0.137344
Cd38	0.0157865	0.0651765	0.137722
Reep6	0.0158074	-0.0754757	0.137827
Trim12a	0.0158362	0.0661852	0.138
Mars	0.0159439	-0.034826	0.13886
Sidt2	0.0159578	-0.0703386	0.138903
Ptpa	0.016003	-0.0565278	0.139218
Tmem205	0.0160468	-0.0949207	0.13952
Tmx1	0.0160923	0.0697281	0.139837
2210016F16Rik	0.0161092	0.0704314	0.139906
Zmpste24	0.0161289	0.0502628	0.139998
Cd79b	0.0161605	-0.0719262	0.140193
Cyp2f2	0.0161869	-0.0418223	0.140265
Tm9sf3	0.0161865	-0.010823	0.140265
Dennd1b	0.0162368	0.0665534	0.140548
Sh2b3	0.0162377	-0.0868273	0.140548
Pycard	0.0162553	0.106807	0.140621
Adcy3	0.016283	0.0403	0.140782
Atp6v1b2	0.0162993	0.17029	0.140844
Polr2m	0.0163667	-0.0628164	0.141348
Por	0.0164122	0.0727898	0.141662
Srek1	0.0164686	-0.0209001	0.142069
Exosc10	0.0165056	0.0355675	0.142289
Zfp948	0.0165125		0.142289
Cacna1s	0.0165218	0.0227125	0.14229
Tpp2	0.0165515	0.0411443	0.142467
Sdc1	0.0166537	-0.0428452	0.143266
Mypop	0.0167089		0.143551
Rabl6	0.0167146	-0.0807259	0.143551
Snrpd1	0.0167091	0.0552035	0.143551
Hexa	0.0167254	0.16817	0.143564
Slc2a3	0.0167507	-0.0316267	0.143701
Rnase6	0.0167662	0.0376821	0.143754
Rrm1	0.0167766	-0.0391062	0.143763
Psma5	0.0168364	0.0757885	0.144136
Zmiz1	0.0168388	0.081964	0.144136
Ldlrap1	0.0168625	0.0054431	0.14426
Kif5a	0.0168906		0.14442
Paics	0.0169169	-0.0687602	0.144565
Card11	0.0169705	0.030974	0.144943
Fndc3b	0.0170061	-0.079167	0.14513
Tspan13	0.0170112	-0.0764567	0.14513
Ifit3	0.0170478	0.0493186	0.145362
1110008F13Rik	0.0170701	0.111569	0.145472
Ugt2b36	0.0171201	-0.0549211	0.145818
Syk	0.017131	0.0869343	0.14583
Cyp51	0.0172035	-0.0473568	0.146286
Ppfibp2	0.0171993	0.0618984	0.146286
Rab8b	0.0172845	-0.0136891	0.146895
N4bp1	0.0173126	-0.0710077	0.147052
Vopp1	0.017363	-0.0673776	0.1474
Ndfip1	0.0173872	0.0832435	0.147524
Malsu1	0.0174366	0.0489306	0.147862
Nfam1	0.0174506	-0.0668585	0.1479
Ints9	0.0175091	0.0384746	0.14831
Mpp1	0.0175182	0.028572	0.14831
Pccb	0.0175346	-0.0360264	0.148358
mt-Nd4	0.017543	-0.072992	0.148358
Amz1	0.017573	0.0566213	0.148529
Nadk2	0.0176645	-0.0670943	0.149222
Sltm	0.0176844	0.0102131	0.149308
Camk1	0.0177266	0.051627	0.149583
Slc22a23	0.0177495	0.0486631	0.149694
Cadm4	0.0177924		0.149815
Creb3l3	0.0177929	-0.0467237	0.149815
Ppp1r12a	0.0177871	0.0605911	0.149815
Prr7	0.0178046		0.149832
Serpina3m	0.0178255	-0.0331856	0.149927
Dbf4	0.0178408	-0.0353063	0.149973
Ppt1	0.0178947	0.101057	0.150305
Snta1	0.0178997	0.0476924	0.150305
Crkl	0.0179358	-0.0611111	0.150444
Ubqln4	0.0179317	0.0536745	0.150444
Dnajb4	0.0179708	-0.049793	0.150513
Emc6	0.0179698	-0.00444823	0.150513
Klhdc8a	0.0179739		0.150513
Rab18	0.0179829	-0.0811581	0.150513
Gstp1	0.0180057	0.0155814	0.150622
Dpm3	0.0180323	0.0274704	0.150682
Emp3	0.0180291	0.0402892	0.150682
Pira2	0.0180751	0.0503639	0.150958
Arl5a	0.0180985	-0.0336433	0.151072
Pim3	0.0181375	-0.0360863	0.151316
Sh3bgrl	0.0181474	-0.131039	0.151316
Fam104a	0.0181914	0.0627525	0.151602
Atp7a	0.0182259	0.0364425	0.151726
Lrrc45	0.0182236	0.0296611	0.151726
Eif3k	0.0182585	0.0931697	0.151914
Ppp1r8	0.0182683	-0.0459958	0.151914
Eif1b	0.0183033	0.0440596	0.152124
Alkbh5	0.018319	0.0392209	0.152172
Gm42375	0.0183462		0.152317
Ccdc34	0.0183724	-0.0499884	0.152371
Lrrc58	0.0183693	-0.10659	0.152371
H2-Q6	0.0184278	0.0447025	0.152748
Eny2	0.0184704	-0.0302179	0.15302
Foxn3	0.0185441	-0.0142092	0.153465
Ppp3ca	0.0185347	-0.00622027	0.153465
Rnf166	0.0185561	0.0517843	0.153483
Ndufab1	0.0185976	-0.0113726	0.153672
Slc25a33	0.0185988	-0.0350405	0.153672
Dopey1	0.018643	-0.0625968	0.15394
Eri1	0.0186513	-0.0577297	0.15394
Mgat1	0.0187443	0.0265611	0.154625
Nr2f6	0.0187592	-0.0309016	0.154666
Itgav	0.0188171	-0.0106164	0.15506
Cpq	0.0188408	0.0128409	0.1551
Usp48	0.018842	0.00381883	0.1551
Reep5	0.0188707	0.171437	0.155254
B4galt1	0.0189279	-0.0598509	0.15556
Coa5	0.018928	-0.108587	0.15556
Dcdc2a	0.0189487		0.155647
Calm2	0.0189982	0.152568	0.155888
Polr2l	0.0189921	-0.0608658	0.155888
Acvr2b	0.0190218	-0.0392308	0.155999
Ldlr	0.0191048	0.0707914	0.156597
Rab11a	0.0191166	-0.0574545	0.15661
Smpdl3b	0.0192254	-0.0337656	0.157252
Sod2	0.0192104	-0.0855783	0.157252
Spr	0.0192173	-0.0698583	0.157252
Tmem160	0.0192936	0.0470285	0.157726
Bcl2a1d	0.019319	0.0474369	0.15785
Efhd2	0.0193326	0.0923492	0.157878
Rras	0.019344	-0.0444596	0.157888
Crybg1	0.0194375	-0.0536426	0.158483
Eef2	0.0194344	-0.0390549	0.158483
Eif1ad	0.0194909	-0.00487992	0.158668
Ptgis	0.019485	-0.0517163	0.158668
Tjp2	0.0194906	-0.0238057	0.158668
Tnks2	0.0195229	-0.0591187	0.158844
Papss1	0.0195648	-0.0584925	0.159101
Arpp19	0.0196887	0.0829118	0.160007
Tpx2	0.0196969	-0.0228828	0.160007
Gm26624	0.0198042		0.160795
Usp18	0.0198206	0.0308263	0.160844
Cyb5b	0.0198704	-0.0698322	0.161127
Luc7l3	0.0198764	-0.0131758	0.161127
Abhd6	0.019932	0.0183542	0.161493
5031439G07Rik	0.0199527	-0.104415	0.161576
Cct5	0.0201756	0.0124274	0.163136
Homer2	0.0201875	-0.0297478	0.163136
Kansl2	0.0201743	-0.0654295	0.163136
Kdelr1	0.0201796	0.0253126	0.163136
Pde8a	0.0202251	0.0426904	0.163354
Atraid	0.0203146	0.038186	0.163991
Nkg7	0.0203408	0.0552172	0.164031
Rnf130	0.0203356	0.0938904	0.164031
Ncl	0.0203921	0.035513	0.164359
Cd300ld3	0.0204714		0.164913
Mapkapk3	0.0205094	0.0303714	0.165133
Psmd13	0.0205451	-0.0835593	0.165334
Atrnl1	0.0205569	-0.0246939	0.165343
Selplg	0.0205714	-0.00100449	0.165374
Dennd1a	0.0205832	0.0267962	0.165382
Cfi	0.020684	-0.0386577	0.166106
Dctn1	0.0206991	-0.0721843	0.166141
Arrdc1	0.0207258	-0.0659995	0.166183
Pacsin1	0.0207227		0.166183
Ercc3	0.0208138	-0.0431856	0.166734
Il9r	0.0208161		0.166734
Cyb5r4	0.0208442	0.0383248	0.166872
Map3k5	0.0209086	-0.0638863	0.167302
Sin3b	0.0209427	0.0693545	0.167487
Dtx3l	0.0209946	0.0596057	0.167816
Rps27l	0.0210132	-0.00148121	0.167877
Mgst2	0.0210423		0.168023
Flna	0.0210753	-0.0603043	0.1682
Tsn	0.0211261	-0.00674167	0.168518
Itgb2	0.0212314	0.108811	0.169243
Trnau1ap	0.0212388	-0.0271327	0.169243
Ccnf	0.0212784	-0.021196	0.169471
Isg15	0.0213159	0.0555843	0.169594
Senp2	0.0213144	0.0351849	0.169594
Cks1b	0.0213285	-0.0352364	0.169608
Elf4	0.0213538	-0.0835032	0.169634
Tspan14	0.0213473	-0.0537739	0.169634
Selenbp2	0.0214433	-0.0135283	0.170258
Ube2w	0.0214926	0.0243707	0.170561
Acot1	0.0215589	0.0383926	0.170878
Ilk	0.0215656	0.000449159	0.170878
Trib2	0.0215616		0.170878
Hbb-bs	0.021599	-0.0242944	0.171055
Eif3a	0.0217159	-0.0859418	0.171804
Fez2	0.0217116	0.0447487	0.171804
Kcnab2	0.0217307	-0.0422461	0.171834
Smdt1	0.0217617	0.139512	0.171991
Gm16573	0.0217771	-0.0182931	0.172025
Pax5	0.0217902	-0.0186934	0.17204
Vim	0.0218122	0.10127	0.172126
1700061G19Rik	0.0218503		0.172338
Aurkaip1	0.0218829	0.104703	0.172508
Ift172	0.0218987	0.0164656	0.172545
Hsdl1	0.0219607	-0.0502777	0.172845
Iscu	0.0219704	-0.107543	0.172845
Mysm1	0.0219618	0.0500432	0.172845
Fam3c	0.0220037	-0.0176404	0.172931
Topbp1	0.0220018	-0.0454172	0.172931
Slc45a4	0.0220262	0.0612829	0.17302
Timp3	0.0220514	0.00712549	0.17313
Osbpl8	0.0220723	0.0649924	0.173206
Arhgap27os2	0.022088	0.0457477	0.173241
Cct8	0.0221794	-0.000155815	0.173693
Ddi2	0.0221761	-0.0981088	0.173693
Lamtor2	0.0221721	0.112153	0.173693
Mrps14	0.0221906	0.085959	0.173693
Ppif	0.0222135	-0.0399227	0.173785
As3mt	0.0222332	-0.0618437	0.173851
Chst2	0.0222964		0.174169
Kpna4	0.0222906	0.082706	0.174169
2810442N19Rik	0.0223106		0.174192
Lamtor5	0.0223318	0.0966576	0.174269
Flywch2	0.0223522		0.174341
1700037H04Rik	0.0223874	-0.0341489	0.174439
Mthfd2	0.0223787	-0.0257508	0.174439
A530032D15Rik	0.0225838	0.0180286	0.175747
Gapvd1	0.0225918	-0.0133698	0.175747
Hist1h2ab	0.0225835		0.175747
Slc25a24	0.0226007	-0.0544945	0.175747
Slc27a2	0.0226278	-0.0642348	0.175869
Plekha2	0.0226519	-0.0364442	0.175968
Ube2l3	0.0226835	0.10853	0.176125
Svbp	0.0227382	0.0500771	0.176461
Ntpcr	0.0227669	0.0374871	0.176506
Rps6ka2	0.0227555		0.176506
Ypel2	0.0228062	0.0305599	0.176722
Eci3	0.0228201		0.176741
Cnnm2	0.0228667		0.176925
Ndufa7	0.0228604	0.0777646	0.176925
Sec11a	0.022884	0.0827142	0.17694
[truncated: 13,460 more rows]

## Sheet: Inflammatory macrophages
primerid	Pr(>Chisq)	coef	fdr
Sult3a1	1.10738e-19	-1.72447	1.42973e-15
Sult2a1	2.27488e-17	-1.62591	1.46855e-13
Ass1	1.59206e-16	-1.6075	6.85168e-13
Car3	3.56652e-15	-1.32999	1.1096e-11
Gsta3	4.29713e-15	-1.51751	1.1096e-11
Gnmt	5.93954e-13	-1.51344	1.27809e-09
Apoa2	9.78849e-12	-1.22892	1.80542e-08
Bhmt	1.72015e-11	-1.22117	2.7761e-08
Mup9	3.35122e-11	-0.779744	4.80751e-08
Apoc3	4.47206e-11	-1.3396	5.77387e-08
Dusp1	2.45326e-10	-1.15734	2.70043e-07
Serpina1c	2.50989e-10	-1.09012	2.70043e-07
Rida	2.98991e-10	-1.26482	2.96944e-07
Rps24	3.23645e-10	0.817495	2.9847e-07
Sult2a3	6.56821e-10	-0.360685	5.65347e-07
Hamp2	8.42951e-10	-1.00498	6.80209e-07
Rps15a	2.77781e-09	0.868276	2.10966e-06
Serpina1a	4.76324e-09	-0.934619	3.41657e-06
Ttr	1.33617e-08	-1.16325	9.07965e-06
Serpina1b	1.70862e-08	-1.1448	1.10167e-05
Xist	1.79189e-08	1.26427	1.10167e-05
Apoc4	2.13914e-08	-1.05706	1.25539e-05
Sult3a2	2.39196e-08	-0.647222	1.34272e-05
Rps14	3.6047e-08	0.752983	1.93918e-05
Cd74	4.9872e-08	1.95789	2.47653e-05
Mat1a	4.85541e-08	-1.045	2.47653e-05
Gpx1	5.75181e-08	-0.650581	2.6522e-05
Pgrmc1	5.60025e-08	-0.800497	2.6522e-05
Rgn	6.23148e-08	-1.01332	2.7743e-05
Hpd	6.97545e-08	-1.02703	3.002e-05
Uqcrq	7.50476e-08	-0.898709	3.12561e-05
C1qc	1.10784e-07		4.46981e-05
Rps20	1.20684e-07	0.775754	4.72168e-05
Cd5l	1.4484e-07		5.34292e-05
Rpl13	1.44442e-07	0.747541	5.34292e-05
C1qb	1.98455e-07		7.11735e-05
Apoc1	2.41276e-07	-0.931402	8.41923e-05
Aldh1l1	2.82673e-07	-0.765048	9.60418e-05
H2-Eb1	2.98915e-07	1.43171	9.89563e-05
Aldh1a1	3.60847e-07	-0.745331	0.000115002
Fxyd1	3.65199e-07	-0.526419	0.000115002
Cat	4.36302e-07	-0.966778	0.000134121
Sult2a8	4.84948e-07	-0.606156	0.000145609
C8g	5.27952e-07	-0.708858	0.00014873
Cyp2c50	5.29905e-07	-0.53113	0.00014873
Dbi	5.24198e-07	-0.986439	0.00014873
Cyb5a	5.94627e-07	-0.977214	0.000163345
Otc	1.02778e-06	-0.790442	0.000276451
Trf	1.16296e-06	-0.881481	0.000306429
Crip1	1.25274e-06	1.03476	0.000323483
BC018473	1.29851e-06		0.000328726
Cyp4f18	1.40821e-06	-0.699516	0.000343045
Rpl3	1.40212e-06	0.919681	0.000343045
Aldh1a7	1.94795e-06	-0.42303	0.000465741
Rpl30	2.12317e-06	0.650463	0.000498404
C1qa	2.28821e-06	1.41768	0.000527554
H2-Aa	2.3362e-06	1.51644	0.000529169
Rpl23	2.56301e-06	0.628751	0.000567816
Sdc3	2.59478e-06		0.000567816
Rps19	2.74362e-06	0.633361	0.000580703
Ttc36	2.72256e-06	-0.934916	0.000580703
Rps5	3.13111e-06	0.835621	0.000652028
H2-K1	3.53484e-06	0.851795	0.000724418
Cps1	3.72224e-06	-0.752962	0.000750903
Clec4f	4.04526e-06		0.000791339
Rpl19	4.00919e-06	0.664811	0.000791339
Rack1	4.46279e-06	0.975262	0.000859986
Kng1	4.86256e-06	-0.488966	0.000923242
D8Ertd738e	5.06151e-06	-0.762627	0.000947089
Orm1	5.27958e-06	-0.785551	0.000973782
Zeb2	5.65785e-06		0.00102885
H2-Ab1	6.51398e-06	1.44146	0.00116808
Asl	7.0789e-06	-0.587549	0.001252
Fabp1	9.08318e-06	-1.0913	0.00158477
Mcl1	1.01361e-05	-0.727266	0.0017449
A1bg	1.11004e-05	-0.251524	0.00188575
Tat	1.29985e-05	-0.6686	0.00217952
Alb	1.59082e-05	-0.795432	0.00263322
Ddt	1.67553e-05	-0.811662	0.00271942
Gm42418	1.68502e-05	0.980882	0.00271942
H2-Q7	1.73473e-05		0.00276507
Mt2	1.80018e-05		0.00283441
Chchd10	1.99808e-05	-0.808096	0.0031081
Msrb1	2.17682e-05	-0.623961	0.00334583
Mt1	2.40081e-05	-0.751364	0.00364669
Pah	2.4767e-05	-0.563328	0.00371822
Cxcr2	3.30347e-05	-0.695008	0.00490242
Atp5k	3.39265e-05	-0.697564	0.00497755
Aif1	3.62864e-05		0.00526398
Hpx	3.86268e-05	-0.553784	0.00549173
Mrc1	3.87071e-05		0.00549173
Uqcr11	4.10845e-05	-0.687698	0.00576567
Rps16	4.34836e-05	0.444977	0.00603674
Gc	4.45863e-05	-0.710171	0.00612397
Cdk2ap2	4.93955e-05	-0.612031	0.0067131
Sult2a5	5.09658e-05	-0.533913	0.00685437
Cd81	5.30433e-05	0.820078	0.00698818
Fcna	5.26249e-05		0.00698818
Rps4x	5.4067e-05	0.59891	0.0070332
Rpsa	5.4746e-05	0.637176	0.0070332
Tyrobp	5.50192e-05	-0.515308	0.0070332
Pcyt2	5.79077e-05	-0.335662	0.00732987
Prdx1	5.93487e-05	-0.667244	0.00743933
Adh1	6.68471e-05	-0.667945	0.00829868
Pcbd1	6.76231e-05	-0.59939	0.00831506
Rbp4	6.94174e-05	-0.756216	0.00833974
Rpl32	6.90913e-05	0.566254	0.00833974
Rps11	6.97616e-05	0.644769	0.00833974
Gchfr	7.32532e-05	-0.543426	0.00859793
Rps10	7.317e-05	0.501326	0.00859793
Rps12	7.53189e-05	0.60964	0.00876075
Ifitm2	7.66024e-05	-0.685195	0.00883048
Pex11g	9.30921e-05	-0.16234	0.0106364
Csf3r	9.64166e-05	-0.706951	0.0109196
Cyp2c69	0.000103464		0.0116159
Cth	0.00010964	-0.577115	0.0121622
Tpt1	0.000110214	0.452211	0.0121622
Stard10	0.000112202	-0.710704	0.0122766
Mrpl33	0.000115889	-0.589048	0.0125735
Mgst1	0.000117703	-0.681579	0.0125933
Snx20	0.000118023	-0.44345	0.0125933
Hamp	0.000127508	-0.799877	0.0133842
Il1b	0.000126946	-0.886019	0.0133842
Tcf7l2	0.000130087		0.0135448
Cd44	0.000165228	-0.710355	0.0170661
Rara	0.00016841	-0.471738	0.0172567
Rpl21	0.000175338	0.738067	0.0178251
Pbxip1	0.000185353	-0.542118	0.0184084
Rpl18a	0.000185184	0.515514	0.0184084
Rpl27a	0.000184561	0.540207	0.0184084
Rps3	0.0001884	0.593564	0.0185682
Slc25a47	0.000192956	-0.433176	0.0188731
Mndal	0.00021144		0.0205256
Rps6	0.000227491	0.784921	0.0219189
Ndufc2	0.000242847		0.0232252
Rnase4	0.000245779	-0.577076	0.0233245
Tdo2	0.000247499	-0.60057	0.0233245
Agxt	0.000250795	-0.478209	0.0234639
Ndufs6	0.000263804	-0.649016	0.0245034
Pltp	0.000325611		0.0300283
C5ar1	0.000329122	-0.620989	0.0301369
Rps27a	0.000334968	0.399857	0.0304562
Cmbl	0.000347871	-0.351752	0.03119
Rps23	0.000346394	0.598078	0.03119
Mmp9	0.000356272	-0.761449	0.0317229
Acly	0.000375974	-0.609915	0.033248
Axl	0.000382073		0.0333307
Tmsb10	0.000381674	0.849526	0.0333307
Ldhd	0.000399008	-0.28705	0.0345744
Srgn	0.000402097	-0.619121	0.0346098
Clpx	0.000425798	-0.49193	0.0364071
Ccl5	0.000431266	0.597295	0.0365612
Rpl22	0.000433263	0.545582	0.0365612
Vsig4	0.000438512	0.896838	0.0367639
Cyp3a44	0.000452343	-0.21898	0.0376787
Tmsb4x	0.000474832	0.302582	0.0392984
Lsp1	0.000481962	-0.683276	0.0396344
Slc3a2	0.000485488		0.0396717
Aadac	0.0004934	-0.135445	0.0400647
Pou2f2	0.000523955		0.0422799
Ube2d3	0.000532897	-0.619763	0.0427343
Cybb	0.000574069	0.586852	0.0457519
Rpl12	0.000595348	0.748055	0.0471567
Npc2	0.00060434	0.873121	0.0472887
Vcam1	0.000603829		0.0472887
Rpl11	0.000612277	0.534523	0.0476212
Rplp2	0.000669977	0.516413	0.0517969
Pemt	0.000683644	-0.355927	0.0525388
Mrps17	0.00068786	-0.530467	0.0525501
Ly6e	0.00072944	0.884623	0.0552418
Pebp1	0.000731651	-0.66435	0.0552418
Gstm1	0.000777129	-0.645827	0.0581761
Sult2a6	0.000779526	-0.322102	0.0581761
Gatm	0.000799254	0.594592	0.0593056
Fabp7	0.00080651		0.059502
Baat	0.000816289	-0.322239	0.0598813
Sephs2	0.00085601	-0.56173	0.0624404
Pla2g7	0.000886419	-0.563628	0.0639361
Rpl17	0.000885243	0.533865	0.0639361
Rpl26	0.000896975	0.431574	0.064338
Lpl	0.000941662	0.731164	0.0671701
Fmo3	0.000948496	-0.140105	0.0672859
Rpl18	0.000966961	0.523566	0.0682209
Lyz2	0.000978405	0.792017	0.0686532
Wfdc21	0.000997836	-0.71026	0.0696382
Arg1	0.00101435	-0.535423	0.0700335
Cd38	0.00101075		0.0700335
Dio1	0.00103406	-0.234165	0.0710145
Maf	0.0010585	0.573808	0.0723087
Pecr	0.00106895	-0.418962	0.0724886
Rps8	0.00107237	0.406932	0.0724886
Twf2	0.00109769		0.0738139
Aldh6a1	0.00110715	-0.361278	0.0740643
Fmnl1	0.00111367	-0.416844	0.0741161
Gpcpd1	0.00114051	-0.465568	0.0755132
Hnrnpul1	0.00114865		0.0756647
Gabarap	0.00116956	-0.492064	0.0766507
Rpl24	0.00120505	0.51049	0.0785777
Klrk1	0.00121311		0.0786677
Slc17a3	0.00121862		0.0786677
Rdh16f2	0.00122714	-0.180319	0.0788241
Cxcr4	0.0012337	-0.576593	0.0788478
Timd4	0.00123973		0.0788478
Orm3	0.00125391		0.0793589
Ctss	0.00130564	0.821169	0.0820171
Rpl7	0.00130861	0.620038	0.0820171
Msr1	0.00136063		0.0848653
Cdo1	0.0014472	-0.685363	0.0898308
Ahsg	0.00152099	-0.546027	0.0939592
Cyp3a59	0.00154898	-0.0858309	0.0952325
Sds	0.00157021	-0.276237	0.0960802
Rps18	0.00165847	0.500464	0.101002
Rpl10a	0.001684	0.626058	0.102076
Phyh	0.00171359	-0.585939	0.103384
Gckr	0.00174516	-0.275482	0.104799
Itm2c	0.00185918		0.111129
Hmgcs1	0.00189973	-0.504633	0.113029
Emilin2	0.00191456	-0.42708	0.113389
Bphl	0.00198018	-0.403123	0.115998
Ly6a	0.00198555		0.115998
Serping1	0.00197617	-0.2288	0.115998
Cd300ld	0.00211181	-0.496811	0.122818
Ngp	0.00214579	0.677753	0.124234
Hgd	0.00218926	-0.454078	0.125624
Lgmn	0.00218221	0.892772	0.125624
Csf1r	0.00225397	0.680145	0.128766
Txnip	0.00228002	-0.611929	0.12968
Aldob	0.0023024	-0.641029	0.13019
Cadm1	0.00230916		0.13019
Aldh2	0.00234344	-0.564292	0.130979
Folr2	0.00234244		0.130979
Errfi1	0.0023703	-0.47488	0.131909
Scp2	0.00242263	-0.503029	0.134243
Acp5	0.00247183		0.136384
Hsp90b1	0.00251157	0.761559	0.137402
Nxpe2	0.00250697	-0.0407641	0.137402
Rnf115	0.00252836		0.137737
Ugcg	0.00259288		0.140658
Fbp1	0.00266582	-0.543878	0.14401
Lair1	0.00268148		0.144253
Cox5b	0.00269645	-0.534459	0.144456
Akr1c6	0.00271586	-0.557777	0.144894
Fxyd5	0.00276026	-0.378109	0.146657
Nktr	0.00279841	0.431519	0.148075
Bhlhe40	0.00281207	-0.373129	0.14819
Emp3	0.00283758	0.603178	0.148927
mt-Atp6	0.00285661	0.429253	0.149319
Oat	0.00289359	-0.493858	0.150037
Sod1	0.00289182	-0.540997	0.150037
Ptprc	0.00291671	-0.452319	0.150631
Thnsl2	0.0029308		0.150755
Rpl37a	0.00299075	0.398126	0.153229
mt-Co2	0.00304148	0.406287	0.155212
Btbd10	0.00319679	-0.299088	0.161243
Gsta2	0.00322285	-0.107147	0.161243
Ier2	0.00318504	-0.50131	0.161243
Leap2	0.00321008	-0.279924	0.161243
Pygl	0.0032346	-0.513535	0.161243
Rpl34	0.00319733	0.46495	0.161243
Cyp2c29	0.00331399	-0.369278	0.164132
Sc5d	0.00331798	-0.443064	0.164132
Pck1	0.00336296	-0.508128	0.165722
Gm26740	0.00345071	-0.524764	0.169291
Got1	0.00347472	-0.359933	0.169291
Ifi27l2a	0.00346974	0.658248	0.169291
Rplp1	0.00355821	0.443964	0.172707
Prkacb	0.00364308		0.176164
Lbr	0.00369399	-0.542908	0.177959
Gspt1	0.00372441		0.178096
Slc7a8	0.00372084		0.178096
Dse	0.00377333		0.178452
Rps21	0.00376048	0.404037	0.178452
Tm4sf4	0.00376683	-0.176564	0.178452
Cd3g	0.00380077		0.179094
Akr1a1	0.00386148	-0.558396	0.181293
Nkg7	0.00392967	0.297003	0.183826
Nudt7	0.00394584	-0.365401	0.183916
Hmgcs2	0.00400071	-0.605638	0.185803
Camk2d	0.00407773		0.188701
4732471J01Rik	0.00417309		0.192424
Gimap6	0.00426817		0.194714
Mup3	0.0042687	-0.453151	0.194714
Ndufv3	0.00428307	-0.329619	0.194714
Yap1	0.0042451		0.194714
Stk10	0.00431136		0.195312
Romo1	0.00435509	-0.526401	0.196603
Creb1	0.00458696		0.205633
Gpsm3	0.00458396	-0.514625	0.205633
Serpinb6a	0.00463514	0.460893	0.207074
Dgat2	0.00465232	-0.347235	0.207125
Cnppd1	0.00469029	-0.32984	0.208097
Prkar2a	0.00472668		0.208994
Atp8b4	0.00486544	-0.353452	0.212941
Cisd1	0.00485099	-0.450182	0.212941
Gsap	0.00486262		0.212941
Fcgrt	0.00493511	0.43416	0.215261
Rps13	0.00501401	0.395329	0.217966
Lmbrd1	0.00505879		0.219175
Ms4a4b	0.00510844	0.373632	0.220586
Rhoh	0.00516129		0.222125
Jund	0.00519723	-0.556546	0.22219
Rnf152	0.0051912		0.22219
Clec1b	0.00525439		0.223892
C6	0.00535735		0.227529
Pif1	0.00540188		0.228668
Myadm	0.00550471	-0.428385	0.232259
Zcchc11	0.00554991		0.233404
Nags	0.00560316	-0.185687	0.234878
Calr	0.00564502	0.582211	0.235106
Gsto1	0.00564352	-0.313666	0.235106
Mertk	0.0057204		0.237479
Mup17	0.00576437	-0.274421	0.238538
Chchd2	0.00589675	-0.43365	0.243236
0610005C13Rik	0.00593727	-0.226738	0.243353
Sorl1	0.00593387	-0.47547	0.243353
Sdhc	0.00595873	-0.432545	0.243459
Etfb	0.0060238	-0.499542	0.244873
Ptprcap	0.00603127	0.179019	0.244873
Rpl5	0.00616268	0.465397	0.249424
Magi1	0.00618984		0.249741
Snrpb2	0.0063252		0.254407
Cyp2c38	0.00636379	-0.151204	0.25456
Rgl1	0.00636844		0.25456
2310001H17Rik	0.0064801	-0.438439	0.258224
Rpl4	0.00652412	0.548339	0.259178
Cyp2c70	0.00663206	-0.281446	0.261574
Nadk2	0.00663755	-0.308251	0.261574
Rpl22l1	0.00664521	0.597584	0.261574
Ceacam1	0.00670261		0.263032
Junb	0.00675147	-0.537109	0.264146
Bnip2	0.00685361		0.266806
Mtdh	0.00686078	0.435462	0.266806
Ncl	0.00692429	0.252812	0.268467
Notch1	0.00709161	-0.354575	0.274131
Trib1	0.00717889		0.276677
Ccdc50	0.00722749		0.277721
H2-Q10	0.00733865	-0.370228	0.281155
5430425K12Rik	0.00749244	-0.0579298	0.286198
Abcd3	0.00753895	-0.366126	0.287125
Slc2a2	0.00766764	-0.238117	0.291167
Cdkn2d	0.00776688	0.212713	0.292463
Hacl1	0.00779237	-0.277613	0.292463
Ptpn6	0.00778062	-0.497468	0.292463
Tpm4	0.00777154	-0.468397	0.292463
Atp5g1	0.00781515	-0.52217	0.292468
Nnmt	0.00783866	-0.164673	0.2925
Atp5j2	0.00796116	-0.504811	0.296215
Gm27216	0.00801159	-0.0394368	0.297234
Slc16a14	0.00805761		0.297676
Sult2a7	0.00806959	-0.034561	0.297676
Sema6d	0.00810509		0.298134
Papss2	0.00830193	-0.210785	0.303677
Rps7	0.00830284	0.488052	0.303677
Rps3a1	0.00838918	0.478959	0.305968
Prrc2c	0.00848869	0.34906	0.308725
Avpr1a	0.00856167		0.310505
Rmdn2	0.00865838		0.313133
Fam49a	0.00880391		0.317507
Slc39a4	0.00884143		0.317971
Cox7a1	0.00889899		0.319152
Cldn14	0.00901365		0.320602
Nat8f1	0.00897906	-0.261856	0.320602
Psmd8	0.00901391	-0.422402	0.320602
AW112010	0.00911863	0.613096	0.323436
Atp5g3	0.00932847	-0.518224	0.325405
Cyp1a2	0.00933353	-0.0961136	0.325405
Gm47789	0.00928755		0.325405
Ifi203	0.00921569	0.467316	0.325405
Ildr2	0.00933422		0.325405
Kif23	0.00937577	-0.414749	0.325405
Tubb5	0.00926777	0.595318	0.325405
Usmg5	0.00935455	-0.463846	0.325405
Nrp1	0.00947777		0.327186
Slpi	0.00946935	-0.369988	0.327186
Lcat	0.00952436	-0.146623	0.327917
Acox1	0.00972143	-0.470464	0.332046
Ctf1	0.00971788		0.332046
Filip1l	0.00968134		0.332046
Azgp1	0.00977033	-0.323993	0.332836
Ndufa7	0.00982687	-0.508813	0.333881
5830416I19Rik	0.0099203		0.335535
Clec4b1	0.0100055		0.335535
Dct	0.00995484		0.335535
Fgl2	0.00998453	-0.466871	0.335535
Tpp2	0.00999048		0.335535
Arpc1b	0.0102148	-0.448772	0.341667
Ppl	0.010264		0.342425
Aass	0.0103482	-0.154544	0.343918
Eef1a1	0.010362	0.301521	0.343918
Dmpk	0.0104313		0.344615
Pak2	0.0104364	-0.471542	0.344615
Naprt	0.0105044	-0.145339	0.345975
Gm15441	0.0105516		0.346646
D630039A03Rik	0.0106613		0.347763
Rrp1	0.0106664		0.347763
Urah	0.0106597	-0.393769	0.347763
Rgs1	0.0107829	0.416549	0.350674
Gng2	0.010986	0.312634	0.356383
Gimap7	0.0111522		0.360867
Ctsb	0.0112404	0.750186	0.361719
H2-DMb1	0.011238	0.361119	0.361719
Ptms	0.0112626	-0.510689	0.361719
Gm31683	0.011324		0.362176
Tpd52	0.0113329	-0.485321	0.362176
Id2	0.0114546	0.354807	0.364458
Il1rap	0.0114608	-0.311782	0.364458
Adgre4	0.0116722		0.370271
Rarres2	0.0117132	-0.28626	0.370661
Ccl6	0.0118189	-0.617839	0.373091
Cox7b	0.0118738	-0.479673	0.37391
Ranbp9	0.0120099		0.377276
Gusb	0.0120696		0.378231
Cd80	0.0122378	-0.222708	0.380728
Mbp	0.0122349	-0.311245	0.380728
Sult1d1	0.0122199	-0.285741	0.380728
Pld3	0.0123999		0.384844
Apof	0.0126201	-0.230497	0.389805
Dyrk2	0.0126005		0.389805
Fam96b	0.0129324		0.396756
Myo1g	0.0129037		0.396756
Pfdn5	0.0129374	0.0208055	0.396756
Dennd4a	0.0129921	-0.41367	0.39749
Cd7	0.0130993		0.399821
Acaa2	0.0132233	-0.351162	0.402656
Abhd12	0.013282		0.403493
Etfa	0.0133622	-0.405384	0.404975
Ear2	0.0135186		0.408756
Cebpd	0.0135925	-0.490518	0.409839
Celf2	0.0136179	-0.471413	0.409839
Zfp445	0.0136896		0.411039
Cox4i1	0.0137774	-0.381126	0.412713
Rpl35a	0.0138228	0.319067	0.413116
Rpl9	0.0138752	0.305348	0.413614
U2surp	0.0139035		0.413614
Hbb-bs	0.0139759	-0.0911691	0.414811
Fgr	0.0140926	-0.452005	0.415929
Hist1h2bc	0.0140959	-0.441477	0.415929
Maob	0.0141102	-0.201784	0.415929
Pafah1b2	0.0142262		0.418393
Grn	0.0143278	0.625924	0.420422
Ly6d	0.0144114		0.421919
Fkbp3	0.0144798		0.42296
Rpl37	0.014597	0.354541	0.425422
Atp5d	0.014721	-0.299317	0.427109
Vcpkmt	0.0146941	-0.105852	0.427109
Ctsw	0.0148265		0.429205
Ctsc	0.0150282	0.675277	0.433463
Pbx1	0.0150408	-0.409778	0.433463
Zcchc17	0.0150947		0.434047
Ttpa	0.0151534	-0.28918	0.434769
Ganab	0.0153518		0.439482
Ethe1	0.0155476	-0.387615	0.444105
Hipk1	0.0157033	0.30998	0.446576
Nek7	0.0156923		0.446576
Gfpt1	0.015746		0.446804
Tmem26	0.0158575		0.448983
Alad	0.0160002	-0.329127	0.452033
Ctsd	0.0160842	0.45695	0.453412
Rilpl2	0.0164207		0.461892
Auh	0.0166268		0.464211
Irf8	0.0166321	0.404208	0.464211
Lst1	0.016647	-0.461752	0.464211
Selenbp1	0.0165518	-0.319942	0.464211
Suz12	0.0168007		0.46648
Tmem86b	0.016788	-0.199799	0.46648
Sord	0.0170042	-0.3451	0.471118
Rpl28	0.0172313	0.304778	0.476389
Naa50	0.017429		0.480824
Ncr1	0.0175068		0.480916
Uxt	0.0174734	-0.241248	0.480916
Prnp	0.017864		0.489686
Ifrd1	0.0181745		0.49609
Pxmp2	0.018143	-0.263327	0.49609
Ckb	0.0183461	0.295496	0.498119
Dennd5a	0.0183645	-0.424081	0.498119
Suclg2	0.018323	-0.384183	0.498119
Prodh	0.0184127	-0.141745	0.498379
Snx27	0.0185428		0.500851
Mical1	0.0186961	-0.276472	0.503935
Evl	0.0189498	0.295034	0.507235
H2-DMa	0.0189757	0.456658	0.507235
Lrrfip2	0.0189064		0.507235
Trim37	0.0189342	-0.15913	0.507235
Coq8a	0.0191335	-0.225572	0.509425
Eapp	0.0191365		0.509425
Azi2	0.0192898		0.510351
Cntln	0.0192118	-0.0544109	0.510351
Ifi27	0.0192645	0.353539	0.510351
Mrpl40	0.0193502		0.510899
Arhgap19	0.0194394		0.51221
Bid	0.01954	-0.245798	0.51381
Cndp2	0.0195837		0.513913
Il18bp	0.0196374	0.369479	0.514276
Ppia	0.0198225	0.38078	0.517027
Rasgef1b	0.0198217		0.517027
Tmed3	0.0198934	0.26136	0.51783
Insig1	0.019934	-0.349993	0.517843
4833418N02Rik	0.0202309		0.524502
Rap2b	0.0203325		0.526078
Zbtb4	0.0204483		0.528016
Itgb7	0.0205676		0.530037
Tex261	0.0206872	-0.354028	0.532057
Rps27rt	0.0207385		0.532317
Med4	0.0208803		0.53355
Rassf4	0.0209106		0.53355
Rexo1	0.0208685		0.53355
Abcc3	0.0210186		0.53525
Angel2	0.0213239		0.536209
Cox14	0.0212992	0.355974	0.536209
Ftcd	0.0211258	-0.205547	0.536209
Igbp1	0.0213197		0.536209
Pgk1	0.0212068	-0.274887	0.536209
Prdx6	0.021347	-0.424338	0.536209
Syne1	0.0211759	0.261168	0.536209
Apoa1	0.0214058	-0.48327	0.536516
Sel1l	0.0214424		0.536516
Neat1	0.0215935	-0.457844	0.539253
Slc25a3	0.0216762	-0.15506	0.540274
Rhoa	0.0218042	0.250118	0.542416
Thrsp	0.021849	-0.286514	0.542486
Ctsa	0.0219865	0.435705	0.544652
Tmem216	0.0220206		0.544652
Gnai3	0.0222079	-0.420779	0.548233
Anxa2	0.022391	-0.44921	0.550755
Mknk2	0.0223953	-0.326941	0.550755
Galm	0.0224693	-0.188857	0.551523
1600014C10Rik	0.0226665	-0.387401	0.554918
Dcaf7	0.0227366		0.554918
Snx5	0.0227031	0.448414	0.554918
Il17ra	0.0229015	-0.348334	0.557429
Stra6l	0.0229258	-0.147421	0.557429
Ambp	0.022999	-0.238744	0.558159
4732419C18Rik	0.0230452		0.55823
Tmem256	0.0231099	-0.453312	0.558749
Cyp2e1	0.023174	-0.387351	0.559251
Etfdh	0.023342	-0.222483	0.559522
Immt	0.0233369		0.559522
Isca1	0.0232741		0.559522
Serpina3k	0.0233586	-0.350913	0.559522
Bmpr2	0.0235209		0.561403
Dnase1l3	0.0236928		0.561403
Emc9	0.0236099	-0.191843	0.561403
Ptafr	0.023698	-0.339304	0.561403
Sqor	0.0236362	-0.344149	0.561403
Sult2a2	0.0236776	-0.181517	0.561403
Tgoln1	0.0238298	0.261349	0.563492
Thy1	0.0240493		0.567643
Aes	0.0241143	-0.457159	0.568139
Khk	0.0244246	-0.376648	0.574401
Tmem86a	0.0245096		0.575351
Apol9b	0.024631	-0.173062	0.577151
AC135964.2	0.0251037		0.58315
Dennd6a	0.0251118		0.58315
Madd	0.0251128		0.58315
Mbtd1	0.0251098		0.58315
Pik3cb	0.0250605		0.58315
Rasgrp4	0.0252574	-0.305546	0.585454
Hdc	0.0253375	-0.417032	0.586259
Cbs	0.0256133	-0.267133	0.59031
Mfsd5	0.0256836		0.59031
Tmcc3	0.0256815		0.59031
Tmem106b	0.0256955		0.59031
Ccl24	0.0257522		0.590562
Snhg20	0.0259363		0.593729
Itgal	0.0263133	-0.493152	0.600493
Slco4c1	0.0263713	-0.230002	0.600493
Tgfbi	0.0263411	-0.38745	0.600493
Fcgr1	0.0265904		0.601241
Lilra5	0.0265447		0.601241
Slc9a9	0.0264917		0.601241
Tspan13	0.0265136	-0.361098	0.601241
Eif4g2	0.0267558	-0.45356	0.60182
Mafb	0.0267227	0.506982	0.60182
Sumo1	0.0267041	-0.427092	0.60182
Pea15a	0.0269926		0.6056
Uqcrb	0.0270177	-0.407799	0.6056
Cd28	0.0271763		0.608099
Exosc4	0.0273508		0.610944
Atxn1	0.0274992		0.611016
Mki67	0.0274025		0.611016
Mrps18c	0.0275292	0.214801	0.611016
Tmprss6	0.0275433	-0.179906	0.611016
Tulp4	0.0275996		0.611215
Cd48	0.0277937	0.30879	0.612363
Gm39321	0.0277562	-0.120968	0.612363
Qdpr	0.0277707	-0.398096	0.612363
Tmem150a	0.0279118	-0.181538	0.613917
Pigb	0.028166		0.616515
Snx4	0.0281484		0.616515
Zc3h14	0.0281732		0.616515
Ddx41	0.0282395		0.616921
Ndrg2	0.02833	-0.342926	0.617736
Tifab	0.0283725		0.617736
Apc	0.0285589		0.617891
Dpys	0.0285711	-0.335042	0.617891
Ms4a7	0.0285543		0.617891
Vrk2	0.0285016		0.617891
Cd2ap	0.0286972		0.618727
P2rx4	0.0287056		0.618727
Vmo1	0.0290673		0.625479
Ccpg1os	0.0295619		0.627199
H2-T22	0.0293727		0.627199
Ifngr1	0.0296311	0.400684	0.627199
Kyat3	0.0296257	-0.226407	0.627199
Mbnl3	0.029633	-0.165341	0.627199
Rnmt	0.0295682	-0.193417	0.627199
Serpinc1	0.0295599	-0.300095	0.627199
Slc6a13	0.0295679	-0.26738	0.627199
Slco1a4	0.0292516	-0.157614	0.627199
Tmem128	0.0292495		0.627199
Mrpl15	0.0298822	-0.344301	0.629256
Mxd1	0.0298928	-0.392821	0.629256
Rragc	0.02986		0.629256
Rsad2	0.0299251		0.629256
Dusp2	0.0300042		0.629623
Idh3b	0.0300401		0.629623
Ephx2	0.0301764	-0.295771	0.630048
Gm8369	0.0301765		0.630048
Xcl1	0.0302068		0.630048
Arrdc3	0.0303113	-0.322403	0.630379
Chordc1	0.0303203		0.630379
Ap2m1	0.0304804	-0.360328	0.631673
Tsc22d3	0.0304713	-0.345739	0.631673
Alox5ap	0.0305737	-0.269385	0.632592
Tmem170b	0.0308417		0.637116
AC163354.1	0.0310066		0.6382
Dab2	0.0310919		0.6382
Ifitm3	0.0310918	0.276329	0.6382
Mthfd1	0.0310203	-0.231216	0.6382
Ntan1	0.0313524		0.642526
Acbd4	0.0318855	-0.129717	0.652195
Hist2h3c1	0.0319253		0.652195
Phf14	0.0322033		0.65271
Rif1	0.0321087		0.65271
Rpl14	0.0320099	0.375766	0.65271
Rpusd3	0.0321656	-0.0937425	0.65271
Vgll4	0.0321151		0.65271
Csnk2a2	0.0324072		0.655674
Slc17a2	0.0324777		0.655674
Xpot	0.0325018		0.655674
Dicer1	0.0328524		0.661713
Rps9	0.032907	0.255383	0.661779
Atp5l	0.032963	-0.376086	0.661875
Trir	0.0333313	-0.381596	0.66823
Fpr2	0.0334237	-0.427924	0.669044
Rpl8	0.033702	0.323142	0.673571
Chst15	0.0341173	-0.256889	0.676044
Enpp2	0.0341165	-0.124916	0.676044
Ggnbp1	0.0340493	-0.155644	0.676044
Hagh	0.0341547	-0.351722	0.676044
Serpina6	0.0341808	-0.174159	0.676044
Utrn	0.0341284		0.676044
Zfp771	0.0341923	-0.166225	0.676044
Psmb9	0.0342491	0.201682	0.676132
Atp6v1b2	0.0345022	-0.395921	0.680088
Btbd7	0.0350732		0.68019
Cpsf4l	0.0349149		0.68019
Elmod3	0.0350497	-0.111234	0.68019
G430095P16Rik	0.0349149		0.68019
Gtf2i	0.0348588		0.68019
Kcne3	0.0349149		0.68019
Npb	0.0349149		0.68019
Phf19	0.0349149		0.68019
Pld4	0.0346174	0.315335	0.68019
Plxnd1	0.0349361		0.68019
Vsir	0.0350869	-0.395878	0.68019
1110004E09Rik	0.0356421	-0.128022	0.685674
9030624J02Rik	0.0356884		0.685674
Atp5g2	0.0356127	0.184505	0.685674
Hao2	0.0354932		0.685674
Lrp1	0.0356437	0.347396	0.685674
Snhg12	0.0356384		0.685674
Hmgcr	0.0358584		0.687917
Asgr2	0.0359876	-0.0677679	0.688325
Itm2b	0.0360396	0.330216	0.688325
Ube2d1	0.0360365		0.688325
Rbm15	0.0360945		0.688354
Dcp2	0.0365055		0.695165
Kcna2	0.0366008		0.695955
Ppib	0.0366996	0.39897	0.696806
Acads	0.036827	-0.312436	0.6982
Depdc7	0.0371379	-0.0756327	0.702032
Mup1	0.0370983		0.702032
Rsl1d1	0.0372086		0.702339
Lin7a	0.037307	-0.0752454	0.703169
Ap2a2	0.0377453	0.252408	0.709258
H2-M3	0.037702		0.709258
Prok2	0.0377949		0.709258
Agfg1	0.0383314		0.711989
Dnmt3a	0.0383816		0.711989
Ehmt2	0.0380663		0.711989
Smoc1	0.0382851		0.711989
Stk17b	0.0383653	-0.216104	0.711989
Tbc1d2b	0.0382973		0.711989
Timp2	0.0383094	0.304791	0.711989
Tmem37	0.0380052		0.711989
Angptl3	0.0384611	-0.283213	0.712441
Ccr5	0.038554	0.281982	0.712767
Edem2	0.0386264		0.712767
Uox	0.0386443	-0.359936	0.712767
Fgg	0.0388721	-0.324057	0.714101
Ralgapa1	0.0388569		0.714101
Zfyve27	0.0388826		0.714101
Hdhd3	0.0392207	-0.157565	0.719288
Ccl4	0.039516		0.723383
Eef1d	0.0396059	0.324698	0.723383
Itgb1	0.0396121	0.266922	0.723383
Clec4d	0.0401217	-0.322947	0.731655
Ppt2	0.0401888		0.731843
B4galt6	0.0403109		0.732062
Serhl	0.0403142	-0.218719	0.732062
Gm46224	0.040681	-0.122089	0.73562
Klhl2	0.0406262	-0.241888	0.73562
Rfxap	0.0406493		0.73562
Ugdh	0.0407511	-0.27632	0.735857
Cyb5r3	0.0408822	-0.303214	0.737192
Brd9	0.0411297		0.74029
Grina	0.0412833	-0.362204	0.74029
Tnfaip2	0.0412761	-0.384276	0.74029
Vdac1	0.0412348	-0.377017	0.74029
Clasp2	0.0425211		0.758569
Eif4a1	0.0425676	0.391765	0.758569
Manf	0.0424434	0.309657	0.758569
Svbp	0.0426362		0.758569
Tst	0.0423853	-0.318653	0.758569
mt-Co3	0.0426552	0.238592	0.758569
Fam220a	0.0428134	-0.17902	0.760335
Ddx52	0.043094		0.762101
Gimap3	0.0431457	0.10717	0.762101
Ptprg	0.0430045		0.762101
Tcf12	0.0431489		0.762101
Cuedc2	0.043487		0.765977
Vmp1	0.0434338	-0.321463	0.765977
Cops8	0.0438886		0.770434
Dennd1a	0.0439306		0.770434
Gck	0.0441578		0.770434
Igha	0.0438319		0.770434
Nadk	0.0439868	-0.37946	0.770434
Slc25a13	0.0440398		0.770434
Tmem243	0.0441315		0.770434
Ccr1	0.0443929	-0.362627	0.773491
Oxr1	0.0444974		0.774267
Maff	0.0446029		0.775058
9930111J21Rik2	0.0446761		0.775287
Dhrs1	0.0448275	0.258999	0.775535
Dnmt1	0.0448706		0.775535
Rreb1	0.0448021		0.775535
Cd86	0.0454052		0.783372
Ubash3b	0.0454454		0.783372
Rps25	0.0456336	0.4196	0.785566
Trrap	0.0457317		0.786207
Atp5j	0.0458137	-0.345182	0.78657
Iscu	0.0460829	-0.348257	0.788047
Snx15	0.0460821		0.788047
Txk	0.046071		0.788047
4931406C07Rik	0.0467112	-0.236807	0.789068
Commd8	0.0465811		0.789068
Cyp2c68	0.0468714		0.789068
Cytip	0.0466348	-0.349225	0.789068
Fth1	0.0465455	-0.252143	0.789068
Hnf4aos	0.0462625		0.789068
Nelfe	0.0466495		0.789068
Pam16	0.0468759		0.789068
Ppm1g	0.0468635		0.789068
Saa4	0.0464624	-0.0671721	0.789068
Stab2	0.046493		0.789068
Tmem40	0.0466725	-0.123858	0.789068
Crnkl1	0.0476092		0.793235
Cxcl14	0.0473084		0.793235
Dnajc15	0.0475428		0.793235
Prpf3	0.047615	-0.144577	0.793235
Spg7	0.0475287		0.793235
Tarm1	0.0474484	-0.123288	0.793235
Thap11	0.0473515		0.793235
Zrsr2	0.0475608		0.793235
Ptp4a2	0.0478169	0.457259	0.795572
Gzmb	0.0481263		0.797869
Masp1	0.0481403		0.797869
Ostf1	0.0480796	0.0718129	0.797869
Akr1c19	0.0482759		0.798153
Spc24	0.0482811		0.798153
Klrd1	0.0484694	0.132505	0.800241
Cib2	0.0485394		0.800373
Cd84	0.0486978	-0.352944	0.800939
Fos	0.048676	-0.375233	0.800939
Slc50a1	0.048848		0.802387
Arl8b	0.0495282	0.235827	0.80299
Atp5e	0.049466	-0.245644	0.80299
Cox6c	0.049631	-0.366306	0.80299
Desi2	0.0491836		0.80299
Fermt3	0.0495238	0.261902	0.80299
Gm14403	0.0496138		0.80299
Limd1	0.0495563		0.80299
Npepl1	0.0495751		0.80299
Rpl10	0.0493044	0.437331	0.80299
Sptlc1	0.0495757		0.80299
Taf1d	0.0491049		0.80299
Vta1	0.0493685		0.80299
Cd2	0.0498899		0.804156
Hspa14	0.0498417		0.804156
Smpdl3a	0.0497845	0.40282	0.804156
Hmox1	0.0500766	0.460535	0.806159
Igkc	0.0503115	0.362721	0.807492
Klhl6	0.0502823		0.807492
Mtf2	0.0503471		0.807492
Sec11a	0.0504353	0.251514	0.807904
Arhgdia	0.0508011	0.452314	0.810266
Chchd4	0.0507094	-0.21156	0.810266
Ncln	0.0508942		0.810266
Nop58	0.0508966		0.810266
Rasgrp1	0.0507393		0.810266
Aldh4a1	0.0514109	-0.182499	0.812286
Casp4	0.051215		0.812286
Fgd2	0.0514639		0.812286
Rrm1	0.0514227		0.812286
Saraf	0.0514196		0.812286
Sypl	0.0514004	-0.379095	0.812286
Ube2i	0.0512627	0.288614	0.812286
Galc	0.0515379		0.812461
Apobec3	0.0516914	0.23941	0.812896
Cdc5l	0.0516445	0.196669	0.812896
Tor3a	0.0517584		0.81296
Eva1b	0.051932		0.814695
Mtch2	0.0520654	-0.286202	0.815796
Ldlrap1	0.0522733		0.818062
Slc40a1	0.0523639	0.166554	0.818486
Mfsd14b	0.0524291	-0.370083	0.818515
Carhsp1	0.0525799	-0.299196	0.819261
Commd1	0.0529211	-0.319834	0.819261
Metrnl	0.0527916	0.202013	0.819261
Naaa	0.0526424	-0.227602	0.819261
Nudt5	0.0528621		0.819261
Sidt2	0.0526795	-0.269904	0.819261
Tespa1	0.0527965		0.819261
Btg1	0.0530149	-0.377242	0.819732
Ndufb9	0.053291	-0.356675	0.823015
Cln8	0.0533685		0.823153
Hnrnpab	0.0534275	0.284574	0.823153
Ppp6r3	0.05353	0.215518	0.823749
Ifi47	0.0537121		0.825567
Cfi	0.0538205	-0.18415	0.82625
Fbxo38	0.0539045		0.826557
Acox2	0.054061	-0.215153	0.827973
1700020L24Rik	0.054588		0.834066
Lmnb1	0.0545367	-0.304365	0.834066
Klf15	0.0547091	-0.125654	0.834928
Cebpb	0.0552303	-0.422744	0.836845
Coro1c	0.0550705		0.836845
Dock4	0.0555477		0.836845
Epb41l4aos	0.0554777		0.836845
Esf1	0.0553486		0.836845
Mob3c	0.0555042		0.836845
Oxct1	0.0553433		0.836845
Rapgef6	0.0550428	0.228282	0.836845
Slc25a44	0.0553625		0.836845
Slc2a6	0.0552045		0.836845
Ttc5	0.0550291		0.836845
Pigs	0.0556696		0.837307
Serinc5	0.0557631	-0.124578	0.837307
Specc1l	0.0557729		0.837307
Fah	0.0559126	-0.289074	0.838429
Icos	0.0562418		0.841424
Tars	0.0562426	-0.24596	0.841424
Otud4	0.0564573		0.843657
Gimap1	0.056728		0.846154
Itga9	0.0567555		0.846154
Cd79b	0.0568943		0.847247
1600010M07Rik	0.0579675	-0.204738	0.848122
Akap10	0.0582858		0.848122
Arid4b	0.0583282	0.201866	0.848122
Atp6v0a1	0.0594924		0.848122
Bcar3	0.0580869	-0.0812882	0.848122
Calm2	0.0583157	-0.273302	0.848122
Cd163	0.059004		0.848122
Cd72	0.0576362		0.848122
Cdk6	0.0588465		0.848122
D830024N08Rik	0.0592883		0.848122
Dap	0.0590608	-0.311574	0.848122
Epb41l3	0.0577709		0.848122
Erbb3	0.0583107	-0.0518702	0.848122
F3	0.0592883		0.848122
Fam76b	0.0584567		0.848122
Fbxo31	0.0595596		0.848122
Gclm	0.0579995	-0.329278	0.848122
Gm11808	0.0593555		0.848122
Gm14305	0.0592883		0.848122
Gm15401	0.0592883		0.848122
Gm26699	0.0570859		0.848122
Irs1	0.0595047	-0.075304	0.848122
Kctd10	0.0594844		0.848122
Ly9	0.0578007		0.848122
Lypla1	0.0597121	-0.297294	0.848122
Maip1	0.0587391	-0.113548	0.848122
Map1lc3b	0.057849	-0.332194	0.848122
Myo18a	0.0595815		0.848122
Ncor2	0.0572653		0.848122
Papd5	0.0576167		0.848122
Park7	0.0589468	-0.328536	0.848122
Slc25a4	0.0596945		0.848122
Sos1	0.0588981		0.848122
Taco1os	0.0592883		0.848122
Tbxas1	0.0571055		0.848122
Tmc8	0.0586267	-0.0470863	0.848122
Tmigd3	0.0592883		0.848122
Tnfrsf18	0.0595024		0.848122
Uap1l1	0.0582706		0.848122
Vasn	0.0592883		0.848122
Wnk1	0.0592538	0.454021	0.848122
Zhx3	0.0588379	-0.114615	0.848122
Gdi1	0.0600956		0.850761
Scrib	0.060024		0.850761
Tmem60	0.0600936		0.850761
Eif2ak3	0.0603562		0.852581
Inpp4b	0.0603412		0.852581
Aebp2	0.0606543		0.852977
Anapc11	0.0606781	0.268273	0.852977
Hras	0.0604924	-0.293696	0.852977
Parp3	0.0607806		0.852977
Usp39	0.0605703		0.852977
Virma	0.0607487		0.852977
Birc6	0.0611654	-0.0656154	0.853852
Btbd1	0.0611526		0.853852
Rps17	0.0611057	0.4239	0.853852
Sesn2	0.0611737	-0.143465	0.853852
Tm9sf2	0.060932	0.269071	0.853852
Hp	0.0613598	-0.293259	0.855526
Rtp3	0.0615355	-0.101635	0.856807
Trim30b	0.0616508	-0.288003	0.856807
Xaf1	0.0615919		0.856807
Clec2i	0.0617708		0.857552
P4ha1	0.0619199		0.858699
Clint1	0.0623556	0.235046	0.858818
Ggh	0.0623406		0.858818
Lgals1	0.0621221	0.295905	0.858818
Pglyrp2	0.0620654		0.858818
Sfpq	0.0622417	0.359104	0.858818
Snrpa	0.0623942		0.858818
Tnfrsf1a	0.0622695	-0.319452	0.858818
2010107E04Rik	0.0629077	-0.365236	0.860115
Gm42567	0.0630214		0.860115
H2-Q6	0.062744		0.860115
Pilra	0.0626183	-0.217144	0.860115
Ppp2r2d	0.0628169		0.860115
Rufy3	0.0629606		0.860115
Slc38a4	0.0627196	-0.16285	0.860115
Xlr3a	0.0630214		0.860115
Acta2	0.0631627	-0.135808	0.860225
Ly6c2	0.063129	0.367516	0.860225
Rps27	0.0633321	0.183351	0.861624
Itsn1	0.063542		0.862662
Rps28	0.0635376	0.242612	0.862662
Rps15	0.0636807	0.328301	0.863636
Ifit1	0.0638488		0.864508
Psme1	0.0638789	-0.0733407	0.864508
2021-09-06	0.0642465		0.868573
Fli1	0.0646488	0.257532	0.869029
Gtf2b	0.0647575	-0.257122	0.869029
Kif5b	0.0647105	0.319411	0.869029
Lpxn	0.0648187		0.869029
Ptprb	0.0645747		0.869029
Rcan1	0.0644682		0.869029
Stat2	0.0647191		0.869029
Tmem167	0.0647726	-0.3363	0.869029
AA467197	0.0652761	0.305221	0.870755
Cd101	0.0652847	-0.114528	0.870755
Inpp1	0.0650208		0.870755
Inpp5a	0.0652399		0.870755
Mcrip1	0.0651026	0.25111	0.870755
Rps26	0.0654201	0.213675	0.87166
9030616G12Rik	0.0655235	-0.0594743	0.871803
Adgre1	0.0655659	0.447437	0.871803
Acss2	0.0658253	-0.159427	0.872252
Ap2s1	0.066005	0.164027	0.872252
Cfap43	0.065841	-0.124627	0.872252
Fuom	0.0658929	-0.205383	0.872252
Pcgf5	0.0659629		0.872252
Uqcrfs1	0.0656707	-0.310295	0.872252
Wdr77	0.0663678		0.87615
Cct2	0.0670008	0.183351	0.883553
Dnase2a	0.0670655		0.883553
AU022252	0.0675593	-0.182792	0.886441
Smg5	0.0675433		0.886441
Socs1	0.0675444		0.886441
Thoc7	0.0674594	0.201599	0.886441
Dapp1	0.0676947		0.88681
Smim3	0.0677248		0.88681
Ptma	0.0677979	0.37119	0.886869
Gm42067	0.0679896	-0.100914	0.887577
Ppp1r3d	0.0679357		0.887577
Fpgs	0.0681622	-0.172274	0.888035
Gimap4	0.0681395	0.204555	0.888035
Fam32a	0.0682539	-0.330307	0.888328
Pbx2	0.0683635	-0.241946	0.888328
Stat4	0.0683911		0.888328
Calm1	0.0688217	0.395968	0.889447
Fam213b	0.0686306		0.889447
Nr1h3	0.0687327	0.331891	0.889447
S100a11	0.0688148	-0.191244	0.889447
Skil	0.0686246	0.221949	0.889447
Batf3	0.0692806		0.889677
Camk1	0.0690888		0.889677
Fcer1g	0.0693219	0.269744	0.889677
Gar1	0.0692414		0.889677
Gzma	0.0692781		0.889677
Smim27	0.0689138	0.146653	0.889677
Snx1	0.0692081		0.889677
1110035H17Rik	0.0714587		0.891438
AC154378.1	0.0706281		0.891438
Abl1	0.0704895		0.891438
Acaa1b	0.0696232	-0.267104	0.891438
Ak6	0.0711053		0.891438
Cbx5	0.0712123		0.891438
Ctcflos	0.0706281		0.891438
Dsg2	0.0703001	-0.048389	0.891438
Eif3j2	0.0714614		0.891438
Gigyf1	0.0714426		0.891438
Gm40787	0.0714587		0.891438
Gm5150	0.0701413	-0.225895	0.891438
Hist1h2bk	0.069869		0.891438
Ms4a4a	0.0714587		0.891438
Pawr	0.069869		0.891438
Pdzk1	0.0705282	-0.123278	0.891438
Pmpcb	0.0713416		0.891438
Raf1	0.0708544	-0.234047	0.891438
Robo1	0.0706281		0.891438
Rpl29	0.0707527	0.365912	0.891438
Scarb1	0.0711631		0.891438
Slc16a11	0.0714587		0.891438
Slfn2	0.0713698	-0.333674	0.891438
Snx30	0.070048		0.891438
Stab1	0.070026		0.891438
Trbc2	0.070499	0.188733	0.891438
Trim27	0.0710917		0.891438
Ubb	0.0703874	-0.24379	0.891438
Ylpm1	0.0706038		0.891438
C3ar1	0.0716693		0.892512
Fbxw2	0.0717524	0.181303	0.892512
Taok2	0.0717549		0.892512
Golgb1	0.0719539		0.892561
Lcp1	0.0719662	-0.286837	0.892561
Wdr11	0.0719246		0.892561
Srrt	0.0720657		0.892936
Nono	0.072205	0.307241	0.893805
Slc31a1	0.0724581	-0.26005	0.895221
Syvn1	0.0723911		0.895221
Fam3c	0.0725432		0.895417
Ankrd12	0.0726429	0.223957	0.895791
Nfxl1	0.0729257		0.89842
Ccnd2	0.0733455	0.22359	0.899097
Csf1	0.0732597	-0.0759888	0.899097
Edc4	0.073507		0.899097
Gbp8	0.0731764		0.899097
Sem1	0.0733228	0.364646	0.899097
Sirt7	0.0735378	-0.133061	0.899097
Tdp2	0.0733779	-0.201666	0.899097
Tm2d3	0.0735351		0.899097
Dennd3	0.0737823		0.899531
Rab28	0.073781	-0.252287	0.899531
Zscan26	0.0737037		0.899531
Lrg1	0.0741875	-0.379913	0.902766
Rbm18	0.0741561		0.902766
Cyb5r1	0.0744134		0.904663
Nfya	0.0745473		0.905438
Rpl36a	0.0747871	0.40406	0.907496
Bloc1s6	0.075185		0.907525
Gm45250	0.0752069		0.907525
Slc16a12	0.0748604	-0.0404351	0.907525
Smurf2	0.0752112		0.907525
Tead3	0.0752069		0.907525
Zfp69	0.0752069		0.907525
Gse1	0.0753062		0.907823
Cdh5	0.0755338	0.257408	0.908869
Rmnd5b	0.0755218		0.908869
Nifk	0.0756149		0.908999
2810474O19Rik	0.0894089	-0.295954	0.909303
4833439L19Rik	0.0772133		0.909303
4930412M03Rik	0.0890595		0.909303
4930532G15Rik	0.0890595		0.909303
4933432I03Rik	0.0865014		0.909303
A930004D18Rik	0.0893138		0.909303
AI464131	0.0811773		0.909303
Abcd1	0.0829342		0.909303
Abcg3	0.0865529		0.909303
Abhd17b	0.0888625		0.909303
Abracl	0.087754	0.34689	0.909303
Acad10	0.0815046		0.909303
Acot1	0.0886733		0.909303
Adam4	0.0865014		0.909303
Adamtsl4	0.0874601		0.909303
Adcy7	0.0892041	0.223712	0.909303
Adgre5	0.0856779	-0.379424	0.909303
Adk	0.0868299	-0.321328	0.909303
Adrb2	0.0860131	-0.283576	0.909303
Agl	0.0792478		0.909303
Akr1c20	0.0807301	-0.182919	0.909303
Amer2	0.085383	-0.0971647	0.909303
Ankrd66	0.0858624		0.909303
Apob	0.088322	-0.269984	0.909303
Apom	0.0787269	-0.120408	0.909303
Apon	0.0845455	-0.197779	0.909303
Arrdc2	0.0864439		0.909303
Arrdc4	0.0806074	-0.124411	0.909303
Atp1b4	0.0855673		0.909303
Atp8b5	0.0826034		0.909303
B430219N15Rik	0.0807163		0.909303
Bbof1	0.0895147		0.909303
Bbox1	0.0865575	-0.15823	0.909303
Bbs1	0.0861546		0.909303
Bcl11a	0.0765806		0.909303
Bcl2l1	0.0796718		0.909303
Bdp1	0.0779708		0.909303
Bola2	0.085278	0.266994	0.909303
C430042M11Rik	0.0874601		0.909303
Camkk2	0.0825011		0.909303
Ccdc142os	0.0775496		0.909303
Ccdc151	0.0895147		0.909303
Ccdc167	0.0864782		0.909303
Ccdc88a	0.0808319		0.909303
Ccdc88b	0.0798156	0.19354	0.909303
Cd226	0.0857649		0.909303
Cd79a	0.0855924		0.909303
Cd83	0.0825846		0.909303
Cdk10	0.0802371	-0.133913	0.909303
Ces1b	0.0895147		0.909303
Ces1g	0.0787202	-0.167376	0.909303
Cfap20	0.0809519		0.909303
Ckap5	0.0834141		0.909303
Crcp	0.0881997	-0.132768	0.909303
Cry1	0.0790166		0.909303
Crygn	0.0854485		0.909303
Csnk2b	0.0804631	0.232523	0.909303
Cxcl2	0.0840213		0.909303
Cxxc1	0.0781924		0.909303
Cyp26a1	0.0869571		0.909303
Daxx	0.0773861		0.909303
Dennd4b	0.0835153		0.909303
Dlg3	0.0869571		0.909303
Dot1l	0.0854987		0.909303
E2f2	0.0876622		0.909303
Elmod2	0.0884061		0.909303
Emc2	0.0807319	-0.291831	0.909303
Ewsr1	0.0766082	0.140463	0.909303
F11	0.0869571		0.909303
Farsa	0.0886917		0.909303
Fbxo36	0.0775496		0.909303
Fgd6	0.0844941		0.909303
Ftl1	0.0757787	-0.342216	0.909303
Fyb2	0.0815046		0.909303
Fzr1	0.087425		0.909303
G0s2	0.0841271	-0.318604	0.909303
Gbp4	0.0807461		0.909303
Ghdc	0.0865014		0.909303
Gm10851	0.0880068		0.909303
Gm15892	0.0807163		0.909303
Gm16174	0.0862127		0.909303
Gm17196	0.0874601		0.909303
Gm26566	0.0861546		0.909303
Gm26756	0.0854485		0.909303
Gm28556	0.0811773		0.909303
Gm35986	0.0858624		0.909303
Gm40264	0.0870135		0.909303
Gm45799	0.0880068		0.909303
Gm47428	0.0795167		0.909303
Gm5533	0.0890595		0.909303
Golt1b	0.0875127		0.909303
Gpr137b	0.0777983	-0.188122	0.909303
Grhpr	0.084807	-0.2375	0.909303
Gstm4	0.080498	-0.082825	0.909303
Hes1	0.0775872		0.909303
Hipk2	0.0808649		0.909303
Hist1h2ae	0.082265		0.909303
Homer2	0.0842983		0.909303
Ikzf5	0.0772046		0.909303
Il1f9	0.0853645	-0.245355	0.909303
Itgax	0.0825084		0.909303
Kcnk5	0.084821		0.909303
Kcnq1ot1	0.07958	0.240869	0.909303
Klhl3	0.0861546		0.909303
Kpna2	0.0789961	-0.113666	0.909303
Lars	0.0853834		0.909303
Lgals3	0.0816179	0.405617	0.909303
Lima1	0.0868151		0.909303
Lmo1	0.0838199		0.909303
Lor	0.0854485		0.909303
Lrit1	0.0861546		0.909303
Lrtm1	0.0865014		0.909303
Lsm3	0.0894731	0.233904	0.909303
Lurap1l	0.0762334	-0.0438987	0.909303
Map3k8	0.088385		0.909303
Mapkapk5	0.0865014		0.909303
2021-03-02	0.0792708	-0.258994	0.909303
Matn2	0.0795167		0.909303
Mbtps1	0.0777215		0.909303
Me1	0.0890621	-0.19233	0.909303
Me2	0.0836377		0.909303
Metap1	0.0775901		0.909303
Mogs	0.0895064		0.909303
Msl3	0.0778871		0.909303
Mybpc3	0.0890595		0.909303
Nat1	0.0811773		0.909303
Naxe	0.0853305	0.150806	0.909303
Ndufab1	0.0856522	-0.363058	0.909303
Neb	0.0865014		0.909303
Nsrp1	0.0770479		0.909303
P4hb	0.0862352	0.293009	0.909303
Pcp4l1	0.0854485		0.909303
Pfkl	0.0851068		0.909303
Pfn2	0.0895147		0.909303
Pgls	0.0833787	0.143042	0.909303
Piezo1	0.0870208		0.909303
Plagl2	0.0844644		0.909303
Plekhg3	0.0877552		0.909303
Ppp2r5a	0.0882114	-0.210315	0.909303
Prepl	0.0865014		0.909303
Proscos	0.0811773		0.909303
Ptgs2os2	0.0865014		0.909303
Ptpn22	0.083782	0.193915	0.909303
Rab12	0.081483		0.909303
Rabl2	0.0870135		0.909303
Raet1d	0.0880068		0.909303
Ran	0.0777705	-0.0433641	0.909303
Rasa1	0.0839522	0.187376	0.909303
Rnaseh2b	0.0841909		0.909303
Rnf169	0.0771152	-0.122391	0.909303
Rpl36al	0.0851295	-0.348337	0.909303
Rpp38	0.0869571		0.909303
Rrs1	0.0875469		0.909303
Sdr9c7	0.0815046		0.909303
Sec16a	0.0873476		0.909303
2021-09-09	0.0809607	-0.191272	0.909303
Serpina1e	0.0870135		0.909303
Sh2d4b	0.0807163		0.909303
Shank3	0.0855673		0.909303
Slc22a27	0.0811773		0.909303
Slc37a3	0.0861546		0.909303
Slu7	0.086232		0.909303
Smg6	0.0881164		0.909303
Smg9	0.0824547		0.909303
Smim12	0.0801814		0.909303
Snap23	0.0797616	-0.326336	0.909303
Snrpn	0.0869571		0.909303
Snx12	0.0814189		0.909303
Socs2	0.082878		0.909303
Sox6os	0.0895147		0.909303
Sult2a4	0.0815046		0.909303
Tcp11l2	0.0830947	0.175648	0.909303
Tead2	0.0775496		0.909303
Tex264	0.0763519		0.909303
Thap12	0.076777		0.909303
Tldc1	0.0858624		0.909303
Tm7sf2	0.0815046		0.909303
Tmcc1	0.0761717	-0.363001	0.909303
Tmem38a	0.0858624		0.909303
Tmem65	0.08526		0.909303
Tmlhe	0.0858624		0.909303
Tomm6	0.0777313	-0.101329	0.909303
Trim33	0.0814249		0.909303
Tspan15	0.0831971		0.909303
Tubb3	0.0846222		0.909303
Usp54	0.0865014		0.909303
Vhl	0.0806393		0.909303
Vtn	0.0780224	-0.227345	0.909303
Wdr48	0.0888452		0.909303
Zbtb14	0.0832788		0.909303
Zbtb44	0.0880305	-0.212914	0.909303
Zfp12	0.0858624		0.909303
Zfp451	0.0826505		0.909303
Zfp703	0.0888809	0.20108	0.909303
Zfp706	0.0829938	0.274314	0.909303
Zfp874a	0.076312	-0.157206	0.909303
Zfp983	0.0775496		0.909303
1190005I06Rik	0.0911244		0.909418
2010013B24Rik	0.090103		0.909418
AC123724.1	0.090103		0.909418
Cd2bp2	0.091146		0.909418
Cpsf2	0.0903025		0.909418
Eef1e1	0.0903128	-0.178827	0.909418
Eif3k	0.0903673	0.363997	0.909418
Frmd4a	0.0903498		0.909418
Gm12708	0.090103		0.909418
Gm15318	0.0911244		0.909418
Gm48633	0.0910268	-0.0328277	0.909418
Itih4	0.0908127	-0.205366	0.909418
Lgals3bp	0.0901689	0.230692	0.909418
Mrgpra2b	0.090474	0.165544	0.909418
Nap1l4	0.0910918		0.909418
Ndufa4l2	0.0907617		0.909418
Nipsnap1	0.090213	-0.257538	0.909418
Polr2j	0.0907662	0.17684	0.909418
Polr3g	0.0899484		0.909418
Ppcs	0.090787		0.909418
Rfk	0.090563	-0.155549	0.909418
Tapt1	0.0905899		0.909418
Zfp318	0.0907441		0.909418
2810021J22Rik	0.0916167		0.910154
Abhd16a	0.0916792		0.910154
Cmtm3	0.0918537		0.910154
Esyt1	0.0919248		0.910154
Fam98a	0.0913027	-0.140492	0.910154
Ltf	0.0919172	0.216264	0.910154
Net1	0.0915437	-0.193704	0.910154
Ptp4a1	0.0917591	-0.311342	0.910154
Siglec1	0.0917265		0.910154
Wipi2	0.091411	-0.133944	0.910154
Emc4	0.092224		0.912417
Magohb	0.092314		0.912608
Arhgap39	0.0931829		0.913247
Atg3	0.0929664	-0.32444	0.913247
Cxcr6	0.0930436	0.154694	0.913247
Etaa1os	0.0932274		0.913247
Gcnt2	0.0931347	-0.282717	0.913247
Htra2	0.0924852		0.913247
Hus1	0.0925827	-0.174529	0.913247
Pcgf2	0.0932274		0.913247
Pds5b	0.0927127		0.913247
Plp2	0.0927995	-0.25493	0.913247
Ppfia4	0.0930157		0.913247
Vrk3	0.0929774	-0.192281	0.913247
Anapc1	0.0936812		0.913488
Asb16	0.0939147		0.913488
B9d2	0.0933982	-0.19967	0.913488
Bsg	0.0939596	-0.204644	0.913488
D11Wsu47e	0.0935194		0.913488
Gm12976	0.0939147		0.913488
Myo5b	0.0939147		0.913488
P2rx7	0.0938496		0.913488
Rit1	0.0936636		0.913488
Stom	0.0938615		0.913488
Pabpc1	0.0941482	0.417827	0.914634
1110006O24Rik	0.0949246		0.91508
Apcs	0.095361	-0.198434	0.91508
Asgr1	0.0946553	-0.25334	0.91508
Atf5	0.0948929	-0.239094	0.91508
B3gntl1	0.0949246		0.91508
BC005561	0.0958897		0.91508
Cblb	0.0953427		0.91508
Cd36	0.095749	0.364708	0.91508
Ecm1	0.0942817		0.91508
Eif3m	0.0952539	0.183257	0.91508
Gpr21	0.0949246		0.91508
Ifi44	0.0954601		0.91508
Lrch3	0.0953034		0.91508
Mat2a	0.095789	0.207569	0.91508
Naga	0.0951769		0.91508
Nfkb2	0.0943453		0.91508
Nipal1	0.095606		0.91508
Pgap3	0.0950302		0.91508
Psmd2	0.0955595	0.182806	0.91508
Scand1	0.0958952	0.340215	0.91508
Stil	0.0947497		0.91508
Tomm40	0.095614		0.91508
Tor2a	0.0951847	-0.155927	0.91508
Trim30d	0.094825	-0.184422	0.91508
B2m	0.0961495	0.0692303	0.916152
Hdgf	0.0960884	0.297004	0.916152
Sh3glb2	0.0962771		0.916692
Acat2	0.0980876	-0.124698	0.917051
BC005624	0.0986914	0.1633	0.917051
Cd300c2	0.0984853	0.319489	0.917051
Cd3e	0.0980031		0.917051
Cdca3	0.0973156		0.917051
Crim1	0.0983588		0.917051
Cyp2d22	0.0973595	-0.0501963	0.917051
Disp1	0.098755		0.917051
Evi2	0.0982343	-0.174417	0.917051
Gfra2	0.096692		0.917051
Gm20045	0.0972454		0.917051
Gm26522	0.0980031		0.917051
Gm26917	0.0964914	0.215489	0.917051
Gm5483	0.0986218	-0.246908	0.917051
Hbb-bt	0.0973595	-0.036645	0.917051
Hnrnpa1	0.0983024	0.261351	0.917051
Hs2st1	0.0980428		0.917051
Iglc2	0.0977682		0.917051
Mgrn1	0.098015		0.917051
Mmp8	0.0971338	0.146559	0.917051
Ngly1	0.098436		0.917051
Orm2	0.096594	-0.0363561	0.917051
Pip5k1c	0.0983314	-0.158856	0.917051
Psmb10	0.0988009	0.237988	0.917051
Pstk	0.097026	-0.0397772	0.917051
Rbm39	0.0987676	-0.180277	0.917051
Rhno1	0.0982396		0.917051
Serpina3g	0.0982393		0.917051
Skap1	0.0967521		0.917051
Tfec	0.0969436		0.917051
Uqcr10	0.0987105	-0.355557	0.917051
Vps13d	0.0979907		0.917051
Wipi1	0.0975304		0.917051
Zeb2os	0.0981151		0.917051
Zfp511	0.0983581		0.917051
Nudt18	0.0991461		0.918934
Syap1	0.0991405	-0.102719	0.918934
Fam193b	0.099496		0.920212
Rgs3	0.0994866	-0.177966	0.920212
Rtf2	0.0994978	-0.279822	0.920212
Tubg1	0.0995815		0.920327
Selplg	0.0996824	-0.358033	0.9206
Fam117a	0.100028		0.921158
Lhpp	0.0999006		0.921158
Lpcat2	0.0999311	-0.268271	0.921158
Tsn	0.100004	0.244408	0.921158
Gnpda2	0.100147		0.921592
Arfgef1	0.100558	-0.263723	0.923525
Mak16	0.100471		0.923525
Rps2	0.100571	-0.252326	0.923525
Abhd2	0.100749	0.104165	0.924133
Ece1	0.100781		0.924133
Chpt1	0.10101	-0.151255	0.924294
Fgl1	0.101156	-0.150351	0.924294
Gas7	0.101121		0.924294
Sla	0.100943	-0.279117	0.924294
Stx3	0.101086		0.924294
Ccl3	0.101388		0.925103
Ccs	0.101373	-0.196446	0.925103
Abca1	0.102569	0.229206	0.926396
Cers4	0.102796		0.926396
Cnp	0.103164		0.926396
Ddx21	0.102031		0.926396
Fdft1	0.10318	-0.136502	0.926396
Fto	0.102364		0.926396
Ganc	0.10246		0.926396
Herc6	0.102354		0.926396
Hnrnpc	0.102254	0.250399	0.926396
Klre1	0.102325		0.926396
Kmt2e	0.101808	0.226622	0.926396
Map1s	0.103006		0.926396
Masp2	0.101977	-0.113935	0.926396
Nab1	0.103104	-0.292116	0.926396
Prrg2	0.102864		0.926396
Prtn3	0.102555		0.926396
Rab7b	0.102241		0.926396
Rbmxl1	0.102662		0.926396
Rpl38	0.1031	0.19606	0.926396
Tob1	0.102395	-0.214783	0.926396
Tob2	0.103166		0.926396
Tstd1	0.102624	-0.122363	0.926396
Tuba8	0.102694	-0.0343083	0.926396
Abcg1	0.104282	0.19714	0.928088
Ado	0.104083		0.928088
Arhgap12	0.104341		0.928088
Armc7	0.104244		0.928088
Ctif	0.104447		0.928088
Dgka	0.104011		0.928088
Dhfr	0.104284		0.928088
Fam49b	0.104428	-0.318798	0.928088
Lcorl	0.103829		0.928088
Myof	0.104309		0.928088
Nsd1	0.104331	0.181193	0.928088
Ptpn2	0.103674		0.928088
Pum3	0.103445		0.928088
Sh3kbp1	0.104446	0.210777	0.928088
Ttc13	0.10354		0.928088
Rbm12b2	0.104781		0.93042
Atn1	0.105082	-0.137793	0.931386
Fahd2a	0.105168		0.931386
Micu2	0.105197	-0.152447	0.931386
Ndrg1	0.105169	-0.15123	0.931386
Txndc5	0.105251		0.931386
Asb2	0.105767		0.934031
Cdc27	0.105697		0.934031
Iigp1	0.105692	-0.174077	0.934031
Fbxl17	0.106019		0.935616
Bax	0.106399	0.246636	0.938256
Gstp1	0.106536	-0.233594	0.938256
Zdhhc20	0.106508	-0.249929	0.938256
Ech1	0.106731	-0.283313	0.939336
Flot2	0.106865	0.184582	0.93987
Dennd5b	0.107121		0.94048
Lonp1	0.107436	-0.154785	0.94048
Marco	0.107166		0.94048
Mrps30	0.107133		0.94048
Pttg1ip	0.107332	-0.193834	0.94048
Rnf138	0.107444		0.94048
Srsf5	0.107391	-0.0119158	0.94048
Ap1g2	0.108022		0.941741
Iglc3	0.108105		0.941741
Mrpl1	0.107972		0.941741
Ndufaf2	0.107917		0.941741
Ppan	0.108172		0.941741
Ppp2r5c	0.107996	0.181826	0.941741
Sar1b	0.107785	-0.240365	0.941741
Trappc2l	0.108058	0.263754	0.941741
Zfp593	0.108273		0.941988
AC160336.1	0.109032		0.943821
Cd69	0.108802		0.943821
Ddx10	0.109337		0.943821
Ezh1	0.109121		0.943821
Naa10	0.109279		0.943821
Odc1	0.108802		0.943821
Slc27a4	0.108995		0.943821
Tk2	0.109128		0.943821
Tlk2	0.109306		0.943821
Trpm7	0.108695		0.943821
Zfp260	0.109361		0.943821
Zfp266	0.109188		0.943821
Fam89a	0.109827	-0.0122981	0.94532
Mavs	0.109798		0.94532
Prkaa2	0.109722	-0.0204448	0.94532
Shmt1	0.109623	-0.170316	0.94532
Rabggta	0.110007		0.946235
Mocs3	0.110293		0.948065
Bst2	0.110498	0.378724	0.949191
Cep83	0.110713		0.949779
Pepd	0.110657		0.949779
Phf11b	0.111238		0.953648
Slc12a7	0.111511		0.955357
Akr1c12	0.111815		0.955824
Fam43a	0.112057		0.955824
Laptm5	0.111825	0.35597	0.955824
Mccc1	0.111709	-0.0631961	0.955824
Ndufb6	0.112084	-0.291212	0.955824
Pkp3	0.111949		0.955824
Stx12	0.112042		0.955824
Vps54	0.112253	-0.243259	0.956631
Cyth4	0.112342	-0.287393	0.956761
Mblac2	0.112733		0.959261
Shc1	0.112784	-0.234995	0.959261
Colgalt1	0.113209	0.255535	0.962236
Adamts10	0.113302		0.962395
Cdk7	0.113592		0.962961
Mesd	0.11351		0.962961
Ttc9c	0.11353		0.962961
Chm	0.114557	-0.176695	0.964485
Cpq	0.113964		0.964485
Exosc7	0.114743		0.964485
Nckap1l	0.114742	0.204429	0.964485
Polr3c	0.114147		0.964485
Ppie	0.114056		0.964485
Ppp1r21	0.114253		0.964485
Rpl39	0.114327	0.250959	0.964485
Serbp1	0.11473	0.255172	0.964485
Tmem192	0.11458		0.964485
Tspo	0.114019	0.301792	0.964485
Ttc3	0.114584		0.964485
Ywhae	0.114667	0.266564	0.964485
Foxk2	0.114856		0.964806
Grip2	0.115083		0.966082
Alox5	0.115966	-0.207589	0.966181
Anks1	0.116591		0.966181
Cars2	0.115442		0.966181
Ccr9	0.115875		0.966181
Ccser2	0.117056		0.966181
D030056L22Rik	0.116868		0.966181
Ell2	0.115354	-0.155872	0.966181
F2	0.115645	-0.13253	0.966181
Fam46c	0.11542		0.966181
Glod4	0.116341		0.966181
Ipo8	0.116342		0.966181
Kctd2	0.116694		0.966181
Mecp2	0.116529		0.966181
Nupr1	0.115866		0.966181
Pon1	0.117164	-0.167345	0.966181
Pqbp1	0.116869		0.966181
Pycr2	0.115561		0.966181
Sbf2	0.116356		0.966181
Serpinf2	0.117176	-0.128703	0.966181
St6gal1	0.117054		0.966181
Tbc1d22a	0.117204		0.966181
Tk1	0.115472		0.966181
Tmem175	0.117265		0.966181
Tmem68	0.116942		0.966181
Traf1	0.116796		0.966181
Ubr5	0.115884	-0.252003	0.966181
Vdac2	0.116233	0.316375	0.966181
Wapl	0.116053	0.213135	0.966181
Zkscan6	0.115958		0.966181
Polr3gl	0.117397		0.966657
Pros1	0.117483		0.966748
Srd5a3	0.117616		0.967227
1500011K16Rik	0.12056	0.161354	0.967445
1700052K11Rik	0.120565		0.967445
Abraxas1	0.119787		0.967445
Aen	0.119788		0.967445
Ahcyl2	0.119594		0.967445
Atat1	0.119105		0.967445
Atp2a3	0.120403		0.967445
Atxn7	0.118532		0.967445
Calcrl	0.118274		0.967445
Ccnk	0.120058		0.967445
Cct7	0.120341	0.19101	0.967445
Cluh	0.118311		0.967445
Cript	0.119188	-0.290203	0.967445
Cttnbp2nl	0.119827		0.967445
Cyld	0.119717	0.18833	0.967445
Dera	0.119293		0.967445
Gnl3l	0.12038		0.967445
Gramd1b	0.118795		0.967445
Hdac7	0.119081		0.967445
Herc4	0.120122	-0.29669	0.967445
Klf4	0.120059		0.967445
Mdh1	0.120407	-0.235195	0.967445
Mreg	0.119586	-0.0604229	0.967445
Mthfd2	0.11999		0.967445
Myh9	0.119474	-0.0825988	0.967445
Nr2f6	0.117814	-0.210084	0.967445
Plekhb2	0.119788	0.187142	0.967445
Pradc1	0.117944	-0.131779	0.967445
Preb	0.117731	-0.237921	0.967445
Prkrip1	0.119514		0.967445
Rbx1	0.119192	0.182671	0.967445
Ruvbl1	0.119105		0.967445
Stk35	0.118036		0.967445
Tinagl1	0.120419		0.967445
Tshz1	0.118159	-0.122017	0.967445
Txlna	0.119742		0.967445
Ube2l3	0.120393	0.260976	0.967445
Vill	0.118608		0.967445
Zfp143	0.120494		0.967445
Apip	0.120882		0.967584
Gda	0.120856	-0.33891	0.967584
Pi16	0.120762	-0.222133	0.967584
Smarcd2	0.120737	0.157366	0.967584
Dync1h1	0.121009	0.189058	0.967998
Gcdh	0.121378	-0.206138	0.968801
Med28	0.121469	0.179422	0.968801
Mllt6	0.121635		0.968801
Nup214	0.121635		0.968801
Ppp1r3b	0.121376	-0.189517	0.968801
Rab3il1	0.121485		0.968801
Rpl15	0.121617	0.366066	0.968801
Ccdc174	0.122018		0.969672
Clec4a2	0.122039	0.348034	0.969672
Id3	0.121867	0.369746	0.969672
Klk8	0.122045		0.969672
Slfn8	0.122233		0.970571
Ptpn18	0.122518	0.338656	0.972236
Vps4a	0.12267		0.972843
Entpd5	0.122806		0.973327
Acacb	0.122966	-0.106744	0.973996
Anapc7	0.123236		0.974488
C87436	0.123254		0.974488
Cdc14b	0.123113		0.974488
Asb8	0.123525		0.974752
Ccnh	0.123485		0.974752
Slc39a9	0.12348		0.974752
Tmem220	0.12359		0.974752
Adgrg3	0.123762		0.975097
Snrpe	0.123785	0.369519	0.975097
Inmt	0.124078	-0.16472	0.976215
Kdr	0.124005		0.976215
Parvb	0.124291		0.977299
Icam2	0.12473		0.977771
Nfyc	0.124675		0.977771
Pdcl	0.124495		0.977771
Pdzd11	0.124537		0.977771
Ube2z	0.124621	-0.16099	0.977771
Ankib1	0.125959		0.978955
Ctdspl	0.125606		0.978955
Ddx54	0.125533		0.978955
Dgcr2	0.12526		0.978955
Exoc6b	0.125912		0.978955
Igfbp4	0.125336	-0.29234	0.978955
Lonrf1	0.126018		0.978955
Mis18a	0.125715		0.978955
Ncoa7	0.12595		0.978955
Ndufa8	0.125406	-0.106563	0.978955
Rpl6	0.125389	0.199779	0.978955
Selenop	0.125208	-0.28298	0.978955
Tlr13	0.12593	-0.184792	0.978955
Traf3ip1	0.124993		0.978955
Ttll3	0.125822		0.978955
Gm10053	0.126343		0.980852
Gm48682	0.126614		0.980852
Gtdc1	0.126642	-0.133315	0.980852
Il2rb	0.126484	0.153655	0.980852
Pgghg	0.126495		0.980852
Hscb	0.12683		0.981125
Lppos	0.126906		0.981125
Wdr33	0.12685		0.981125
Mtx1	0.1273		0.983199
Tnfaip3	0.127326		0.983199
Abca2	0.127437		0.983467
Apobec1	0.127846	0.170908	0.983611
Crtc3	0.12786		0.983611
Fau	0.127782	0.193204	0.983611
Gimap9	0.127972		0.983611
Litaf	0.127709	-0.319535	0.983611
Stambp	0.127791		0.983611
Stx6	0.127989		0.983611
Nup54	0.128442		0.986501
Ctla2a	0.128624		0.986733
Elane	0.12866		0.986733
Fcrl1	0.129151		0.986733
Ldha	0.128932	0.0281384	0.986733
Mink1	0.12914		0.986733
Nolc1	0.128891		0.986733
Trbc1	0.128975	0.133988	0.986733
Zadh2	0.128718	-0.0714309	0.986733
Zfp90	0.12916		0.986733
Gstt3	0.129608	-0.152307	0.988114
Gxylt1	0.129677		0.988114
Nat2	0.129723		0.988114
Rabl6	0.129641		0.988114
Ttc28	0.129719		0.988114
Abca9	0.130436		0.989163
Acot8	0.130617		0.989163
Akr1c14	0.129939	-0.109377	0.989163
Fam46a	0.13031	0.286716	0.989163
Itpr1	0.130029		0.989163
Klhdc10	0.130627		0.989163
Lta4h	0.130585	0.213889	0.989163
Sardh	0.130446	-0.176819	0.989163
Sfmbt1	0.1302	-0.128766	0.989163
Tmem29	0.130601		0.989163
Stradb	0.130806		0.989941
Zfp738	0.130944		0.990404
Gipc1	0.131091		0.990424
Tmed10	0.1311	0.279604	0.990424
Mgat5	0.131242		0.99056
Trim59	0.131272		0.99056
Eif4e3	0.131393		0.990894
Etv3	0.131504		0.991155
Cetn2	0.13164	-0.231923	0.991604
Elovl6	0.131764		0.991656
Klf7	0.131801	0.240436	0.991656
Gm1604a	0.132134		0.99241
Hikeshi	0.132028		0.99241
Mprip	0.132362		0.99241
Prpf31	0.132328	-0.185259	0.99241
Stk19	0.132226		0.99241
Tmem251	0.132072		0.99241
Mrpl44	0.132491	-0.138057	0.992798
C3	0.132589	-0.315609	0.992956
Tbp	0.132785		0.993847
Gdf3	0.13311		0.994686
Igf2r	0.133066		0.994686
Scn1b	0.133128		0.994686
Grap	0.133363		0.995173
Tmem164	0.133425		0.995173
Zfp608	0.133307		0.995173
Ankrd54	0.135505		0.995732
BC029722	0.13536		0.995732
Camp	0.133937	0.781313	0.995732
Cited2	0.133835	-0.300397	0.995732
Clec4g	0.134707		0.995732
Cxcl16	0.134203	0.212467	0.995732
Dctn5	0.135026		0.995732
Fam35a	0.134678		0.995732
Ints2	0.133867		0.995732
Ktn1	0.135208		0.995732
Lin28a	0.134928	-0.0810171	0.995732
Man2c1	0.134113		0.995732
Ms4a8a	0.135487		0.995732
N4bp2l1	0.1345	-0.252923	0.995732
Pi4ka	0.134887		0.995732
Rdx	0.135366	0.247268	0.995732
Secisbp2	0.135002	-0.142078	0.995732
Selenom	0.134208		0.995732
Sfxn2	0.135415	-0.131022	0.995732
Sh2b1	0.1347		0.995732
Slc25a12	0.13472		0.995732
Timm8b	0.133755	-0.26982	0.995732
Tmem57	0.134389		0.995732
U2af2	0.134477	0.184486	0.995732
Ube2f	0.135052	0.152043	0.995732
Zfp746	0.134189	-0.144782	0.995732
Klhl20	0.135852		0.996008
Ndufa3	0.136159	-0.289649	0.996008
Pank1	0.135883	-0.224299	0.996008
Ptbp2	0.135932		0.996008
Tacstd2	0.136047	-0.203069	0.996008
Tm2d2	0.136059	-0.23265	0.996008
Tmem245	0.136103		0.996008
Ubac2	0.136116		0.996008
Meaf6	0.136533		0.998178
Dxo	0.136788		0.999474
0610009B22Rik	0.94341	0.010187	1
0610009O20Rik	0.541418		1
0610010F05Rik	0.403714		1
0610010K14Rik	0.926617	0.0265338	1
0610012G03Rik	0.913164	-0.00259208	1
0610030E20Rik	0.557455	0.0929685	1
0610031O16Rik	0.40919	-0.029979	1
0610037L13Rik	0.55871	0.0700921	1
0610038B21Rik	0.758923		1
0610040B10Rik	0.981696	0.00473196	1
0610040J01Rik	0.41081		1
1010001B22Rik	0.785413		1
1110004F10Rik	0.7703	0.054912	1
1110008F13Rik	0.614945	0.104493	1
1110008L16Rik	0.421379		1
1110008P14Rik	0.861331	-0.0633564	1
1110012L19Rik	0.278467		1
1110019D14Rik	0.533694		1
1110032A03Rik	0.847163	-0.0292201	1
1110034G24Rik	0.777926	-0.0442761	1
1110038F14Rik	0.934353	0.0178141	1
1110046J04Rik	0.825872		1
1110051M20Rik	0.716252		1
1110059E24Rik	0.734606	-0.0406012	1
1110059G10Rik	0.959032	0.00726243	1
1110065P20Rik	0.734974	-0.050764	1
1190002N15Rik	0.872167	-0.0369938	1
1190007I07Rik	0.923058	-0.0224574	1
1300002E11Rik	0.725992	-0.0303313	1
1300014J16Rik	0.725553		1
1300017J02Rik	0.639186	-0.044281	1
1500009L16Rik	0.862185		1
1500011B03Rik	0.597425	-0.0704005	1
1500015A07Rik	0.569585		1
1600002K03Rik	0.45793		1
1600012H06Rik	0.914108	0.0126603	1
1600020E01Rik	0.202495		1
1700001C19Rik	0.554787		1
1700001L05Rik	0.919322		1
1700003F12Rik	0.527952		1
1700006J14Rik	0.484091		1
1700008J07Rik	0.483361		1
1700010I14Rik	0.584062		1
1700017B05Rik	0.243007		1
1700019D03Rik	0.714139		1
1700019L13Rik	0.913438		1
1700020D05Rik	0.686411		1
1700020I14Rik	0.790325	-0.0745163	1
1700021A07Rik	0.721669		1
1700021F05Rik	0.491831	-0.060466	1
1700022N22Rik	0.142201		1
1700025G04Rik	0.17623		1
1700037C18Rik	0.656013		1
1700037H04Rik	0.384791		1
1700047M11Rik	0.831891	-0.0312336	1
1700056E22Rik	0.591674		1
1700061G19Rik	0.793137		1
1700066B19Rik	0.950105		1
1700066M21Rik	0.275608		1
1700071M16Rik	0.409636		1
1700080G11Rik	0.600582		1
1700084C06Rik	0.724729		1
1700086O06Rik	0.561739		1
1700096K18Rik	0.335111		1
1700097N02Rik	0.360152		1
1700099I09Rik	0.672239		1
1700102P08Rik	0.734731		1
1700109H08Rik	0.950105		1
1700113A16Rik	0.727071		1
1700119H24Rik	0.789624		1
1700123O20Rik	0.948503	0.00333227	1
1810008I18Rik	0.836067	-0.0242792	1
1810009A15Rik	0.849908		1
1810011H11Rik	0.40866		1
1810013L24Rik	0.905288	-0.032506	1
1810021B22Rik	0.753598	-0.0214024	1
1810022K09Rik	0.6851	0.0493572	1
1810024B03Rik	0.777247	-0.034613	1
1810030O07Rik	0.354584		1
1810032O08Rik	0.204928		1
1810034E14Rik	0.634074		1
1810037I17Rik	0.245876	0.211832	1
1810041H14Rik	0.874623		1
1810043G02Rik	0.733325	-0.0211681	1
1810044D09Rik	0.857583	-0.0186744	1
1810055G02Rik	0.395387		1
1810058I24Rik	0.2646	-0.206059	1
2010003K11Rik	0.712963		1
2010015M23Rik	0.731804		1
2010109A12Rik	0.644862		1
2010110K18Rik	0.702736		1
2010111I01Rik	0.178921		1
2010315B03Rik	0.264503		1
2010320M18Rik	0.44293	-0.0585012	1
2200002D01Rik	0.324444	-0.0506192	1
2210010C04Rik	0.738124		1
2210016F16Rik	0.73854	-0.0216165	1
2210016L21Rik	0.968149	-0.0130152	1
2210408I21Rik	0.729063		1
2210417A02Rik	0.678664		1
2300009A05Rik	0.501633	-0.118926	1
2310009B15Rik	0.959723	0.0178	1
2310011J03Rik	0.796642	0.0505533	1
2310022A10Rik	0.496409		1
2310022B05Rik	0.38369		1
2310030G06Rik	0.796483		1
2310031A07Rik	0.760824		1
2310033P09Rik	0.460979		1
2310035C23Rik	0.916269	0.0108885	1
2310039H08Rik	0.495875	-0.0922556	1
2310040G24Rik	0.274918		1
2310047D07Rik	0.341594		1
2310057M21Rik	0.275286		1
2310061I04Rik	0.38002	-0.0805881	1
2310067P03Rik	0.760688		1
2410002F23Rik	0.173155		1
2410004B18Rik	0.967735	0.0178016	1
2410015M20Rik	0.188908	-0.10698	1
2410089E03Rik	0.464891		1
2410131K14Rik	0.587888		1
2510002D24Rik	0.949228	-0.00972326	1
2510009E07Rik	0.88954	-0.0339286	1
2510017J16Rik	0.871303		1
2510039O18Rik	0.656453	-0.0773569	1
2510046G10Rik	0.339654		1
2600006K01Rik	0.803686		1
2610001J05Rik	0.434913	0.103716	1
2610002M06Rik	0.670218	0.0089012	1
2610008E11Rik	0.494377		1
2610020C07Rik	0.950105		1
2610021A01Rik	0.765588		1
2610035D17Rik	0.845495	-0.0215297	1
2610037D02Rik	0.866249	0.0222353	1
2610044O15Rik8	0.644845		1
2610301B20Rik	0.231916		1
2610507B11Rik	0.922669	0.0184863	1
2610524H06Rik	0.139826		1
2610528J11Rik	0.254095		1
2700016F22Rik	0.742767		1
2700038G22Rik	0.908122	-0.0127461	1
2700046G09Rik	0.880499		1
2700049A03Rik	0.277574		1
2700062C07Rik	0.802955	-0.0362249	1
2700097O09Rik	0.605395		1
2810001G20Rik	0.260373		1
2810004N23Rik	0.817847	0.00359214	1
2810006K23Rik	0.462821		1
2810402E24Rik	0.760113		1
2810403A07Rik	0.557663	-0.0507444	1
2810405F17Rik	0.537424		1
2810429I04Rik	0.846209		1
2810442N19Rik	0.818245		1
2810454H06Rik	0.751959	-0.0225938	1
2810455O05Rik	0.92629		1
2810459M11Rik	0.437642		1
2900026A02Rik	0.40105		1
2900060B14Rik	0.360062		1
2900076A07Rik	0.227658		1
2900089D17Rik	0.845144		1
2900093K20Rik	0.166958	-0.0923844	1
2900097C17Rik	0.237501	0.17775	1
3010003L21Rik	0.713925		1
3100002H09Rik	0.883542		1
3110001I22Rik	0.664347		1
3110002H16Rik	0.776939	0.0349034	1
3110009E18Rik	0.577436		1
3110040N11Rik	0.727606		1
3110043O21Rik	0.213764		1
3110045C21Rik	0.713894		1
3110062M04Rik	0.986814	0.00755567	1
3110082I17Rik	0.355637	-0.0460832	1
3300005D01Rik	0.713368		1
3830406C13Rik	0.361617	0.1172	1
3930402G23Rik	0.775506		1
4632404H12Rik	0.806416		1
4632411P08Rik	0.845251		1
4632415L05Rik	0.253557		1
4632428C04Rik	0.898295		1
4732414G09Rik	0.847482		1
4732440D04Rik	0.362893		1
4732465J04Rik	0.245186	-0.0918208	1
4732496C06Rik	0.725971		1
4833403J16Rik	0.418431		1
4833407H14Rik	0.403433	-0.0805121	1
4833413E03Rik	0.720361		1
4833420G17Rik	0.839041	0.0346425	1
4833422C13Rik	0.711504		1
4833445I07Rik	0.712963		1
4921524J17Rik	0.805988	-0.00324754	1
4930402H24Rik	0.686657	-0.034746	1
4930404N11Rik	0.736534		1
4930426L09Rik	0.751923		1
4930430F08Rik	0.712181		1
4930432K21Rik	0.710636		1
4930438A08Rik	0.832041	-0.0314866	1
4930453N24Rik	0.925053	-0.0153017	1
4930455G09Rik	0.13838		1
4930458D05Rik	0.580321		1
4930459C07Rik	0.713996		1
4930463O16Rik	0.540268		1
4930480G23Rik	0.707608		1
4930481A15Rik	0.931296	-0.0120573	1
4930503L19Rik	0.715055		1
4930513N10Rik	0.845144		1
4930518I15Rik	0.635444		1
4930522L14Rik	0.449152		1
4930523C07Rik	0.588046	0.0904764	1
4930524J08Rik	0.535856		1
4930534H03Rik	0.790408		1
4930537H20Rik	0.919322		1
4930539J05Rik	0.713506		1
4930544F09Rik	0.723221		1
4930552P12Rik	0.872381		1
4930555A03Rik	0.73662		1
4930579G24Rik	0.542838		1
4930589L23Rik	0.668435		1
4930590J08Rik	0.56732		1
4931406P16Rik	0.998029	-0.000870463	1
4931414P19Rik	0.650978		1
4932438A13Rik	0.709821	0.053963	1
4933404O12Rik	0.434631		1
4933406C10Rik	0.950105		1
4933417D19Rik	0.720178		1
4933424M12Rik	0.222383		1
4933427D14Rik	0.571538		1
4933433G15Rik	0.98739		1
4933434E20Rik	0.858726	0.022608	1
5031425E22Rik	0.561016	0.0534676	1
5031425F14Rik	0.668846		1
5031439G07Rik	0.42519	-0.168932	1
5033403F01Rik	0.83136		1
5033406O09Rik	0.47996		1
[truncated: 10,912 more rows]

## Sheet: DC
primerid	Pr(>Chisq)	coef	fdr
Car3	7.75247e-73	-1.2781	1.13713e-68
Sult2a1	1.91672e-55	-1.06735	1.40572e-51
Apoa2	1.50474e-50	-1.17578	7.35718e-47
Cat	1.6731e-35	-0.941844	6.13525e-32
Apoc3	6.49057e-35	-1.02699	1.59912e-31
Cyp2c50	6.54124e-35	-0.421283	1.59912e-31
Wfdc21	6.35438e-34	-0.895482	1.33152e-30
Sult2a8	3.62335e-33	-0.522259	6.64342e-30
Mup9	2.32094e-31	-0.457691	3.78261e-28
Serpina1a	3.10478e-28	-0.603669	4.55409e-25
Akr1c6	6.93959e-28	-0.734536	8.49276e-25
Serpina1c	6.94799e-28	-0.677946	8.49276e-25
Hmgcs2	5.04767e-27	-0.730168	5.69532e-24
Cdo1	5.87406e-27	-0.775029	6.15434e-24
Aldh1a1	6.50931e-27	-0.558363	6.36523e-24
Apoc1	1.83328e-26	-0.874506	1.68066e-23
Ass1	4.00073e-26	-0.841694	3.45193e-23
Ttr	4.79387e-26	-0.863415	3.90647e-23
Rps24	2.83512e-25	0.35007	2.18871e-22
Gnmt	1.17027e-24	-0.811725	8.58278e-22
Rgn	2.08609e-24	-0.66701	1.45708e-21
Pcyt2	3.35908e-24	-0.281768	2.23959e-21
Hpd	7.37992e-24	-0.730826	4.70646e-21
Mat1a	1.48229e-23	-0.725971	9.05926e-21
Ppia	2.04856e-23	0.452347	1.20193e-20
Arhgdia	3.00236e-23	0.664367	1.66125e-20
Bhmt	3.05793e-23	-0.700377	1.66125e-20
Alb	3.64957e-23	-0.766798	1.91185e-20
Cth	4.71304e-23	-0.505317	2.38382e-20
BC018473	1.2184e-22		5.95717e-20
Rps18	8.09217e-22	0.350417	3.8289e-19
Cyp2c69	1.00288e-21	-0.256078	4.59696e-19
Gpx1	3.51221e-21	-0.411738	1.56112e-18
Fabp1	6.19756e-20	-0.675727	2.6737e-17
Rida	7.83114e-20	-0.659003	3.28192e-17
Scd1	2.67589e-19	0.61991	1.09028e-16
Rps15a	4.50495e-19	0.324857	1.78591e-16
Sult3a1	5.7005e-19	-0.648694	2.20039e-16
Serpina3k	8.04544e-19	-0.563139	3.02591e-16
mt-Co1	2.80137e-18	-0.276691	1.02726e-15
Errfi1	2.02922e-17	-0.433357	7.25966e-15
Adh1	2.11109e-17	-0.488486	7.37273e-15
Hmgcs1	6.42692e-17	-0.487827	2.19233e-14
Serpina1b	8.15798e-17	-0.64954	2.71957e-14
Rps20	8.91119e-17	0.322179	2.90465e-14
Agxt	9.60485e-17	-0.366955	3.06269e-14
Ubb	2.24234e-16	0.534211	6.99801e-14
Stard10	3.27756e-16	-0.53096	1.00157e-13
Gsta3	7.03782e-16	-0.627384	2.10675e-13
Gstm1	9.30288e-16	-0.545303	2.72909e-13
Apoc4	1.28334e-15	-0.553737	3.691e-13
Rps23	1.43947e-15	0.337601	3.98381e-13
Stmn1	1.42525e-15	0.417316	3.98381e-13
Hamp	4.36276e-15	-0.493649	1.18506e-12
Sirt7	4.89927e-15	-0.160345	1.30659e-12
Fah	1.5297e-14	-0.345633	4.00671e-12
Lgals1	2.13935e-14	0.703729	5.50526e-12
Xist	2.21785e-14	0.577084	5.60887e-12
Sod1	2.41781e-14	-0.490321	6.01092e-12
Tubb5	4.30607e-14	0.65729	1.05269e-11
Rpl19	5.2766e-14	0.255172	1.26881e-11
Sult3a2	6.88738e-14	-0.294247	1.62942e-11
Rpl26	7.88297e-14	0.299644	1.83535e-11
Aldh1l1	8.72844e-14	-0.350486	2.00045e-11
Cyp2c37	3.17292e-13	-0.171748	7.05158e-11
Gm42418	3.14378e-13	0.569344	7.05158e-11
mt-Nd4l	4.81031e-13	0.465608	1.0531e-10
Ndrg2	1.31427e-12	-0.371698	2.83496e-10
Maob	1.36347e-12	-0.255111	2.89847e-10
Cps1	2.2182e-12	-0.415712	4.64808e-10
Pck1	2.40448e-12	-0.394385	4.96746e-10
Rps6	3.34687e-12	0.440893	6.81833e-10
Selenop	4.60502e-12	-0.523261	9.25294e-10
Npm1	6.03398e-12	0.371293	1.19603e-09
Txn1	6.47053e-12	0.600802	1.26546e-09
Rpl12	7.12681e-12	0.443623	1.37547e-09
Arg1	9.86846e-12	-0.354363	1.87988e-09
Rpl27a	1.08681e-11	0.24379	2.04376e-09
Tat	1.28937e-11	-0.35041	2.39398e-09
Bst2	1.50761e-11	0.61839	2.7642e-09
Ifi27l2a	1.71453e-11	0.678809	3.10478e-09
Psmb8	1.97873e-11	0.588015	3.53951e-09
Rpl11	2.98346e-11	0.296695	5.27246e-09
Rps13	3.36715e-11	0.289996	5.87969e-09
Scp2	4.02221e-11	-0.54998	6.94091e-09
Snrpd1	4.59091e-11	0.400123	7.83017e-09
H3f3b	5.04032e-11	0.369704	8.49786e-09
Ttc36	5.97955e-11	-0.454979	9.96682e-09
Psap	6.21619e-11	-0.391242	1.02448e-08
Cyp2c54	6.92015e-11	-0.131879	1.12783e-08
Asl	7.49369e-11	-0.293716	1.20788e-08
Mup3	7.95567e-11	-0.302033	1.26841e-08
Otc	8.09091e-11	-0.32059	1.2761e-08
AY036118	1.01912e-10	0.172144	1.58269e-08
Cd207	1.02506e-10	-0.108837	1.58269e-08
Dpyd	1.04104e-10	-0.223561	1.59062e-08
Rps25	1.19493e-10	0.468615	1.80693e-08
Rpl10a	1.35767e-10	0.30865	2.03207e-08
Hmgn2	1.82101e-10	0.254811	2.69804e-08
Sult2a7	1.8986e-10	-0.0904429	2.78486e-08
Ephx2	2.15774e-10	-0.287725	3.13364e-08
Ptma	2.32468e-10	0.359949	3.34298e-08
P4hb	2.48583e-10	0.377624	3.54002e-08
Mcrip1	2.8108e-10	0.335817	3.96432e-08
Rps19	3.33283e-10	0.258112	4.65581e-08
Apoa4	3.72992e-10	0.190387	5.16136e-08
Fabp5	4.13949e-10	0.334787	5.67458e-08
Atp5g2	4.34326e-10	0.500175	5.89879e-08
Snrpf	7.03699e-10	0.412941	9.46959e-08
Rpl13	7.29627e-10	0.213297	9.72925e-08
Rpl32	8.13957e-10	0.233559	1.0756e-07
Pah	9.44917e-10	-0.267877	1.2375e-07
Igfbp4	9.79648e-10	-0.299692	1.23875e-07
Rpl23	9.74403e-10	0.215897	1.23875e-07
Sult1a1	9.65813e-10	-0.245719	1.23875e-07
Sult2a5	9.63283e-10	-0.209613	1.23875e-07
Hamp2	1.09268e-09	-0.396809	1.36986e-07
Cyp2e1	1.12997e-09	-0.349097	1.40461e-07
Fam25c	1.18649e-09	-0.20284	1.46247e-07
Hmgb2	1.35808e-09	0.486979	1.66003e-07
Rpl21	1.38898e-09	0.220655	1.68376e-07
Tuba1b	2.3338e-09	0.355129	2.80592e-07
Rps3	3.50974e-09	0.186096	4.18544e-07
Mt1	4.25823e-09	-0.317531	5.03708e-07
Naca	6.3195e-09	0.356406	7.41555e-07
Top2a	9.28833e-09	0.165502	1.08128e-06
Mgst1	1.00866e-08	-0.419021	1.16496e-06
Sephs2	1.07393e-08	-0.35793	1.23065e-06
H2afz	1.11753e-08	0.419043	1.27069e-06
Fmo3	1.41148e-08	-0.0622341	1.59258e-06
Cd300c	1.49233e-08	-0.104005	1.67096e-06
Ly6d	1.60582e-08	0.278311	1.78441e-06
Hmgb1	1.72275e-08	0.267127	1.89994e-06
Gapdh	2.28629e-08	0.390113	2.50264e-06
Tspo	2.38926e-08	0.399672	2.59597e-06
Gstz1	2.45657e-08	-0.264226	2.64949e-06
1600014C10Rik	2.60413e-08	-0.276253	2.78298e-06
Ttpa	2.61829e-08	-0.193958	2.78298e-06
Pigr	2.72173e-08	-0.17203	2.87211e-06
Acaa1b	2.76456e-08	-0.303665	2.89647e-06
Hint1	3.20004e-08	0.441756	3.32895e-06
Cyp3a11	3.70114e-08	0.307575	3.82312e-06
Shmt1	4.06346e-08	-0.177007	4.16803e-06
Snrpd2	4.41276e-08	0.393836	4.49488e-06
S100a8	4.70513e-08	0.186999	4.75964e-06
Lsm3	5.35327e-08	0.262159	5.34628e-06
mt-Nd5	5.35794e-08	0.346408	5.34628e-06
Aldob	6.99655e-08	-0.420232	6.93415e-06
Tst	8.14745e-08	-0.226116	8.02059e-06
Orm1	8.51036e-08	-0.258994	8.322e-06
Snrpe	9.74891e-08	0.340076	9.47e-06
Hsp90aa1	1.02666e-07	0.413142	9.90731e-06
Bhmt2	1.1494e-07	-0.158961	1.10192e-05
Selenoh	1.17136e-07	0.252271	1.11569e-05
Gchfr	1.28191e-07	-0.221734	1.2131e-05
Phyh	1.38071e-07	-0.34232	1.29822e-05
Rpl18	1.41507e-07	0.162092	1.32205e-05
Nnmt	1.5011e-07	-0.129163	1.39355e-05
Hal	1.59812e-07	-0.157143	1.47429e-05
Alyref	1.7723e-07	0.353152	1.62475e-05
Pgrmc1	2.17305e-07	-0.273817	1.97977e-05
Rpl24	2.30793e-07	0.233533	2.08968e-05
Itgal	2.45218e-07	-0.355675	2.20666e-05
Pclaf	2.50539e-07	0.174362	2.24079e-05
Uqcr11	2.61745e-07	-0.409128	2.32683e-05
Ran	2.72008e-07	0.361669	2.37759e-05
Rbp4	2.72317e-07	-0.370624	2.37759e-05
Tdo2	2.6945e-07	-0.274078	2.37759e-05
Sqor	3.72556e-07	-0.210238	3.23352e-05
Hist1h2ae	4.31555e-07	0.119589	3.70178e-05
Smc2	4.29711e-07	0.126671	3.70178e-05
H2afx	5.07363e-07	0.20356	4.32674e-05
Mif	5.53091e-07	0.354928	4.68944e-05
H2-Q7	5.7529e-07	0.274322	4.82192e-05
Sult2a3	5.74511e-07	-0.110391	4.82192e-05
Dut	7.26104e-07	0.158654	6.05141e-05
Ly6a	7.32477e-07	0.266268	6.07004e-05
Chchd10	7.70307e-07	-0.318203	6.34768e-05
Fgg	8.20196e-07	-0.248205	6.6957e-05
Gcdh	8.2167e-07	-0.183996	6.6957e-05
Acaa2	9.35712e-07	-0.2921	7.58288e-05
Psmb2	9.76168e-07	0.341784	7.86727e-05
Anp32b	9.9269e-07	0.357942	7.89603e-05
Apoh	9.87866e-07	-0.217054	7.89603e-05
Cmbl	9.95886e-07	-0.160496	7.89603e-05
Srsf3	1.11606e-06	0.421398	8.80129e-05
Ly6c2	1.20984e-06	0.363062	9.48979e-05
Ube2s	1.26501e-06	0.290676	9.86973e-05
St6galnac2	1.29695e-06		0.000100654
Gng5	1.37053e-06	0.365713	0.000105805
Fmo1	1.45545e-06	-0.155652	0.000111772
Eif4a1	1.58311e-06	0.415066	0.000120943
Clic1	1.61519e-06	0.362216	0.000122754
Rps8	1.65393e-06	-0.0276279	0.000125051
Rnf11	1.78865e-06	-0.152513	0.000134543
Rps16	1.85116e-06	0.185136	0.000138534
Psma4	1.91272e-06	0.325973	0.000142415
Rpl15	2.01951e-06	0.247527	0.000149607
Rbx1	2.04728e-06	0.319494	0.000150902
Sult2a6	2.06098e-06	-0.116385	0.000151152
Birc5	2.52926e-06	0.144534	0.000184573
Tma7	2.5478e-06	0.391753	0.000185006
Ubl5	2.59146e-06	0.371194	0.000187249
H2afv	2.86927e-06	0.229516	0.000206306
Hgd	3.09965e-06	-0.220207	0.000221783
Rps27a	3.52393e-06	0.145276	0.000250918
Azgp1	3.55836e-06	-0.190011	0.000252145
Klrb1f	3.74068e-06	0.0552699	0.00026379
Abat	3.76397e-06	-0.116368	0.000264162
Siglech	4.01845e-06	0.166985	0.000280679
Jpt1	4.05646e-06	0.371545	0.000281991
Hacl1	4.07765e-06	-0.155123	0.000282127
Atp5k	4.09907e-06	-0.372046	0.000282278
Nhp2	4.18143e-06	0.245946	0.000286604
Plac8	4.20657e-06	0.479764	0.000286986
Apoa1	4.91742e-06	-0.331203	0.000333882
S100a9	4.93948e-06	0.169911	0.000333882
Papss2	5.25422e-06	-0.142842	0.000353527
Cks1b	5.43754e-06	0.169108	0.000364191
Dennd4a	5.54514e-06	-0.217212	0.00036971
Hfe	5.83218e-06	-0.228284	0.000387088
Nxpe4	5.87208e-06	-0.141962	0.000387981
Sf3b5	5.96432e-06	0.257548	0.000392308
Irf7	6.2254e-06	0.238342	0.000407653
C3	6.44912e-06	-0.293105	0.000420425
Idh1	6.55824e-06	-0.264188	0.000425647
Gc	6.68093e-06	-0.287962	0.0004317
Cyb5a	6.97452e-06	-0.388903	0.000448694
Rps5	7.02907e-06	0.180661	0.000450229
Ifit2	8.09395e-06	0.066752	0.000514639
Ranbp1	8.10483e-06	0.277809	0.000514639
Irf8	8.18904e-06	0.299218	0.000517745
Set	8.53049e-06	0.345576	0.000537018
Asgr1	8.58976e-06	-0.175768	0.000538439
Sh3bp5	8.82349e-06	-0.136097	0.000550736
Sord	8.90942e-06	-0.188132	0.000553743
Adk	9.11232e-06	-0.264158	0.000563964
Ccnd2	9.75019e-06	0.169918	0.000600906
Acox1	9.96286e-06	-0.254834	0.000611445
Pycard	1.00638e-05	0.306651	0.000615066
Acot4	1.06377e-05	-0.0913775	0.000647445
Cyp2j5	1.13361e-05	-0.11333	0.000684274
Gamt	1.13203e-05	-0.216535	0.000684274
Tsc22d3	1.18208e-05	-0.281525	0.000710603
Cox8a	1.18712e-05	0.253515	0.000710722
mt-Nd1	1.20469e-05	-0.217409	0.000715398
mt-Nd4	1.20268e-05	-0.197952	0.000715398
Calm2	1.25386e-05	0.336878	0.000741597
Idi1	1.2607e-05	-0.179334	0.00074265
Ramp1	1.32354e-05	0.20879	0.000773455
S100a11	1.32043e-05	0.404094	0.000773455
Krtcap2	1.37005e-05	0.320471	0.000797453
Psmb1	1.44099e-05	0.315676	0.000835435
Fmo5	1.54807e-05	-0.184929	0.000886997
Rpl29	1.54063e-05	0.278602	0.000886997
Sumo2	1.54701e-05	0.281303	0.000886997
Slc25a23	1.57417e-05	-0.109592	0.00089844
Aldh6a1	1.58179e-05	-0.133938	0.000899289
Nop10	1.61955e-05	0.199763	0.000917203
Itga4	1.95783e-05	-0.315902	0.00110029
Mpo	1.95615e-05	0.0842799	0.00110029
Mndal	1.98614e-05	0.282548	0.00111193
Apom	2.03224e-05	-0.115891	0.00113115
Tmsb10	2.03588e-05	0.271011	0.00113115
Rpl34	2.04885e-05	0.0581213	0.00113406
1810037I17Rik	2.06302e-05	0.264182	0.00113761
Dnajc9	2.15782e-05	0.113294	0.00118543
Ddt	2.21148e-05	-0.314408	0.00121037
Sdr9c7	2.57529e-05		0.00140425
Cygb	2.60463e-05		0.00141499
Atp5j	2.72881e-05	0.358104	0.00147698
Oasl1	2.7512e-05	0.0821252	0.00148362
Urah	2.82548e-05	-0.203569	0.0015181
C1qa	2.93137e-05	0.129905	0.00156924
Cox6a2	3.04455e-05	0.181797	0.00162391
Gldc	3.32e-05	-0.0955365	0.00176441
Xdh	3.37959e-05	-0.145475	0.00178959
Gm26532	3.46061e-05	-0.151854	0.00182591
Kyat3	3.55114e-05	-0.106481	0.00186029
Pcbd1	3.54422e-05	-0.172249	0.00186029
Mrpl42	3.62635e-05	0.211912	0.00189293
Eef1g	3.8089e-05	0.333735	0.00198117
Acss2	4.03139e-05	-0.12214	0.00208949
Agmat	4.07512e-05	-0.13609	0.00210472
Leap2	4.11661e-05	-0.141154	0.00211868
Haao	4.1775e-05	-0.154123	0.0021425
Gstm6	4.19649e-05	-0.0763624	0.00214474
Arpc3	4.24201e-05	0.339027	0.00216048
2021-03-01	4.29888e-05	-0.112363	0.00217577
Pfn1	4.3017e-05	0.184254	0.00217577
Eif5a	4.40356e-05	0.348697	0.00221964
Prtn3	4.48499e-05	0.113053	0.00224525
Rap1b	4.47054e-05	-0.303708	0.00224525
Cbs	4.57177e-05	-0.153864	0.00228091
Ctsz	4.68076e-05	0.34018	0.0023195
Fga	4.6772e-05	-0.175477	0.0023195
Nkg7	4.88647e-05	0.0867293	0.00241329
9530059O14Rik	4.95787e-05	-0.0697649	0.00243963
Atpif1	4.9897e-05	0.377267	0.00243963
Chchd1	4.97798e-05	0.190222	0.00243963
Enho	5.15057e-05	-0.0822375	0.00250992
Cox7b	5.44119e-05	0.326086	0.00264276
Eef1b2	5.5052e-05	0.293471	0.00266502
Lonp2	5.76268e-05	-0.143438	0.00278049
Lgals3	6.20099e-05	0.265719	0.00298217
Ifi44	6.31225e-05	0.170238	0.00302575
Ugt2b36	6.34048e-05	-0.12402	0.00302939
Rpl3	6.43173e-05	0.191061	0.00306301
Tmem160	6.47133e-05	0.272107	0.00307189
Myo1g	7.04514e-05	-0.230131	0.00333349
Oat	7.30009e-05	-0.253436	0.00344301
Gpt2	7.41914e-05	-0.0850453	0.00348794
Rpl22l1	7.51403e-05	0.28847	0.00352127
Phf11b	7.59472e-05	0.179982	0.00354775
Adam19	8.70938e-05	-0.103395	0.00405553
Rpl9	9.03296e-05	0.140991	0.00419258
Snrpd3	9.06087e-05	0.234007	0.00419258
Ifi203	9.23098e-05	0.253462	0.00425786
Ly86	9.39913e-05	0.226436	0.00430833
Sult1d1	9.37102e-05	-0.148495	0.00430833
Rpl30	9.57537e-05	0.154676	0.00437544
Snrpc	0.000102217	0.184933	0.00465626
Ndufa4	0.000104408	0.282731	0.00474137
Ace	0.000106278	-0.172504	0.00479656
Amdhd1	0.000106085	-0.0959223	0.00479656
Msmo1	0.000107351	-0.196162	0.00483015
Rnf144b	0.000109338	-0.0792213	0.0049045
Ccdc12	0.000110212	0.32621	0.00492864
Pon1	0.000112258	-0.120997	0.00500485
Selenbp1	0.00011787	-0.100953	0.00523915
Hao2	0.000118742	-0.0324829	0.00526194
Ftl1	0.000121305	-0.210261	0.00535933
Api5	0.000122715	-0.173636	0.00539433
Cenpw	0.000122832	0.0642362	0.00539433
Hao1	0.000123373	-0.142784	0.00540192
Rdh16f2	0.000124702	-0.0864495	0.00544386
Rps14	0.000129414	0.169042	0.00563278
Ppp1r14b	0.000131671	0.232191	0.00571406
Rps9	0.000137015	0.143185	0.00592844
Incenp	0.000149315	0.0591616	0.00644162
Pafah2	0.00015528	-0.097084	0.00667933
Nadk2	0.000156249	-0.105452	0.00670133
Klf2	0.000158048	-0.291488	0.00675874
Psmb9	0.000161017	0.305723	0.00686569
Mki67	0.000161769	0.0956456	0.00687775
Serpina1d	0.00016256	-0.16263	0.00689143
Tmem205	0.000168847	-0.196203	0.00713732
C1qb	0.000170074	0.148394	0.00716853
Srsf9	0.000171169	0.212596	0.00719399
Rps10	0.000172199	0.153594	0.0072166
Flna	0.000173366	-0.281275	0.00724481
Fbp1	0.000175431	-0.221399	0.0073103
Hsp90ab1	0.000185995	0.235149	0.00772853
Gls	0.000186808	-0.181462	0.00774041
Dynll1	0.000187459	0.261768	0.00774548
Snrpg	0.00019615	0.245656	0.00808182
Ssr4	0.000197897	0.28229	0.00813097
Dct	0.000198992		0.00815313
Scn2b	0.000199655	-0.067229	0.00815749
Smdt1	0.000204224	0.240034	0.008321
Dram2	0.000209206	-0.142297	0.00850037
Ctsg	0.000215848	0.0692251	0.00874602
Itgb3bp	0.000218387	0.0300976	0.00882454
Ndrg1	0.000219572	-0.0921617	0.00884802
Irf2bp2	0.000225937	0.278607	0.00907959
Sem1	0.000235748	0.291206	0.00944795
Sell	0.000243266	0.189252	0.00969627
Uqcrq	0.000242889	-0.276397	0.00969627
Acat3	0.000248953	-0.127206	0.00989606
Hnrnpk	0.000262308	-0.318229	0.0103987
Pdia4	0.000265922	-0.130168	0.0105136
Dpys	0.000268237	-0.135592	0.0105766
Magoh	0.000277922	0.184189	0.0109291
Rpl8	0.000280726	0.146083	0.0110099
Trf	0.000284378	-0.291389	0.0111233
Cyp2f2	0.000290556	-0.0849887	0.0113047
Rpl18a	0.000289983	0.137596	0.0113047
Tomm5	0.000291924	0.186825	0.0113279
Gstt3	0.000295743	-0.0941756	0.0114441
mt-Atp8	0.000296479	0.148126	0.0114441
Zfp11	0.000298898		0.0115072
Ms4a3	0.000301077		0.0115607
Cdca8	0.00030567	0.0710085	0.0117064
Sult1b1	0.000314639	-0.0540787	0.0120186
Grk2	0.000321319	-0.232218	0.0122419
Btf3	0.000328366	0.13956	0.0124779
Rab43	0.000333395	-0.116301	0.0126363
Pdcd5	0.000338695	0.19123	0.0128041
Smc4	0.000349439	0.136528	0.0131763
Rps29	0.000353583	-0.120452	0.0132983
Rpl6	0.000365832	0.121923	0.0137239
Elovl2	0.000380871	0.110953	0.0142516
Bax	0.000386521	0.240578	0.0143896
Keg1	0.000386251	-0.054057	0.0143896
Ugt3a1	0.000389522	-0.0365164	0.0144646
Fetub	0.000401147	-0.088533	0.0148586
Dcxr	0.000413672	-0.1412	0.015284
Ppt1	0.000418934	-0.0899342	0.0154395
Ccna2	0.000423693	0.0644237	0.0155428
Cyba	0.000423856	0.246476	0.0155428
Eef1d	0.000426217	0.251947	0.0155904
Tcp11l2	0.000441628	-0.105143	0.0161139
Rps7	0.000457429	0.180181	0.0166491
Trbc1	0.000463247	0.0428461	0.0168191
Foxq1	0.000466944		0.0169114
Pank1	0.000469635	-0.154022	0.016967
Aldh7a1	0.000477819	-0.118351	0.0172203
S100a10	0.000480341	0.167379	0.0172687
Ptpn12	0.000485475	-0.134529	0.0174106
Gls2	0.000490091	-0.0958334	0.0175333
Parp14	0.000502997	0.143916	0.0179512
Timm50	0.000505154	0.0897545	0.0179845
Rnf146	0.000511078	-0.0814438	0.0181513
Cyp3a44	0.000515204	-0.0637974	0.0182536
Fam129a	0.000519884	-0.168779	0.0183751
Acox2	0.000527846	-0.0852134	0.0186117
Elane	0.000538768		0.0189512
Notch2	0.00054944	0.194352	0.0192803
Galm	0.000554919	-0.0681249	0.0194261
Rnaset2b	0.000565825	-0.0719385	0.0197607
Slc25a13	0.000567356	-0.138275	0.0197672
Hnrnpu	0.000569259	0.173967	0.0197865
Ldha	0.000571424	0.252331	0.0198148
Lect2	0.000575917	-0.0734432	0.0198766
Snrpa1	0.000574848	0.116786	0.0198766
Xaf1	0.000577295	0.119443	0.0198774
Hist1h2bc	0.000580004	-0.154349	0.0199239
Kdm7a	0.000591337	-0.193016	0.0202657
Smpdl3a	0.000593482	-0.23712	0.0202918
Atp6v1g1	0.000599316	0.281497	0.0203596
Fdft1	0.000599627	-0.096602	0.0203596
Polr2h	0.000597914	0.108585	0.0203596
Nab1	0.000602443	-0.169273	0.0204079
Dmgdh	0.000609307	-0.0808764	0.0205929
Cdk1	0.000623577	0.0754116	0.0210267
Ppib	0.000633117	0.283745	0.0212994
Bphl	0.000645584	-0.132778	0.0216692
Chmp1b	0.000673491	-0.106783	0.0225543
Kng1	0.000676486	-0.116394	0.022603
Pnpo	0.000684124	-0.0985059	0.0227749
Psma2	0.000685755	0.231977	0.0227749
Snu13	0.00068629	0.206785	0.0227749
2021-03-02	0.000694023	-0.111602	0.0229795
Lamtor1	0.000699241	0.213019	0.0231002
Nat8f1	0.000718714	-0.0925066	0.0236901
Cyp4a14	0.000746225	0.114432	0.0245418
Atp5c1	0.000760036	0.26309	0.0249401
Fgd4	0.000762944	-0.122702	0.0249796
Zbp1	0.000788779	0.122621	0.025768
Yae1d1	0.000793094	0.0747806	0.0258513
Ctsd	0.000803442	0.199477	0.0261306
Ighm	0.000807017	0.230742	0.026131
Paqr9	0.000806419	-0.131794	0.026131
Eif3k	0.00080964	0.244669	0.0261582
Cd1d1	0.000820145	-0.0875002	0.0264393
Urod	0.000832151	-0.0932125	0.0267675
Thrsp	0.000834811	-0.130612	0.0267943
Pacsin3	0.000838211	-0.0452417	0.0268447
Stard4	0.000842883	-0.106695	0.0269355
Rgs1	0.000864395	0.14489	0.0275031
Rpl22	0.000863368	0.184217	0.0275031
Adgre5	0.000869466	-0.255354	0.0275382
Kdelr2	0.000871128	0.131514	0.0275382
Ugp2	0.000868931	-0.1627	0.0275382
Edf1	0.000935183	0.240948	0.0294995
Gm11837	0.000949014	-0.0418599	0.0298715
Sucla2	0.000986381	-0.11032	0.0309812
Nit2	0.000989956	-0.136545	0.0310271
Cks2	0.00099676	0.162748	0.0311737
Akr1c20	0.00101253	-0.0914087	0.0315994
H2-Q10	0.00101601	-0.185589	0.0316409
Antxr2	0.00102523	-0.0707987	0.0317929
Saa4	0.00102355	-0.0595757	0.0317929
Rps26	0.00103332	0.1027	0.0319762
Sh3bgrl3	0.00104162	0.21257	0.0321653
Cbr4	0.00105942	-0.0695705	0.0326461
Acadsb	0.00107195	-0.0910194	0.0328253
Cers2	0.00106933	-0.121168	0.0328253
Ces1c	0.00106973	-0.109271	0.0328253
Hist1h2ap	0.00109076	0.129808	0.0333309
Treml4	0.001093	-0.140341	0.0333309
Ehhadh	0.00111586	-0.0681797	0.0339575
Ppp2r5a	0.00112655	-0.194311	0.0342116
Bfar	0.0011405	-0.107332	0.0345637
2010107E04Rik	0.00114361	-0.284795	0.0345866
Tfpi2	0.00115198	-0.0840396	0.0347679
Il7r	0.00115478	0.136731	0.0347808
2410015M20Rik	0.00116772	0.236736	0.0350985
Tctex1d2	0.00119401	0.105978	0.0358155
Glyat	0.00121893	-0.121129	0.0364884
Crls1	0.00122739	-0.112984	0.0366666
Dek	0.00125226	0.209183	0.0373336
Perp	0.00125843	-0.0497864	0.0374415
Echdc1	0.00127274	-0.084276	0.0377905
Atoh8	0.00127551		0.0377963
Fndc5	0.00128838	-0.027195	0.0381006
Pex6	0.00130927	-0.0859246	0.0386406
Nusap1	0.00131462	0.0748503	0.0386429
Zfp36l2	0.00131259	-0.209211	0.0386429
Cyp2c40	0.0013285	-0.0570462	0.0389728
Ces1g	0.00133385	-0.0745316	0.0390517
Crot	0.00134371	-0.17178	0.0392619
Uroc1	0.00136946	-0.102036	0.0399348
Fgb	0.00137378	-0.135605	0.0399812
Shmt2	0.00137724	-0.0826772	0.0400026
Tagap1	0.00138041	0.0366467	0.0400155
Got1	0.00142526	-0.110892	0.0412342
Ddah1	0.00143241	-0.0818457	0.0413594
Srp72	0.00144345	-0.140091	0.0415964
Eef2	0.00146294	-0.220801	0.0420752
Cnih4	0.00148245	0.167279	0.042553
4931406C07Rik	0.00150011	-0.118896	0.0429759
Plbd1	0.00151137	-0.246151	0.0432139
Elob	0.00155569	0.23159	0.0442598
Mob1a	0.001557	-0.206977	0.0442598
Pbk	0.00155274	0.0365685	0.0442598
Dbf4	0.00159078	0.0464187	0.0449587
Dbi	0.00158832	-0.258637	0.0449587
Prc1	0.00159063	0.0586276	0.0449587
Nedd8	0.00160907	0.252843	0.045301
Rpl35a	0.00160744	0.106454	0.045301
Qdpr	0.00165736	-0.180817	0.0465711
Efr3a	0.00166637	-0.178183	0.0467347
Pes1	0.00168328	-0.0825222	0.0471189
Ube2e2	0.00173368	-0.0765874	0.0484375
Mmp14	0.00173808		0.048468
Hells	0.00176591	0.0544575	0.0491506
Fmo4	0.00177213		0.0492303
Cyp2c29	0.00178514	-0.109065	0.0494979
Ccl6	0.00181663	-0.193164	0.0502761
Exosc8	0.00182856	0.116056	0.0505109
Hspb8	0.00183646	-0.0778294	0.0506338
Atp2b1	0.00184757	-0.218812	0.0508446
1110002L01Rik	0.00186066		0.0511089
Rpl7a	0.00188673	0.227879	0.0517283
Mrpl33	0.00190059	0.26243	0.052011
Ddx24	0.00191007	0.150322	0.0521731
Phlda1	0.00193407	-0.0687847	0.0527303
Stx16	0.00197264	-0.103829	0.0536821
Ces3b	0.00198823	-0.0449883	0.0540063
Rchy1	0.00202928	-0.131886	0.0550194
Cluh	0.0020525	-0.0914764	0.0555463
Tmcc1	0.00206812	-0.189455	0.055866
Ifngr1	0.00207853	-0.221061	0.0560438
Ms4a4b	0.0021085	0.105418	0.0567476
Hrg	0.00211505	-0.100084	0.0568198
Acsl1	0.00213047	-0.143282	0.0571294
Lsm2	0.00223218	0.120027	0.0597474
Klk1	0.00224178	0.11777	0.059895
AC169509.3	0.00225719		0.0601365
Itih4	0.00225901	-0.095636	0.0601365
Coro2a	0.00230691	0.117103	0.0613003
Hpf1	0.00232839	0.108679	0.061634
Med20	0.0023248	-0.0738655	0.061634
mt-Nd3	0.00233208	-0.257796	0.061634
Kmt2d	0.00234684	-0.110698	0.0619126
Arl6ip1	0.00235976	0.0590483	0.0621418
Snap29	0.00236923	0.0660441	0.0622792
Cox6b1	0.00238331	0.223074	0.0625375
Cycs	0.00240661	0.234726	0.063036
Lin7a	0.00243801	-0.0322963	0.0637447
Ccl5	0.00248367	0.173135	0.0646257
Cfl2	0.00248426	-0.122442	0.0646257
Gpr157	0.00248933	-0.0440655	0.0646257
Nudt7	0.00248732	-0.103474	0.0646257
Mettl23	0.00249958	-0.108071	0.064757
Psma3	0.00250322	0.167774	0.064757
Snrk	0.0025463	-0.079478	0.0657556
Tppp3	0.00255154	-0.124899	0.0657751
Runx2	0.00255675	0.140708	0.0657938
Adrb2	0.00257479	-0.121703	0.0661419
Nr1i3	0.0025901	-0.0808476	0.066419
Hibadh	0.00259613	-0.148848	0.0664572
C1qc	0.00260771	0.113355	0.0666375
Herc4	0.0026149	-0.161217	0.066705
Isg15	0.00263095	0.127748	0.0669979
Oas3	0.00269897	0.0732613	0.0686016
Rnf4	0.00270328	-0.128877	0.0686016
Hspe1	0.00272982	0.22495	0.0690363
Ssb	0.00272764	0.163584	0.0690363
Acly	0.00274728	-0.150711	0.0693582
Car8	0.00276917	-0.0642469	0.0697906
Rplp0	0.00277944	0.1041	0.0699295
Foxa2	0.00279507	-0.0533362	0.0700823
Tnrc6a	0.00279197	-0.121674	0.0700823
Serpine2	0.00280466	-0.0460158	0.0702027
Flt3	0.00283789	-0.140241	0.0707928
Trmt112	0.0028349	0.207694	0.0707928
Bbox1	0.00285963	-0.0778537	0.0711035
Nav1	0.00286365	-0.127227	0.0711035
Rrm2	0.00286489	0.0485017	0.0711035
Gcat	0.00288306	-0.0796298	0.0714338
Pnp	0.00289397	0.134142	0.071583
Cbx3	0.00291004	0.171597	0.0717387
Hexim1	0.0029089	-0.0713032	0.0717387
Apoe	0.00292352	-0.274867	0.07195
Cxcr3	0.0029542	-0.0776372	0.0725833
Sec31a	0.00296071	-0.113564	0.0726216
Spc24	0.0029787	0.0600983	0.0728837
Ssr2	0.00298133	0.159109	0.0728837
Slc25a16	0.00299175	-0.0546761	0.0730167
Srp14	0.00302621	0.186368	0.073735
Atad2	0.00307022	0.076399	0.0745781
Lgals3bp	0.00307098	0.0944162	0.0745781
Ifi27	0.00308672	0.13123	0.074713
Mcm4	0.00308456	0.0695016	0.074713
Mrpl34	0.00309653	0.173278	0.0748269
Fkbp1b	0.00310672	-0.054096	0.0749497
Pptc7	0.00312575	-0.0810481	0.075285
Cyp11a1	0.00313363	-0.037853	0.075351
Abracl	0.00315708	0.186976	0.0757905
Banf1	0.0031838	0.149755	0.0763073
Peli1	0.00319489	-0.156297	0.076448
Fgd2	0.00320313	-0.139611	0.0765204
Hat1	0.00322354	0.076942	0.0768733
Skint3	0.00322839	-0.105553	0.0768733
Ttf2	0.00323397	0.0270905	0.0768815
Capg	0.00325607	0.157734	0.0772817
Hpn	0.00327494	-0.0650868	0.0776038
Aurkb	0.00329616	0.0532655	0.0779808
Akr1d1	0.00334823	-0.0858046	0.079085
BC055324	0.00335773		0.0791819
Dcaf11	0.00337942	-0.13265	0.0795656
Rpl37	0.0033975	-0.00694744	0.0797352
Tomm20	0.0033956	0.214557	0.0797352
Capn2	0.0034162	-0.096742	0.0799515
Cdc42	0.00341762	0.0301844	0.0799515
Wrnip1	0.00342994	-0.0646376	0.0801119
Cd300c2	0.00345923	0.144753	0.0806677
Cd8a	0.00351478	-0.0505968	0.081833
Ccdc34	0.00359541	0.0682839	0.0835775
Dctpp1	0.00362213	0.126849	0.0838083
Ildr2	0.00362247	-0.0245042	0.0838083
Mcm7	0.0036157	0.0661501	0.0838083
Wdr6	0.00363517	-0.0507724	0.0839695
Ppp1r3b	0.0037165	-0.0707989	0.0857131
Cct3	0.00375916	0.126995	0.0863988
Gata6	0.00376818	-0.0276978	0.0863988
Nrgn	0.00376979		0.0863988
Slc22a30	0.00376626	-0.0551392	0.0863988
H2-Q6	0.00381451	0.090826	0.0872874
Gzmb	0.00382558		0.0874044
Gng2	0.00393794	0.164025	0.0898317
Coro1a	0.0039818	-0.201065	0.0906911
Ifit3b	0.00400221	0.0310914	0.0910146
Ddx39b	0.00402004	0.181458	0.0912786
Cd68	0.00402803	0.0140386	0.0913185
Rfc5	0.00403946	0.0390682	0.0914365
Aatk	0.00405768		0.0917073
Mrps16	0.00407661	0.149698	0.0919934
B630019A10Rik	0.00408585	-0.0744238	0.0920602
Zfp395	0.00412482	-0.0640606	0.0927959
Fbxw17	0.0042201	0.0428905	0.0946925
Grk3	0.00422204	-0.178581	0.0946925
Pter	0.00424768	-0.0722071	0.095122
Ddit4	0.00431411	-0.0763294	0.0964625
Clec4a1	0.00433132	-0.188779	0.0966999
Dusp16	0.00435667	-0.0907374	0.0971181
Fcgrt	0.00437961	-0.127339	0.0971863
Hyou1	0.00437323	-0.0900877	0.0971863
Scnn1a	0.00436884	-0.0484719	0.0971863
Rpl31	0.0044096	0.268126	0.0977039
Stk24	0.0044787	-0.146034	0.0990854
Ube2c	0.00449956	0.107771	0.0993969
Snrpb	0.00454751	0.192452	0.100305
Camk1d	0.00465145	-0.136971	0.102137
Pecr	0.00464525	-0.119023	0.102137
Raf1	0.00463978	-0.118469	0.102137
Trabd	0.00466452	-0.0946677	0.102271
Pde4dip	0.00467955	-0.0810872	0.102416
Tyms	0.00468511	0.050979	0.102416
Atp6v1f	0.00470792	0.23714	0.102762
St3gal5	0.00471949	-0.160429	0.102861
Mup17	0.00475973	-0.0997599	0.103584
Uhrf1bp1	0.00477384	-0.0367258	0.103737
Ndst1	0.00480771	-0.0516106	0.104319
Ak3	0.00482821	-0.107624	0.104609
Pbld1	0.00484136	-0.0516493	0.104739
Rpp21	0.00487763	0.151766	0.105368
Mtus1	0.0049196	-0.0923991	0.106119
Ccl9	0.00493342	-0.208232	0.106138
Sac3d1	0.00493496	0.0539412	0.106138
Mea1	0.00494877	-0.0909828	0.106279
Gramd2	0.00502049	-0.0536626	0.107581
Nucks1	0.00503139	0.181313	0.107581
Pxmp2	0.00502968	-0.101383	0.107581
Mrps24	0.00508304	0.202038	0.108527
Iah1	0.0051589	-0.11429	0.109509
Klf3	0.00515831	-0.151498	0.109509
Tpx2	0.0051566	0.0550314	0.109509
Utp4	0.00513764	-0.0459977	0.109509
Haus3	0.0052046	0.0564027	0.11016
Reep6	0.00519877	-0.100176	0.11016
Bckdk	0.00522335	0.0610457	0.110398
Hgfac	0.00530688	-0.0490901	0.112002
Ssh2	0.0053654	-0.158484	0.113074
Esco2	0.00553057	0.0287769	0.116388
Itga8	0.00560065	-0.0249447	0.117526
Sypl	0.00559952	-0.0710704	0.117526
Atrip	0.00563253	-0.049332	0.118026
Atp2b2	0.00566249		0.118368
Taok1	0.00566503	-0.123741	0.118368
U2af1	0.00570865	0.150433	0.11911
Clpx	0.00573781	-0.114041	0.119549
Rbbp7	0.00575324	0.102773	0.1197
Washc3	0.0058187	0.0743466	0.12089
Slc27a2	0.00585062	-0.0713463	0.12121
Wac	0.0058495	-0.127655	0.12121
Dok3	0.00595643	-0.112812	0.123228
Krt80	0.0059747	-0.0942749	0.123296
Zbtb26	0.00597649	-0.0493482	0.123296
Phf11d	0.00603142	0.0449642	0.124254
Xcr1	0.00605333	-0.126645	0.124531
Cyp2a5	0.00609145	-0.0542387	0.125139
Tceal9	0.00613547	0.0833488	0.125867
D1Ertd622e	0.00621133	-0.124946	0.126014
Dtl	0.00620584	0.0421145	0.126014
Fgl1	0.00615312	-0.0554481	0.126014
Gclc	0.00617109	-0.125354	0.126014
Igfbp1	0.00619308	-0.0660003	0.126014
Lmnb1	0.00616143	0.0783275	0.126014
Plod3	0.00617833	-0.102873	0.126014
Sgms1	0.00620761	-0.100205	0.126014
Vtn	0.0062255	-0.0882314	0.126126
Tespa1	0.00626036	0.0695072	0.126658
Ttc39a	0.00627482	-0.0353074	0.126776
Mrpl20	0.00631104	0.171383	0.127332
0610005C13Rik	0.00636672	-0.0708065	0.128279
Myo1b	0.00639631	-0.0751641	0.128698
Cybb	0.0064481	-0.199917	0.129563
Cebpa	0.00646585	-0.140444	0.129741
Il6	0.00648239	-0.0323384	0.129896
Ifi207	0.00655687	0.118434	0.131209
Rtp4	0.00658617	0.0932598	0.131616
Cbx2	0.00661281		0.131854
Rif1	0.00661607	0.0734758	0.131854
Klrd1	0.0066274	0.140113	0.131901
Ifi205	0.00666832	0.0781141	0.132535
Rbm8a	0.00668508	0.155381	0.132688
Glud1	0.00671077	-0.208034	0.133018
Mrps33	0.00680819	0.14394	0.1346
Mtmr2	0.00680893	0.0653039	0.1346
Cd200r4	0.00685657		0.13536
Nsdhl	0.00689008	-0.0572358	0.135838
Agpat2	0.00696703	-0.109216	0.136075
Cnn3	0.00694451	-0.0645474	0.136075
Cul3	0.00695648	-0.122513	0.136075
Il6ra	0.00692433	-0.134444	0.136075
Nfkbiz	0.00692376	-0.117078	0.136075
Orm3	0.00695557		0.136075
Psmb3	0.00696303	0.218324	0.136075
Mup1	0.00698782	-0.0251483	0.1363
Foxn3	0.00703152	-0.117818	0.136922
Slc12a2	0.00703839	-0.0911635	0.136922
1700034H15Rik	0.00705695		0.137101
Cfl1	0.00711358	0.149412	0.138018
Mtmr1	0.00713034	-0.0695368	0.138161
Cyp2d40	0.00716278	-0.0330367	0.138424
Kif11	0.00715619	0.0383593	0.138424
Robo3	0.00718		0.138574
Ifitm1	0.00723559	0.0464145	0.139463
Fkbp3	0.00725656	0.0980346	0.139684
Gm20324	0.00736693	-0.0219247	0.141623
Mtfr1	0.00738186	-0.0548725	0.141724
Ndufs5	0.00745646	0.162435	0.142969
Gdpd3	0.00749973	-0.0878436	0.143593
Glo1	0.0075086	-0.127969	0.143593
Pls3	0.00760334	-0.0411331	0.145027
Psma1	0.007602	0.168656	0.145027
Hnf4aos	0.00763271		0.145237
Rtraf	0.00763417	0.134466	0.145237
Fzd1	0.00766575	-0.0543212	0.145649
Hexa	0.00776456	0.11624	0.147336
Rpl39	0.00778968	-0.0791826	0.147621
Mfsd14a	0.00784184	-0.112955	0.148418
S100a6	0.0078696	0.244735	0.148752
Lig1	0.00789849	0.053977	0.149106
Maf	0.00792542	0.0993209	0.149241
Snrpa	0.00792599	0.103765	0.149241
Apon	0.00794932	-0.102778	0.149488
Rcc1	0.00803447	0.0388597	0.150896
Psmb6	0.00809593	0.207376	0.151856
Aldh8a1	0.00816717	-0.0932873	0.152606
Etv3	0.00816535	0.102178	0.152606
Psen2	0.00816339	-0.144094	0.152606
Axl	0.00823498	0.10858	0.153322
Glipr2	0.0082338	-0.110393	0.153322
Gm36264	0.00823681		0.153322
Gm33543	0.00825635	-0.0219513	0.153491
Uox	0.00826811	-0.163835	0.153515
Rack1	0.00829213	0.151385	0.153766
Ndufs7	0.00832787	-0.00938349	0.154234
Nr1h4	0.00835875	-0.0497111	0.15459
Srsf4	0.00836819	0.0828297	0.15459
Cyp1a2	0.00839325	-0.0594254	0.154858
Fmn1	0.0084259		0.155265
Prlr	0.00851555	-0.0685415	0.15672
Cox4i1	0.00854278	0.023755	0.156914
Lpin1	0.00854745	-0.0471427	0.156914
Epc2	0.00857932	-0.0657965	0.157245
H2afy	0.00858693	0.241778	0.157245
Fcgr1	0.0086335	0.077757	0.157776
Ttc9c	0.00863747	-0.095566	0.157776
Pygl	0.00864884	-0.102664	0.157788
Gdi2	0.00869677	-0.240794	0.158465
Gm13205	0.00875429	-0.026108	0.159315
Ms4a4c	0.00880481	0.163426	0.160036
Mcm2	0.00888358	0.0387167	0.161268
Cd300lb	0.00894798	-0.0881751	0.162236
Ost4	0.00897185	0.169984	0.162468
Usp18	0.0090058	0.0452482	0.162882
Cd52	0.00908005	0.176182	0.163848
Ftcd	0.00908159	-0.0772363	0.163848
Fndc4	0.00912132	-0.0340908	0.164249
Timm8b	0.0091262	0.152947	0.164249
Pola1	0.00915306	0.0267057	0.164531
Chchd6	0.00919357	0.0332509	0.165057
Ralb	0.00924635	-0.081671	0.165801
Msn	0.00926807	-0.194632	0.165988
Mfsd10	0.00931199	0.0738797	0.16599
Pirb	0.00931346	-0.143728	0.16599
Sqle	0.00927985	-0.0906401	0.16599
Zfp689	0.00929131		0.16599
Atp1b1	0.00932782	0.101469	0.166044
Slfn2	0.00934055	0.171397	0.166069
Mpeg1	0.00937024	-0.155076	0.166395
Mbl2	0.00941968	-0.102607	0.167071
Actr2	0.00944819	0.208942	0.167087
Arsb	0.00943861	-0.123026	0.167087
Sh3bgrl	0.00945475	-0.0921743	0.167087
Klhl24	0.00946629	-0.111392	0.16709
Slc33a1	0.00952117	-0.073163	0.167856
Gtf3c2	0.00955507	-0.0997395	0.168252
Ang	0.00957321	-0.0842408	0.168369
C8g	0.00962597	-0.128149	0.16869
Hip1r	0.00960319	-0.0607862	0.16869
Rnls	0.00962155	-0.0240842	0.16869
Arhgap45	0.00965494	-0.162901	0.168996
AA467197	0.00975538		0.169668
Apcs	0.00973893	-0.0770814	0.169668
Chic1	0.00977484	0.0179591	0.169668
H2-K1	0.00971356	0.12157	0.169668
Hepacam2	0.00976373	-0.0593362	0.169668
Mrpl23	0.0098161	0.159461	0.169668
Pomp	0.00978521	0.155479	0.169668
Rpl17	0.00975117	0.154985	0.169668
Sec14l2	0.00982669	-0.0925315	0.169668
Tcp1	0.00983361	0.151159	0.169668
Tmem14c	0.00978643	0.136094	0.169668
Tpm3-rs7	0.00983435	0.0480428	0.169668
Trbc2	0.00984372	0.0563431	0.169668
Kmt2e	0.00987451	-0.136965	0.169999
Kdr	0.00991487	0.0312455	0.170494
Slc37a4	0.0100557	-0.0493871	0.172714
Eme1	0.0100898	0.00760801	0.173096
Iqgap3	0.0102932	0.0213944	0.176379
Extl2	0.0103087	-0.0321645	0.176438
Clspn	0.0103455	0.0272702	0.176494
Gng12	0.010348	0.0944225	0.176494
Park7	0.0103269	0.142153	0.176494
Snx17	0.0103703	-0.0940461	0.176668
Tk2	0.0104058	-0.0516567	0.177067
Dnajc7	0.0104576	0.16617	0.177514
Sox4	0.0104683	0.055852	0.177514
Tor3a	0.0104576	0.0840641	0.177514
Nat8f2	0.0105877	-0.0944449	0.178175
Nkiras1	0.0105923	-0.0683321	0.178175
Pfdn5	0.0105758	0.213951	0.178175
Rpl10	0.0105519	-0.00493696	0.178175
S1pr5	0.0105378	-0.0554496	0.178175
Tspan33	0.0105281	-0.0681419	0.178175
Ung	0.0105675	0.0191065	0.178175
Amd2	0.0106148		0.17833
Foxo1	0.0106385	-0.0640818	0.17833
Gfpt1	0.0106502	-0.0998856	0.17833
Tmed2	0.0106457	-0.204041	0.17833
Tcf4	0.0106756	0.207944	0.178552
Elovl5	0.0107096	-0.00379994	0.178917
Bex3	0.0107314	0.0824767	0.179077
Atf5	0.0107859	-0.0790182	0.179392
Ccdc88c	0.0107668	-0.0819287	0.179392
Hist1h1b	0.010787	0.0373053	0.179392
Rfc4	0.0108098	0.0457898	0.179568
Acads	0.0108502	-0.100262	0.180035
Anapc11	0.0109359	0.122815	0.180407
Eif3f	0.0109362	0.0839047	0.180407
Matr3	0.0109284	0.158162	0.180407
Rps28	0.0109464	-0.060744	0.180407
Trrap	0.0109123	-0.0641808	0.180407
Txnl4a	0.010917	0.107504	0.180407
Rarres2	0.0110407	-0.0571625	0.181756
P2ry6	0.0110542	-0.114788	0.181775
Arhgef10l	0.0111276	-0.0853369	0.182777
Dock2	0.0111963	-0.15598	0.1837
0610040J01Rik	0.0112442	-0.0392369	0.184279
Serbp1	0.0112584	0.223681	0.184306
1700109H08Rik	0.0113457		0.185479
Capzb	0.0113554	-0.233142	0.185479
Igfals	0.0114347	-0.0442921	0.18639
Slpi	0.0114365	0.119865	0.18639
Dnajc19	0.0114533	0.139494	0.186456
Apol7a	0.0114824	-0.0466325	0.186722
Sbf1	0.0115021	-0.0769815	0.186836
Wdr24	0.0115764	-0.0488636	0.187835
9930021J03Rik	0.0115991	-0.0523408	0.187995
Bcl2a1b	0.0116549	0.118971	0.188127
Cyp2c23	0.0116327	-0.0359637	0.188127
Emp3	0.011653	0.233121	0.188127
Knl1	0.0116585	0.037231	0.188127
Ttc8	0.0117388	-0.0213839	0.189214
Atp5g3	0.0117839	-0.214691	0.189732
Gm35164	0.0118051	-0.0139291	0.189865
Kif15	0.0118277	0.0446865	0.19002
Klk1b27	0.0119001	0.052028	0.190765
Rps27	0.0118878	-0.0970125	0.190765
Anxa6	0.0119832	-0.120535	0.191469
Mterf2	0.0119771		0.191469
Tbc1d23	0.0119723	-0.103276	0.191469
Rnaseh2c	0.0120195	0.143706	0.191841
Ccdc138	0.0120745		0.192509
Pi4kb	0.0121151	0.0386433	0.192947
Napsa	0.0121754	0.225849	0.193589
Tmem71	0.0121818	-0.067957	0.193589
Aurkaip1	0.0122261	0.144763	0.194082
Atf6b	0.0123169	-0.0753991	0.195313
Ube2r2	0.0123434	-0.0900399	0.195522
Erp44	0.0124149	0.10496	0.196442
Wasl	0.0124299	-0.0811973	0.196467
Ankrd54	0.0124485	-0.0653376	0.19655
Tmem167	0.0125605	0.153944	0.198105
Wdfy4	0.0126145	-0.130573	0.198742
Akr1c14	0.0126391	-0.0818968	0.198841
Cfh	0.0126726	-0.123777	0.198841
Dctn3	0.0126722	0.165247	0.198841
Ibtk	0.0126764	-0.068703	0.198841
Ndufa12	0.0126885	0.11433	0.198841
Ggct	0.0127162	0.0664971	0.198849
Mad2l1	0.0127066	0.0459485	0.198849
Ppm1b	0.0129116	-0.10224	0.201691
Hmgn3	0.0129507	0.0882472	0.202087
2900097C17Rik	0.0131441	-0.107356	0.204235
AC163354.1	0.0131142	-0.0952522	0.204235
Gnpda2	0.0131363	0.0489928	0.204235
Slc24a5	0.0131433	0.0547351	0.204235
Hdgf	0.0131685	0.0202469	0.204389
Lypla1	0.0131819	-0.113134	0.204389
Pou2f2	0.0132204	-0.186312	0.204554
Stt3b	0.0132066	-0.0996273	0.204554
Herc6	0.013259	0.0630515	0.20472
Rpl35	0.0132489	0.149058	0.20472
H2-T23	0.0133487	0.194263	0.205887
Acad9	0.013371	-0.0420717	0.206014
Ubr3	0.0133931	-0.0633138	0.206139
Pdap1	0.0134976	0.110309	0.207528
Rpl36a	0.0135783	0.187913	0.208552
Nudc	0.0136105	0.130534	0.208828
Acbd7	0.0136432		0.20911
Tbca	0.013715	0.197159	0.209991
Acadm	0.0138539	-0.119637	0.211583
Mfsd4b1	0.0138794		0.211583
Paf1	0.0139055	-0.054582	0.211583
Pip4k2a	0.0138744	-0.132951	0.211583
Ttc4	0.0139038	0.0395155	0.211583
Ufsp1	0.0139003		0.211583
Rps11	0.0139832	0.0907902	0.212544
Rhob	0.0140074	-0.10182	0.212692
Gpr160	0.0141475		0.214491
U2af1l4	0.0141551		0.214491
Atxn2l	0.0142012	-0.103952	0.214967
Rnase6	0.0143133	0.108271	0.216441
Neat1	0.0143743	-0.164656	0.217139
Tlr13	0.0144251	-0.0890895	0.217682
Lats2	0.0144867	-0.0790249	0.217939
Tubb4b	0.0144866	0.114237	0.217939
Yipf4	0.0144773	-0.0549285	0.217939
Commd3	0.0145138	0.09576	0.218123
Rbpms2	0.0146027	-0.0543951	0.219235
Gm31992	0.0146198		0.219267
Ptgs2os2	0.0147006		0.220254
Gm11967	0.0147411		0.220446
Gm14327	0.0147435	-0.0132384	0.220446
Tmc6	0.0148487	-0.0868249	0.221793
Pkmyt1	0.0148786	0.0225456	0.222014
Etnppl	0.0149386	-0.0422273	0.222457
Uap1l1	0.014926	0.0542445	0.222457
Gtf3c1	0.0150497	-0.0607129	0.22343
Rad17	0.0150476	-0.0627149	0.22343
Rps6ka3	0.0150199	-0.103685	0.22343
Cmc2	0.0151104	0.0894282	0.223949
Tma16	0.0151152	0.0426082	0.223949
Bbip1	0.015251	0.0910668	0.225734
Cox7a2	0.0152864	0.11223	0.225802
Emc6	0.01528	0.118042	0.225802
Dusp18	0.0153329		0.226261
AC168220.3	0.0153578		0.226372
Eef1a1	0.0153868	-0.0406475	0.226372
Pglyrp1	0.0153867	-0.15116	0.226372
Tor1b	0.0154922	-0.0595786	0.227695
Mbtd1	0.0155133	-0.111339	0.227777
Clec10a	0.015581	-0.112395	0.228162
Eif3i	0.0155862	0.174749	0.228162
Tmem131	0.0155807	-0.106468	0.228162
Mup20	0.0156753	0.0695544	0.229238
Tpi1	0.0157219	0.149174	0.22969
Fundc2	0.0157774	0.121302	0.230271
Klhl13	0.0158337	-0.0151422	0.230864
Ndufb3	0.0158801	0.168408	0.23131
2900093K20Rik	0.0159101	0.0277705	0.231479
Fignl1	0.0159232	0.0203665	0.231479
Man1b1	0.0159456	-0.0659504	0.231574
Acaca	0.0159654	0.0651861	0.231632
Baiap2	0.0160862	-0.0571813	0.231648
Cd44	0.0160928	-0.178147	0.231648
Cdk19	0.0160648	-0.0609107	0.231648
Cyp2a12	0.0160127	-0.0436293	0.231648
Haus1	0.0160321	0.0246204	0.231648
Ntn4	0.0160371		0.231648
Rrp15	0.0160794	0.0486077	0.231648
Zbtb7a	0.0160165	-0.0604865	0.231648
Pmf1	0.0161783	0.0692902	0.232599
Zfp36l1	0.0161906	-0.149013	0.232599
Agxt2	0.0163103	-0.0590632	0.23409
Mgll	0.0163275	-0.0821229	0.234107
Cyp26a1	0.0164457		0.235572
Srr	0.0166747	-0.0506213	0.238619
Asap2	0.0167027	-0.0382465	0.238787
Katna1	0.0167356	-0.070727	0.239025
Pum2	0.0167713	-0.157347	0.239301
Ctnnd1	0.0168071	-0.0764273	0.239579
D13Ertd608e	0.0168499		0.239926
Lrrc41	0.0168642	-0.066071	0.239926
Gsta2	0.0168849	-0.0373688	0.239988
Clta	0.0169271	0.173122	0.240123
Rps2	0.0169137	0.108753	0.240123
Arhgap27os3	0.0169726	0.0302945	0.240535
Plpp3	0.0169924	-0.0520618	0.240584
Dnajb9	0.0170851	-0.0938344	0.24143
Sub1	0.0170839	0.219478	0.24143
Cdc73	0.0172356	-0.0631713	0.242854
Gm32856	0.0172252		0.242854
Mrpl30	0.0172245	0.111725	0.242854
Gm37306	0.0172944		0.243449
Ubl3	0.0173299	-0.154542	0.243715
Hnrnpa3	0.0173484	0.175614	0.243742
Plxna2	0.0173674	-0.0234828	0.243775
Bard1	0.0173979	0.017163	0.24397
Cyp51	0.0174696	-0.0658601	0.244497
Slc34a2	0.0174671		0.244497
Slco2a1	0.0174855	-0.0240188	0.244497
Ms4a6d	0.0175394	0.094347	0.244613
Rps17	0.0175394	0.206994	0.244613
St14	0.0175605		0.244613
Zfp90	0.0175479	-0.0347447	0.244613
Ube2m	0.0175791	0.105756	0.244639
Reep5	0.0175961	0.202057	0.244644
Serpinc1	0.0176804	-0.0565223	0.245583
Kcng2	0.0178618		0.247868
Acat2	0.0179844	-0.0489439	0.249099
Cox6a1	0.017969	0.0313965	0.249099
Snrnp40	0.018006	0.0865732	0.249163
Cstb	0.018072	0.138404	0.249587
F630028O10Rik	0.0180877	0.116363	0.249587
Med10	0.0180689	0.0777049	0.249587
L3hypdh	0.0181654	-0.0454068	0.250423
Fam234b	0.0182555	-0.0417587	0.251223
Ngp	0.0182748		0.251223
Oit3	0.0182602		0.251223
Bclaf1	0.0182972	0.079802	0.251296
Klf5	0.0183168	-0.0186747	0.251329
Msra	0.0183573	-0.0864882	0.25165
Slc26a1	0.0184053	-0.0231535	0.252072
Psmb5	0.018433	0.186332	0.252216
Cldn10	0.0185262		0.252549
Plce1	0.018507	-0.0278882	0.252549
Tesc	0.0184896		0.252549
Ugt2b1	0.018514	-0.0256961	0.252549
Gadd45b	0.0186311	0.0800788	0.252981
Lnx2	0.0186306	-0.0327757	0.252981
Nfatc2ip	0.0186225	0.0318677	0.252981
Nr4a1	0.0186441	-0.0995623	0.252981
Rraga	0.0186165	-0.0853666	0.252981
Ido2	0.0187283	-0.042058	0.25375
Pdgfrb	0.0187354		0.25375
Hsph1	0.0187566	-0.0536615	0.253802
Itpripl2	0.0188428	-0.0713014	0.254734
Pdlim1	0.0188614	-0.0917947	0.25475
Eif1ad	0.0190253	0.0806192	0.25629
Fis1	0.0190278	0.182273	0.25629
H2-T22	0.0190203	0.0940803	0.25629
Dusp6	0.0191174	-0.0870102	0.257261
Cnih1	0.0192032	0.0768777	0.258179
Adam9	0.019295	-0.0500258	0.258465
Igfbp2	0.0192924	0.0377766	0.258465
Mfsd6	0.0192618	-0.0694429	0.258465
Mthfd1	0.0192892	-0.0711178	0.258465
Cytip	0.0193761	-0.177451	0.259315
Chic2	0.0193981	-0.103965	0.259372
1810032O08Rik	0.0194468	0.0468231	0.259786
H2afy2	0.0195099		0.260392
Lsm5	0.0195482	0.128984	0.260667
Copz1	0.0195689	-0.10758	0.260705
Ndc1	0.0196103	0.024319	0.261019
Lsm8	0.0196429	0.0904988	0.261149
Mrpl21	0.0196556	0.0991863	0.261149
Ppp1r12a	0.0197138	-0.116992	0.261651
Srrm2	0.019729	0.0643839	0.261651
Cd5l	0.0200968	0.0754699	0.266288
Tlr12	0.0201378	-0.0567923	0.266589
Cenpa	0.0202546	0.0858828	0.267862
Rpp30	0.0202704	0.047999	0.267862
C4bp	0.0202962	-0.0664506	0.267961
Mrps26	0.0203399	0.0913808	0.268297
Mxra7	0.0204205	0.0232901	0.269016
Slfn9	0.0204311	0.0588094	0.269016
Wwtr1	0.0206269	-0.0244271	0.271349
Blvrb	0.0206563	-0.10659	0.271442
Mmp28	0.0206709	-0.012569	0.271442
2010111I01Rik	0.0207483	0.0430852	0.271971
Tmem63b	0.0207331	-0.0463584	0.271971
Cmtm7	0.0208173	0.120423	0.272632
Alad	0.0208936	-0.0909062	0.273387
Fbxl4	0.0209331	-0.0246349	0.273661
Atad3a	0.0209725	0.0397352	0.273687
Mbp	0.0209604	-0.0991356	0.273687
Nudt13	0.0210074	-0.0567549	0.273899
Mt2	0.0211361	-0.0231309	0.275332
Nfia	0.0211623	-0.0742481	0.27543
Malat1	0.021207	-0.10577	0.275522
Vdac1	0.0211953	0.0615076	0.275522
Lin9	0.0212844	0.0281372	0.276282
Cdca7	0.0213746	0.0320043	0.277209
4932422M17Rik	0.0214544		0.277998
Lars2	0.021535	0.0601781	0.278796
Ifitm3	0.021566	0.243391	0.278937
Sla	0.021603	-0.140513	0.278937
Uqcc2	0.0215854	0.14558	0.278937
Ankrd37	0.0216597	0.0299982	0.279423
Irf5	0.0217381	-0.101162	0.279942
Nup62	0.0217338	0.0607698	0.279942
Samd9l	0.0217738	0.117822	0.280157
Ghitm	0.0218101	-0.123556	0.280378
Grn	0.0218442	0.197071	0.28057
Atp8a1	0.021959	0.0900935	0.281552
Vdac2	0.0219511	0.174734	0.281552
Ap3m1	0.022036	-0.0866145	0.282292
4930523C07Rik	0.0220671	-0.101872	0.282443
Cpsf3	0.0220929	-0.060382	0.282527
Gtf2h5	0.0221443	0.127866	0.282692
Tnpo1	0.0221433	-0.089613	0.282692
Acy3	0.022262	-0.0445703	0.28275
Capn1	0.0222838	-0.0844507	0.28275
Ccdc88b	0.0222185	-0.0929004	0.28275
Fdx1	0.0221683	-0.0996149	0.28275
Ino80d	0.0222559	-0.0799766	0.28275
Mob3a	0.0222822	-0.0737005	0.28275
Ncapd3	0.0221974	0.042602	0.28275
Gmfg	0.0223412	0.196659	0.283233
Itih3	0.0223616	-0.060271	0.283247
Stra8	0.0223859		0.28331
Slc50a1	0.0224679	0.0719098	0.284102
Nme1	0.0225788	0.16182	0.28526
Hprt	0.0226372	0.108764	0.285751
Ift122	0.0227003		0.286055
Slc3a2	0.022688	0.104176	0.286055
Mast3	0.0230646	-0.05701	0.290147
Tmem86b	0.0230507	-0.048641	0.290147
Vwa5a	0.0231548	0.0914774	0.291032
Zfp160	0.0231908	-0.0417235	0.291235
Rnf14	0.0232638	-0.0696523	0.291902
Galnt4	0.0233232	-0.0459966	0.292398
Sult2a2	0.0234492	-0.0518185	0.293726
Emg1	0.0235026	0.154252	0.293893
Kif17	0.0234908		0.293893
Sdha	0.0235362	-0.11774	0.294062
Grb7	0.0235774	-0.0426326	0.294109
Sel1l	0.0235807	-0.105827	0.294109
Serpina11	0.0236001	-0.0363533	0.294109
Strn3	0.023706	-0.0957861	0.295177
Kif22	0.0238063	0.0374599	0.296175
Eif3j2	0.0239035	-0.0724647	0.297133
Mrpl57	0.0240536	0.140402	0.298492
Usp30	0.0240371	0.0243385	0.298492
Clec4n	0.0240798	0.0719186	0.298566
Ppp6c	0.024102	-0.0927038	0.298588
Hoxa9	0.0241888		0.29941
Ldlr	0.0242806	-0.104942	0.300294
Supt4a	0.0243459	0.139998	0.300848
Clec4d	0.0244031	0.0462743	0.3013
Dnm3	0.0244517	-0.0127589	0.301647
B2m	0.0244743	-0.0245091	0.301671
Hhex	0.0245891	-0.108422	0.302121
Mal2	0.0245931	-0.0350492	0.302121
Ppp4c	0.0245462	-0.0724761	0.302121
Ptpn18	0.0245677	0.201527	0.302121
Suox	0.0246267	-0.0593594	0.30228
Agtrap	0.0247044	0.0493102	0.30298
Psma5	0.0247741	0.132152	0.303327
Zfp287	0.0247615		0.303327
Bmyc	0.0248087	0.0891861	0.303498
Hsd11b1	0.0248828	-0.070885	0.30379
Nf2	0.0248789	-0.0455338	0.30379
Ptprj	0.0248947	-0.120844	0.30379
4930518I15Rik	0.025008	-0.0234539	0.304572
Cd72	0.0250418	0.0692968	0.304572
Fn1	0.0250394	-0.169514	0.304572
Tmpo	0.0250107	0.142084	0.304572
Oxr1	0.0250637	-0.0629371	0.304585
Hspa9	0.0251054	-0.136618	0.30484
Vps33a	0.025141	-0.0491948	0.30502
Cebpe	0.025388		0.307001
Fam117b	0.0253599	-0.0812787	0.307001
Gm44066	0.0253835		0.307001
Tardbp	0.0253678	-0.074806	0.307001
Fau	0.0254832	0.0765864	0.307723
Kif20b	0.0255048	0.0287956	0.307723
Lamtor5	0.0255107	0.0940449	0.307723
Gm35986	0.0256184	-0.0297376	0.308768
Cmtm4	0.0257074	0.0229834	0.309261
Cyb5b	0.0257019	-0.0956536	0.309261
Smpdl3b	0.0257226	-0.0523413	0.309261
Rnpep	0.0259224	-0.0803377	0.311156
Stt3a	0.0259226	-0.00675074	0.311156
Guf1	0.0260202	-0.0400218	0.312072
2700081O15Rik	0.0260948		0.312378
Aldh2	0.0260766	-0.192183	0.312378
Xcl1	0.0261096	0.0247845	0.312378
Ccar1	0.0261981	0.0992702	0.313006
Gak	0.0262047	-0.0789193	0.313006
Mzb1	0.0262856	0.0602867	0.313716
Ap2a2	0.0263906	-0.0845083	0.314173
Cdca3	0.0264096	0.0541902	0.314173
Dpep2	0.0263494	0.0309602	0.314173
Fam26f	0.0263769	0.0606488	0.314173
Chd7	0.0264571	-0.0591963	0.314484
Ruvbl2	0.0265174	0.0421614	0.314945
Drg1	0.0266336	-0.0862347	0.315857
Fam3c	0.0266542	0.0550783	0.315857
Muc13	0.0266601		0.315857
Nfam1	0.0266803	-0.158621	0.315857
Cxadr	0.0267432	0.0252624	0.316346
Icam1	0.0268965	-0.0981332	0.317664
Ifi209	0.0269094	0.0934996	0.317664
Prdx6	0.0269196	-0.171687	0.317664
Dstn	0.026964	-0.110278	0.317677
Paox	0.0269582	-0.0632458	0.317677
Zcchc18	0.02713		0.319376
Gm27216	0.0271967	-0.0355218	0.319905
Arih1	0.0272551	-0.0977235	0.320335
Kcnt2	0.0272814		0.320387
Eloc	0.0273175	0.103892	0.320547
Gadd45g	0.0273387	-0.065762	0.320547
Gm15675	0.027417	-0.0156799	0.321208
Cct8	0.0276133	0.149096	0.323249
Trip13	0.027662	0.017046	0.323562
Actb	0.0277659	0.135142	0.323744
Caln1	0.0277061		0.323744
Ndufc1	0.0277568	0.170583	0.323744
Zfp846	0.0277653	0.0428821	0.323744
Eif4g2	0.0277938	-0.193934	0.323796
Zdhhc21	0.0278145	-0.0639014	0.323796
Mrpl51	0.0278989	0.138597	0.324522
Atp6v0e	0.0279504	0.181463	0.324862
Plg	0.0279857	-0.0760783	0.325015
H3f3a	0.0280106	0.111789	0.325047
1810046K07Rik	0.0283135		0.327267
AU020206	0.0282597	0.0501548	0.327267
Gm10785	0.0283135		0.327267
Trp53	0.0282989	0.09807	0.327267
Ubxn4	0.0282882	0.0944877	0.327267
Fubp1	0.0283413	0.133293	0.327331
Gmppa	0.0284091	-0.0609364	0.327422
Usp36	0.028392	-0.0388824	0.327422
Wdr76	0.0284162	0.0358625	0.327422
Gpld1	0.0285087	-0.0359477	0.32823
Hps5	0.0285542	-0.0550538	0.328496
Slc6a20a	0.028702	-0.011214	0.329938
Ndufb8	0.0288066	0.18718	0.330881
Arl1	0.0288576	0.0657482	0.330948
Zfp41	0.0288538	0.0180887	0.330948
Tmem214	0.0289615	-0.056052	0.331881
Fndc7	0.0290091	-0.0337015	0.332072
Hpgd	0.0290688	-0.0774845	0.332072
Rpl28	0.029067	0.0425886	0.332072
Rps21	0.0290528	-0.0549216	0.332072
Cd244	0.0291122	-0.105665	0.33231
Bcap31	0.0291584	0.131647	0.332578
Vdac3	0.0293034	0.123324	0.333972
Hspa5	0.0295067	-0.146185	0.336028
Gmnn	0.0296351	0.062611	0.337228
Id3	0.0297021	0.136145	0.33747
Nlgn2	0.0297024		0.33747
Olfm1	0.0297945	-0.102746	0.338256
Rad51ap1	0.0299026	0.025513	0.33922
Smc1b	0.0299556		0.339559
Tmem26	0.0302041	-0.0442422	0.342111
Snd1	0.0303207	-0.0807276	0.343167
Lin52	0.030429	0.0190853	0.344011
Phgdh	0.0304422	0.0315735	0.344011
Brca1	0.0305006	0.0181523	0.344406
Usp3	0.0306022	-0.0883894	0.345287
Comt	0.0306787	-0.0747568	0.345574
Ctsl	0.0306666	0.146227	0.345574
Trim26	0.0306983	-0.0632003	0.345574
Bmpr2	0.0307798	-0.0845068	0.346226
Eml5	0.030865	-0.0276329	0.346918
Pdgfb	0.0309022	-0.0693769	0.34707
Sec24b	0.0310911	0.0733214	0.348924
Casp8ap2	0.0311714	0.0513624	0.349558
Hsd17b6	0.0311961	-0.0268352	0.349568
Aaas	0.0312652	0.0174786	0.350075
Klhl18	0.0313198	-0.0625717	0.350314
Ndufc2	0.0313343	0.137827	0.350314
Arid5a	0.0314498	0.042387	0.350802
Lipa	0.0314125	0.043751	0.350802
Polr3k	0.0314399	0.0661281	0.350802
Mb21d1	0.0314776	0.0380478	0.350846
Phka2	0.0315507	-0.0605561	0.351127
Wdr45b	0.0315405	-0.069457	0.351127
Fmnl1	0.0316353	-0.131989	0.351802
Creb1	0.0316653	-0.084774	0.351869
Upp2	0.0317183	-0.0359317	0.352191
Pcyox1l	0.0318649	0.0304509	0.353283
Tmsb4x	0.0318539	0.106697	0.353283
Ddah2	0.0318973		0.353375
Cabp4	0.0319585	-0.0115595	0.353786
Gdap2	0.0320414	-0.0465662	0.354437
Gm12802	0.0320668		0.35445
Csf1	0.0321385	-0.0368486	0.354976
Dvl2	0.0324126	0.0236403	0.357465
Zfp229	0.0323954	-0.0174365	0.357465
Arhgef19	0.0324574	-0.0269616	0.35769
Iglc3	0.0324949	0.105245	0.357709
Ptges3	0.0325079	0.174464	0.357709
Gm36839	0.0325858	-0.0207119	0.358297
Taf5l	0.032644	-0.0463332	0.358668
Lactb2	0.0327827	-0.0524827	0.359923
Hist2h2bb	0.0328387		0.360268
Casc4	0.0329041		0.360715
Hnrnpab	0.0329594	0.108378	0.361052
Map4k4	0.0331411	-0.0963455	0.362772
Paqr4	0.033238	0.013351	0.363561
Zc3h12c	0.0333544	0.0514827	0.364562
Fzd7	0.033436	-0.0320551	0.365182
Lsm7	0.0335627	0.129084	0.366029
Pank4	0.0335635	0.0202434	0.366029
Hnrnpll	0.0336474	-0.0743522	0.366672
Gm11110	0.0337153	-0.0113142	0.367139
C920021L13Rik	0.033869	-0.0185435	0.368266
Pop7	0.033849	0.0760925	0.368266
Heca	0.0339407	-0.0843197	0.368772
Pdcd6	0.0339883	-0.0549253	0.369016
Phf5a	0.0340862	0.12867	0.369806
Crcp	0.0341521	-0.0477416	0.370246
Csnk1g3	0.0342366	-0.0783945	0.370654
Dhrs1	0.0342403	-0.0693551	0.370654
Gm10031	0.0343131		0.371169
Ccnd1	0.0345273	0.171611	0.37321
Otub1	0.0345852	0.104418	0.373561
Rwdd4a	0.0346861	0.0522108	0.374375
Ifi208	0.0347419		0.374702
Zfp69	0.0348151		0.375215
Hadh	0.0349242	-0.105588	0.376114
1110004F10Rik	0.0349689	0.107999	0.376233
Strip2	0.0349865	-0.0265683	0.376233
Zbtb7b	0.0350926	-0.0771237	0.377098
Asf1b	0.0351261	0.0316914	0.377181
Pgk1	0.0352319	-0.145328	0.378041
Cwc22	0.0352979	0.0399146	0.378307
Slc35a1	0.0353083	0.0413336	0.378307
Orc6	0.0354021	0.0312563	0.379035
Gm527	0.0354629	-0.0128538	0.379241
Nde1	0.0354731	0.0417367	0.379241
Sfxn1	0.0355161	-0.0607633	0.379424
Trim8	0.0355813	-0.0742651	0.379844
Cdc14a	0.0357138	-0.0744333	0.380982
Eif2s3x	0.0357816	-0.1133	0.381197
Nr0b2	0.0357859	-0.0427789	0.381197
H2-Oa	0.0358232	-0.134132	0.381317
Ufd1	0.0360466	0.0602155	0.383416
Zfp706	0.036084	0.0562435	0.383537
Anks4b	0.0362822	-0.0362819	0.385278
Card11	0.0363307	0.070756	0.385278
Ddx3x	0.0363529	-0.164916	0.385278
Gm9949	0.0363273		0.385278
A730011C13Rik	0.036493		0.386205
Fads2	0.0364686	0.0286279	0.386205
Dlgap4	0.0366132	-0.074287	0.386721
Dynlt1c	0.0366209	0.0126701	0.386721
Gm47789	0.0365945		0.386721
Hsd17b2	0.0366769	-0.0573477	0.387034
Cst7	0.0367855	0.0262269	0.387176
Fam49a	0.0367602	-0.0751707	0.387176
Rhno1	0.036796	0.0523636	0.387176
Rragc	0.0367203	-0.0794136	0.387176
Khdrbs1	0.0368314	-0.0757002	0.387271
Srpk2	0.0368998	0.107167	0.387713
Foxp2	0.0369335		0.387789
Tob2	0.0370116	-0.0779039	0.388331
Myo18a	0.0370481	-0.0589541	0.388436
Serpina3m	0.0371204	-0.0372457	0.388916
Rab11fip1	0.0371526	-0.056198	0.388975
Cdkl2	0.0371967		0.38916
A530017D24Rik	0.0373474	-0.0395468	0.39
AC125149.3	0.0373129		0.39
Rexo1	0.0373568	-0.0705363	0.39
Ppp2r5c	0.0374017	-0.103763	0.39019
Rnf149	0.0375288	-0.140874	0.391238
Rab14	0.0376679	-0.166999	0.39241
Foxj1	0.0377654		0.392867
Hist1h4d	0.0377439	0.0274109	0.392867
Cx3cr1	0.037849	-0.118264	0.393458
Cpn1	0.0380748	-0.0554789	0.394516
Egf	0.0380852		0.394516
Etfb	0.0380327	-0.16001	0.394516
Fgfrl1	0.0380225		0.394516
Pck2	0.0380344	0.0412152	0.394516
Fam222b	0.0381201	-0.046201	0.394598
Ankrd44	0.0383651	-0.141135	0.396395
Arcn1	0.0383783	-0.11037	0.396395
Bub3	0.0384828	0.123017	0.396395
Gm13546	0.0384819		0.396395
Mvp	0.0383526	-0.0798485	0.396395
Nectin4	0.0384222		0.396395
Psca	0.0384708		0.396395
Synj1	0.0385926	-0.104739	0.396968
Zfp750	0.038574		0.396968
Prkaca	0.0387394	-0.051303	0.398199
Coq8a	0.0387721	-0.064759	0.398256
Ntn1	0.0388747		0.398845
Plppr4	0.0388839		0.398845
Rras	0.0389723	-0.103549	0.399416
Selp	0.038994		0.399416
Arhgap30	0.039228	-0.15328	0.401441
Bdh2	0.0392464		0.401441
Akr7a5	0.0393787	-0.101412	0.402163
Coa3	0.0393993	0.101526	0.402163
Neo1	0.0393901	-0.0201841	0.402163
Cpt2	0.0394615	-0.0673084	0.402518
Cfhr2	0.0396197	-0.0616368	0.403851
Gab1	0.0396844		0.40423
Mctp1	0.0397739	-0.0797797	0.404719
Spata13	0.0397876	-0.0774824	0.404719
Sugt1	0.0398227	0.0854648	0.404795
Bmp10	0.0398848		0.405146
Rnaseh2b	0.0399842	0.0434284	0.405874
Huwe1	0.0401177	0.102415	0.406673
Ncapg2	0.0401183	0.0334497	0.406673
Hsd17b7	0.0402457	-0.0446953	0.407682
E2f3	0.0403653	0.0227799	0.408589
Slc1a2	0.0403909	-0.0171926	0.408589
Kbtbd11	0.0406426	-0.0381342	0.410852
Gzma	0.0408978		0.412862
Ndufb7	0.0408711	0.167556	0.412862
Zfc3h1	0.0409409	-0.0725261	0.413013
Ist1	0.041001	-0.0490166	0.413335
Ap2s1	0.0412439	0.0187318	0.413569
Dad1	0.0412009	0.115515	0.413569
Ddhd1	0.0412498	-0.0976432	0.413569
Endog	0.0410869	-0.0484777	0.413569
Fmnl3	0.0411205	0.0156793	0.413569
Gm4673	0.0411107		0.413569
Immp2l	0.0411991	-0.039546	0.413569
Kat5	0.0412333	-0.0521407	0.413569
Emc8	0.0412786	0.0777079	0.413575
Lrig3	0.0413875		0.414383
Id1	0.0416584	0.070787	0.416812
Naa20	0.0416948	0.0536601	0.416891
Ell2	0.0417606	-0.0544379	0.416913
Gm16845	0.0417752		0.416913
P3h2	0.0417823	-0.0309388	0.416913
Mink1	0.0418121	-0.0769992	0.416927
4632428C04Rik	0.0418729		0.41725
Sirpb1c	0.041939	-0.0957637	0.417625
Adgre1	0.0423273	-0.0827929	0.42092
Agt	0.0423174	-0.0472721	0.42092
Rtn4	0.0423619	-0.147918	0.420979
Gar1	0.0423909	0.0568619	0.420982
Rubcnl	0.0424734	-0.049651	0.421516
Tnip1	0.0425402	-0.0668364	0.421892
Ccdc38	0.042972		0.422039
Elovl3	0.0429013		0.422039
Fos	0.0428097	-0.139233	0.422039
Frmd8	0.0427556	-0.0794456	0.422039
Gm17196	0.0426318	-0.0217344	0.422039
Gm2a	0.0427651	0.215556	0.422039
Gm48163	0.042866		0.422039
Gm7854	0.042866		0.422039
Gstk1	0.0427053	-0.0565306	0.422039
Mrps17	0.0430096	0.0899422	0.422039
Rnasek	0.0429013		0.422039
S100a13	0.0428664	0.151392	0.422039
Stk19	0.0426849	-0.0662682	0.422039
Tlr2	0.0427107	-0.0722543	0.422039
Trim12a	0.0430153	0.0842184	0.422039
Ulk2	0.0429842	-0.0470112	0.422039
Gsn	0.0431694	0.0824349	0.423268
Ifitm6	0.0432148	-0.171113	0.42343
Echs1	0.0433212	-0.113718	0.424034
Setd1b	0.0433343	-0.101155	0.424034
Tmem250-ps	0.0434053	-0.0475524	0.424446
Hp1bp3	0.0436626	0.0924658	0.426177
Klf13	0.0436238	-0.130151	0.426177
Pid1	0.0436768	-0.160283	0.426177
Vac14	0.0436985	-0.04259	0.426177
Ppp2r3d	0.0437741	-0.0399568	0.42663
Tstd1	0.0439036	-0.038018	0.427608
Papd4	0.0439954	-0.0445864	0.428218
Chst13	0.0441968	-0.0138761	0.429893
Cenpv	0.0442826	-0.0518359	0.430157
Plekho2	0.0442544	-0.110586	0.430157
Ctbp1	0.0443407	0.0989255	0.430436
Tnpo3	0.0444127	-0.0830629	0.43085
Clec2g	0.0444987		0.431399
Yif1b	0.0445543	0.070548	0.431653
Pla2g15	0.0446557	0.0313537	0.43235
Psmd5	0.0448737	0.0446058	0.434071
Rpl7	0.0448927	0.0361414	0.434071
Cyp2c39	0.0450464	-0.0526282	0.43527
Ncapd2	0.0450988	0.0323096	0.435489
Cep57l1	0.0451985	0.0238462	0.435961
Jkamp	0.045207	-0.066299	0.435961
AC135964.2	0.0452484	-0.0157012	0.436073
Cab39	0.0454832	-0.0771014	0.438048
Zfp105	0.0455344		0.438254
Prr13	0.0455646	-0.153799	0.438257
Krt18	0.0456895	-0.065355	0.438714
St13	0.0457019	0.0145665	0.438714
Tbc1d24	0.0456962	-0.0315393	0.438714
Egr1	0.045869	-0.0863896	0.43936
Fam104a	0.045889	0.111493	0.43936
Myom1	0.0458182		0.43936
mt-Co2	0.0458543	-0.0189267	0.43936
Aldh1a7	0.0460321	-0.038473	0.440442
Hdgfl2	0.0461268	0.0458005	0.441061
5830473C10Rik	0.0461796		0.441279
Ahsg	0.0463492	-0.144449	0.442482
Prkd3	0.0463659	-0.0563209	0.442482
Ddost	0.0465303	0.112044	0.443559
Marveld2	0.0465392	-0.0186948	0.443559
Vps45	0.0465837	-0.0329304	0.443695
Mapk14	0.0467034	-0.107129	0.444073
Ndufa3	0.0467143	-0.0929673	0.444073
Ndufa8	0.0466827	0.132	0.444073
Spp2	0.0467705	-0.0343087	0.444319
Tns2	0.0468352		0.444359
Ubxn1	0.0468155	-0.0351397	0.444359
Gm42047	0.0468677	0.0164567	0.44438
Rest	0.0469398	-0.0718106	0.444776
E2f8	0.0469983	0.0327023	0.445042
Cd36	0.0471193	-0.0911031	0.445305
Gm26735	0.0471475		0.445305
Nupl2	0.0471468	0.0138084	0.445305
Ttc7	0.0471459	-0.0914947	0.445305
Ccr3	0.0473611	-0.025479	0.445885
Csf1r	0.047359	-0.141625	0.445885
Kidins220	0.0473801	-0.0759894	0.445885
Mrs2	0.0472857	0.0437571	0.445885
Tmem208	0.0473085	0.101465	0.445885
Ythdf3	0.0473912	-0.0929121	0.445885
Urad	0.0474853	-0.0236922	0.446483
Brms1l	0.0475864	-0.02611	0.447148
Kyat1	0.0476689	-0.0365731	0.447636
Abi3bp	0.0478539		0.448061
Amotl2	0.0478668	-0.0118578	0.448061
Eri1	0.0478164	0.0693685	0.448061
Esd	0.0478517	-0.0023855	0.448061
Gm15859	0.0477521		0.448061
Selenom	0.0479566	0.0511908	0.448615
Lhfpl4	0.0480424		0.44913
Fam20b	0.0481848	0.0464744	0.450175
Cnn2	0.0483567	-0.0936416	0.450589
Eif4enif1	0.0483319	-0.0531069	0.450589
Itga5	0.0483827	-0.054248	0.450589
Proz	0.0482847	-0.0471033	0.450589
Rwdd1	0.0483321	0.112802	0.450589
Ubl7	0.0486485	-0.0528261	0.452777
Hsdl2	0.0487422	-0.0485042	0.453361
Slc37a3	0.0488139	0.0207002	0.45374
Socs4	0.0488791	-0.0709438	0.454059
Parp2	0.0489471	0.0458869	0.454403
Arhgap26	0.049119	-0.0809789	0.455422
Upb1	0.0491076	-0.102937	0.455422
Ccser1	0.0491953	-0.0133235	0.455491
Itgax	0.0492197	-0.0464355	0.455491
Mast2	0.0491962	0.0237047	0.455491
Stxbp5	0.049295	-0.0326654	0.455901
Rasip1	0.0494795		0.457319
Rpl38	0.0495524	-0.0570152	0.457609
Zfp667	0.0495732		0.457609
Ifit1bl1	0.0497094	0.0259853	0.458289
Slc1a4	0.0497021		0.458289
Npm3	0.049902	0.0787918	0.459487
Sdc4	0.0498986	-0.108311	0.459487
Ap1s2	0.0499888	-0.0788019	0.459891
Dnajc5	0.0500275	-0.0652505	0.459891
Mcm6	0.0500399	0.0507703	0.459891
Smpd2	0.0500931	0.0239426	0.460091
Pfas	0.0501247	0.0320791	0.460093
Lasp1	0.0501603	-0.105726	0.460132
Tmem231	0.0503453	-0.0124775	0.46154
Ero1lb	0.0503793	-0.0370318	0.461563
Tspan3	0.0507001	0.0537754	0.464213
Rnh1	0.0507993	0.0807957	0.464831
1700066B19Rik	0.0509193		0.465348
Sgsm1	0.0509193		0.465348
Trib2	0.0509848		0.465657
Ifih1	0.0510961	0.0582226	0.465996
Msantd4	0.0511173	-0.0445867	0.465996
Samd1	0.051101	0.0596012	0.465996
Tyrobp	0.0513545	0.155525	0.467868
Gdf10	0.0514033		0.468022
Slc25a39	0.0515683	-0.0744583	0.469233
Sec24d	0.0516327	-0.0587506	0.469528
Apol9b	0.0517465	-0.0252464	0.469535
Cdhr5	0.0517615		0.469535
Cerk	0.0517558	-0.0529078	0.469535
Zc3h12a	0.0516856	-0.0403971	0.469535
Ilkap	0.051815	0.0864578	0.469667
Paqr7	0.0518401	-0.0327788	0.469667
Hist1h2ab	0.052173		0.471228
Ino80e	0.0520771	-0.052686	0.471228
Minos1	0.052149	0.148637	0.471228
Rev3l	0.0521168	-0.0471445	0.471228
Shisa5	0.0520815	0.0834179	0.471228
Ring1	0.0522312	-0.0342285	0.471463
Man2b1	0.0523376	-0.0785855	0.472133
Serpinf2	0.0523773	-0.0622584	0.4722
Tecr	0.0524965	0.123509	0.472984
Rpl14	0.0525303	0.149707	0.472999
Mindy1	0.0526147	-0.0620944	0.473468
Meis2	0.0529132		0.475862
Il4	0.0529783	-0.0210636	0.476155
Rbpj	0.05307	-0.0277471	0.476688
Eci1	0.0531115	-0.0479155	0.476768
Calm1	0.0531511	0.131883	0.476832
Hps6	0.0532645	-0.0249795	0.477058
Ube3c	0.053227	-0.0585719	0.477058
Uhrf1	0.0532739	0.0332678	0.477058
Slc47a1	0.0534082	-0.0227828	0.477969
Ap1m2	0.0535052		0.478266
Ifit3	0.0535066	0.0481833	0.478266
Cd53	0.0536244	0.0175468	0.479023
Lig4	0.0536565	-0.017987	0.479023
Ythdf1	0.0536973	-0.0703232	0.479095
Cyp2d10	0.0537937	-0.0453089	0.479664
Cacul1	0.0539605	-0.0571393	0.479693
Elk1	0.0539051	-0.0261011	0.479693
Glrx3	0.053831	0.099205	0.479693
Pipox	0.0539335	-0.061537	0.479693
Zfp622	0.053945	-0.0451136	0.479693
Card19	0.0540353	0.0864683	0.480066
Lncpint	0.0540729	-0.0449138	0.48011
Gm4724	0.0543555		0.482036
Gm4756	0.0543328	-0.0181562	0.482036
Stub1	0.0544392	0.100388	0.482486
Wrn	0.0545949	0.0426155	0.483574
Tpgs1	0.0546368	-0.0579121	0.483652
Plekhg3	0.0547185	-0.046847	0.483982
Vps53	0.05474	0.054914	0.483982
Nrm	0.0547955	0.0487026	0.484181
Elf4	0.0548757	-0.0744527	0.484597
Fbxw4	0.0550072	-0.0550214	0.485466
Ndufb11	0.0550572	-0.0519052	0.485616
Gm13203	0.0551397		0.48576
Shtn1	0.0551226	-0.0741237	0.48576
Lss	0.0553018	-0.0227386	0.486599
Tmem38b	0.0553677	-0.0657736	0.486599
Wbp11	0.0552705	-0.0395637	0.486599
Zbtb21	0.055352	0.0376441	0.486599
Col9a3	0.0554563		0.487086
D17Wsu92e	0.0555367	-0.0884411	0.4875
Snx29	0.0556567	-0.0451724	0.488261
Fam53b	0.0557051	-0.050832	0.488288
Prr5	0.0557263	-0.0347153	0.488288
Bhlhe40	0.0558149	-0.0892173	0.488772
Khdrbs3	0.0559706	-0.0221091	0.489551
Mkln1	0.0559487	-0.106673	0.489551
Foxn2	0.0560406	-0.10512	0.489871
Zfp516	0.0561617	-0.0640523	0.490637
Ssu72	0.0563702	0.0885311	0.492165
Rps27l	0.0565157	0.136017	0.493143
Rbm26	0.0565597	0.0719874	0.493233
Hist1h1e	0.0566101	0.0423416	0.493379
Ncaph2	0.056739	-0.0617279	0.494209
Rfk	0.0568674	-0.0504445	0.494914
Zfp956	0.0568875	-0.019469	0.494914
Rell1	0.056993	0.0699807	0.495539
Gm47112	0.05711		0.496261
Gm26830	0.0571835		0.496323
Ndufb6	0.0571847	0.0962227	0.496323
Osgin2	0.0572909	0.0319869	0.496951
Pkdcc	0.0574282	-0.0274823	0.497846
Mrps14	0.0574638	0.0592051	0.497861
Clec4a2	0.0575819	-0.0526199	0.498549
Timeless	0.0576111	0.0198614	0.498549
Gnpda1	0.0577109	0.0563647	0.499118
Ankrd16	0.0579822	-0.0404017	0.49988
Arfgef2	0.0580036	-0.0393983	0.49988
Hdac6	0.0578507	-0.0171568	0.49988
Lpp	0.0579751	-0.0890225	0.49988
Slc17a5	0.0579923	-0.0241929	0.49988
Ugt1a2	0.0578825		0.49988
Ggact	0.058075	-0.0373486	0.499908
Nrn1	0.0580458	-0.0603313	0.499908
Efna4	0.0581289		0.500018
Nedd1	0.0581559	0.0343233	0.500018
Abhd17c	0.0583577	-0.0445642	0.501165
E430024I08Rik	0.0583256	-0.0194053	0.501165
Irf2	0.0585294	-0.0618385	0.502052
Nsrp1	0.0585019	0.0579162	0.502052
Cdk14	0.0586013	-0.0585733	0.502375
4933424M12Rik	0.0587011		0.502914
Med7	0.0587328	-0.0596697	0.502914
Zfp593	0.0588667	0.0637442	0.503767
Gba2	0.0590406	-0.0331478	0.504486
Man1a2	0.0590539	-0.0725712	0.504486
Ugt2b5	0.0590178	-0.059193	0.504486
Cdkn1c	0.0591339		0.504875
Il1rn	0.0592729	0.0726632	0.505768
Nrbp2	0.0593179		0.505858
Acer2	0.0595258		0.506666
Cacybp	0.0597858	0.0764747	0.506666
Ergic2	0.0596513	0.0680528	0.506666
Fxyd1	0.0595946	-0.0839345	0.506666
Igf1	0.0596942	-0.0998207	0.506666
Mrpl13	0.0596977	0.0771701	0.506666
Ms4a6b	0.059454	0.152071	0.506666
Myl10	0.0598272		0.506666
Rassf5	0.0596478	-0.080887	0.506666
Reep3	0.0596433	-0.0822274	0.506666
Slc30a10	0.0597988	-0.0317537	0.506666
Tmub1	0.0597332	-0.042102	0.506666
Kpna6	0.0598626	-0.042219	0.506673
Rab5c	0.0599829	-0.050374	0.507399
Slfn4	0.0600725	0.0194431	0.507863
Ptpa	0.0601242	0.0580139	0.508008
Cdk6	0.0603669	0.075379	0.509471
Rab3gap1	0.060343	0.0545891	0.509471
D8Ertd738e	0.0607731	0.172501	0.510842
Exoc3l4	0.0606825	-0.0130987	0.510842
Gsap	0.0606327	-0.0605008	0.510842
Mks1	0.0607166	0.0146039	0.510842
Otud7b	0.0605678	-0.0308929	0.510842
Sucnr1	0.0607522		0.510842
Trak2	0.0606941	-0.0440972	0.510842
Ect2	0.0608394	0.0233833	0.511107
Tmem106c	0.0609025	0.0353611	0.511344
Stra6l	0.0609858	0.0285325	0.51175
Fbxo45	0.0610457	-0.0312214	0.51196
Alg6	0.0611661	0.0284562	0.512092
Flad1	0.0611392	-0.0453931	0.512092
Snx2	0.0611504	0.0858	0.512092
Acadvl	0.0612544	-0.0629387	0.512538
Sdf2l1	0.0613824	0.132675	0.513052
Zfp518a	0.0613857	-0.0485069	0.513052
Anpep	0.0614213	-0.0484672	0.513057
Zfp91	0.06155	0.101229	0.513839
Nr3c1	0.0616472	-0.0967505	0.514066
Psma7	0.0616326	0.188933	0.514066
Anp32e	0.0617604	0.0698355	0.514609
Chchd3	0.0617963	0.0630931	0.514609
Hotairm1	0.0618177	-0.0363086	0.514609
Avpr1a	0.0620865	-0.0184098	0.515093
Cenpx	0.0620692	0.107647	0.515093
E2f1	0.062048	0.036231	0.515093
Gm32401	0.0620794		0.515093
Rasa1	0.0620322	-0.0569191	0.515093
Rgs3	0.0619426	-0.0621785	0.515093
Sec11c	0.0622251	0.147806	0.515951
Hpgds	0.0627114	0.0218555	0.51969
Psmc5	0.0627511	0.0546946	0.519725
Prdx4	0.0631732	0.0436385	0.522926
Sema4a	0.0632648	-0.0941379	0.523389
Klhl36	0.0633046	0.0257112	0.523422
Ppp1r2	0.0633598	-0.0402268	0.523584
Pgls	0.0634423	0.128092	0.52397
Cenph	0.0635664	0.0111303	0.524359
Kif5b	0.063629	-0.110849	0.524359
Psmd2	0.0636324	-0.100915	0.524359
Xrcc3	0.0635317		0.524359
Lyn	0.0637353	-0.151711	0.524912
Dpy30	0.0637792	0.077984	0.524979
Cd200r3	0.0638382	-0.0467233	0.52517
Akap13	0.0640039	-0.0864989	0.526238
Tcerg1	0.0641172	0.0582782	0.526875
Arfgap3	0.0642471	-0.0226773	0.527646
Afdn	0.0643417	-0.0524077	0.527693
Dkc1	0.0643576	0.0476414	0.527693
Gm20735	0.0643607		0.527693
Mfsd4a	0.0646138	0.0202721	0.529472
Ube2i	0.0647126	0.0789841	0.529986
Slc43a3	0.0649371	0.0211477	0.531528
Stat1	0.0650294	0.102426	0.531986
BC049352	0.0652197	-0.0101126	0.532275
Cenpm	0.0651084	0.0353032	0.532275
Nubpl	0.0652462	-0.0312002	0.532275
Tcn2	0.0651482	-0.0495989	0.532275
Zbtb2	0.0652383	0.021071	0.532275
Itpka	0.0654701		0.533805
Rtf1	0.0655076	-0.0843539	0.533814
Fkbp4	0.0655828	0.0844209	0.534104
Tpm3	0.065616	0.126711	0.534104
Eif3h	0.0657581	0.172197	0.534667
Rnf145	0.0657405	-0.059403	0.534667
Gm19412	0.0664937		0.53975
Rpe	0.0664247	-0.0619572	0.53975
Spcs2	0.066469	0.155036	0.53975
Ccnb2	0.0668396	0.0385791	0.540167
Cdc5l	0.0668224	-0.0711881	0.540167
Gba	0.0668111	-0.0386056	0.540167
Ggnbp1	0.0666444	-0.0353964	0.540167
Mrpl18	0.0666125	0.0984272	0.540167
Ndufs1	0.0668149	-0.0547904	0.540167
Parva	0.0667004	-0.0305314	0.540167
Unc119	0.0667919	-0.0629759	0.540167
Cnot6	0.0668968	-0.0982951	0.540331
Rgl2	0.0669596	-0.0669889	0.540541
Churc1	0.0670439	0.085561	0.540589
Klkb1	0.0670761	-0.0345724	0.540589
Tufm	0.0670409	-0.0519797	0.540589
Rhog	0.0671786	-0.122151	0.541118
Slc19a1	0.0672297	0.0194373	0.541232
Stat5b	0.0673464	-0.0654218	0.541874
Apobec3	0.0676148	0.132579	0.542363
Cd63	0.0678127	0.0206989	0.542363
Cyp2c70	0.0675581	-0.0575652	0.542363
Elovl6	0.0675018	0.0311823	0.542363
Fpgs	0.0676121	-0.0555282	0.542363
Rexo2	0.0678138	0.102343	0.542363
Smim24	0.0677814	-0.0378029	0.542363
Tmigd3	0.0677458		0.542363
Ubald2	0.0677887	0.0972419	0.542363
Zbed5	0.0676476		0.542363
Zfp771	0.0674764	0.0517675	0.542363
Fitm1	0.0679313	0.0350212	0.542415
Lcat	0.0678831	-0.0404486	0.542415
Sec61g	0.0679056	0.0132389	0.542415
6330403L08Rik	0.0680311		0.542642
Car5a	0.0680337	-0.0389885	0.542642
Bckdha	0.0681463	-0.0727162	0.543245
Srsf7	0.0682326	0.0827111	0.543342
Wipf1	0.0682153	-0.105325	0.543342
Timm10b	0.0683041	-0.00785126	0.543616
Dync1i2	0.0683699	0.0945251	0.543845
Sec11a	0.0685233	0.0807356	0.54477
Rab4b	0.0687155		0.545706
Vma21	0.0687087	0.0720347	0.545706
Vti1a	0.0687848	0.0458765	0.545961
Limd1	0.0689675	-0.100214	0.546819
Sri	0.0689642	0.0774099	0.546819
Gm49101	0.0690863	-0.0110872	0.546874
Sc5d	0.0690286	-0.0802675	0.546874
Tle2	0.0690863	-0.00889575	0.546874
Rint1	0.0692227	-0.0357644	0.547658
Pde9a	0.0693204	-0.00785166	0.548135
Bend7	0.0695032		0.549167
Zfp266	0.0695257	0.049935	0.549167
Cyp8b1	0.0696654	-0.0487537	0.549403
Ncl	0.0696679	0.12243	0.549403
Wnk1	0.0696337	0.128159	0.549403
Sap30	0.0697733	0.0912597	0.549938
Rgs19	0.0698841	0.0715876	0.550515
B230118H07Rik	0.0704027	0.0433844	0.553743
Depdc5	0.0704427	-0.0496538	0.553743
Pltp	0.070384	0.0910444	0.553743
Slirp	0.0704449	0.0774995	0.553743
2310068J16Rik	0.0706625		0.553812
Eef1akmt1	0.0707204	0.0763877	0.553812
Hp	0.0707456	-0.13915	0.553812
Lsm14a	0.0707938	-0.088794	0.553812
Ly9	0.0707159	0.0508893	0.553812
Oip5	0.0707999	0.0122407	0.553812
Pias2	0.0707671	-0.0444012	0.553812
Ptms	0.0708312	-0.166579	0.553812
Tmem219	0.0707486	0.0975105	0.553812
Tmem33	0.0705249	-0.0459096	0.553812
Slc15a3	0.0708981	0.0611406	0.55404
Oaz1	0.0709698	0.131768	0.554305
Dscaml1	0.0710634		0.554314
Sbk1	0.0710844	-0.0246682	0.554314
Slc25a5	0.0710398	0.146025	0.554314
Hook1	0.0711228	0.0264855	0.55432
Bcar3	0.07128	-0.0267829	0.55443
Gm35339	0.0713973	-0.00698971	0.55443
Ipo8	0.0714016	-0.03938	0.55443
Jak1	0.0712702	-0.0928713	0.55443
Mfap3	0.0712903	-0.0603195	0.55443
Msrb1	0.0712467	-0.187145	0.55443
Tbc1d8	0.0713918	-0.0881819	0.55443
Msrb3	0.0714616		0.554603
Csnk1e	0.0716103	-0.0393774	0.555463
Senp5	0.0717444	-0.0366729	0.556209
Slc16a12	0.0718311	-0.0187408	0.556587
Ier3ip1	0.0718985	0.113536	0.556815
Cyp4v3	0.0720386	-0.0521823	0.557606
Npc2	0.0720878	0.163193	0.557692
4933434E20Rik	0.0721945	-0.0836921	0.558148
Dopey1	0.0722609	-0.0523115	0.558148
Slc35c2	0.0722233	-0.0717178	0.558148
Axdnd1	0.0725914		0.560111
Sil1	0.072575	-0.0340385	0.560111
Actg1	0.0726398	0.0975865	0.56019
Atg16l2	0.073046	-0.0372081	0.561257
Klrk1	0.0729966	0.0739172	0.561257
Proser2	0.0729273	-0.0315477	0.561257
Rab11a	0.0729515	-0.123849	0.561257
Rhpn2	0.0728456		0.561257
Sdhc	0.072878	-0.0618568	0.561257
Synpo2	0.0730117		0.561257
Inpp5b	0.0731036	0.0388361	0.561405
Col23a1	0.073152	-0.0324622	0.561483
9130409I23Rik	0.0732004		0.561494
Dazap1	0.0732683	0.0331858	0.561494
Dbil5	0.0732447		0.561494
Dguok	0.0733093	0.0687505	0.561515
Ddx49	0.0733576	-0.0508822	0.561591
Was	0.0734235	0.0702987	0.561803
Afg3l1	0.0736314	0.048767	0.562776
Ccdc170	0.0736434		0.562776
Pde1c	0.0737042		0.562776
Per1	0.0736728	-0.0387866	0.562776
A930015D03Rik	0.073897		0.563466
Cd24a	0.0739296	-0.100592	0.563466
Gnpnat1	0.0739482	-0.0757299	0.563466
Nacc1	0.0739265	-0.045891	0.563466
Gpc1	0.0740036		0.563595
Card9	0.0740991	-0.0369821	0.563972
Ccl4	0.0741299	0.0668882	0.563972
Mkrn2os	0.0741757	-0.0193942	0.564027
Ank3	0.0745001		0.565395
Hist1h2bg	0.0744837	-0.0096056	0.565395
Ikzf4	0.0745482		0.565395
Mfsd14b	0.0744087	-0.0937367	0.565395
Tnnt3	0.0745314	-0.0198331	0.565395
A530099J19Rik	0.0747476	-0.0507499	0.565737
Ctcf	0.0746375	0.0797387	0.565737
Inafm1	0.0747182	0.0244703	0.565737
Lims1	0.0747086	-0.0201197	0.565737
Cdc42bpg	0.074842	-0.00898053	0.566159
G3bp2	0.0749799	-0.116584	0.566194
Ksr2	0.0749235		0.566194
Oxa1l	0.0750011	0.067645	0.566194
Snx22	0.0749812	-0.0469393	0.566194
Amz1	0.0751026	-0.062207	0.566306
B3gnt2	0.0750652		0.566306
Gm6377	0.0751316	-0.0424728	0.566306
Wbp1	0.075197	-0.0400843	0.566507
Cnbp	0.0753595	-0.123282	0.567275
Gpt	0.0753906	-0.0460318	0.567275
Mfsd9	0.0754149		0.567275
Gm31717	0.0754871		0.567526
Creg1	0.0756895	-0.150389	0.567938
Ensa	0.0756891	0.0660264	0.567938
Fgd1	0.0756674	-0.0112582	0.567938
Trmt2b	0.0756967	0.0343384	0.567938
Ndufv1	0.0757557	-0.0767822	0.568091
Elmod2	0.075962	-0.0316001	0.56866
Mpc1	0.0758951	-0.0924649	0.56866
N4bp1	0.0759524	-0.0637431	0.56866
Tmem19	0.0759867	-0.0428676	0.56866
Ankrd55	0.0764562		0.570961
B3galt5	0.0765272		0.570961
Cenpp	0.0764442	0.00684476	0.570961
Gm34923	0.0763875		0.570961
Pld4	0.0765278	-0.152572	0.570961
Slc25a3	0.0764858	0.175739	0.570961
Abcb8	0.0767268	-0.0231497	0.571121
Arl8b	0.0766766	0.0951902	0.571121
Atl1	0.0767754	-0.0155772	0.571121
Col4a1	0.0767356		0.571121
Nsd2	0.0767828	0.0586249	0.571121
Slc35d2	0.0767733	-0.0453974	0.571121
Card14	0.077102		0.572655
Hist2h2ab	0.0771062		0.572655
Sik1	0.0770669	-0.0728927	0.572655
Acat1	0.0772561	-0.0856686	0.573478
Ythdc2	0.0773651	0.0501445	0.573996
Gm17634	0.0774505	-0.0288688	0.57434
Abca3	0.0776925	-0.0495968	0.575755
St6gal1	0.0777199	-0.0469835	0.575755
Bnip2	0.0778144	-0.0758008	0.575828
Gm30849	0.0778331		0.575828
Hscb	0.077879	0.0445488	0.575828
Pcmt1	0.0779193	0.0820303	0.575828
Tcaf1	0.0779259		0.575828
Decr1	0.0780157	-0.0229086	0.576092
H2-DMa	0.0780649	-0.0294961	0.576092
Hilpda	0.0780795	0.0203509	0.576092
Dnmt1	0.0786434	0.0609137	0.576527
Dsp	0.0783958	-0.0272125	0.576527
Elobl	0.0785603		0.576527
Fam102a	0.0785548	-0.036009	0.576527
Gm12354	0.078396		0.576527
Gm16740	0.078661	-0.0208955	0.576527
Net1	0.0786379	-0.0306666	0.576527
Oas1g	0.0784715	0.00528517	0.576527
Sdcbp	0.078588	0.0526715	0.576527
Serpina3g	0.0786195	0.0389422	0.576527
Snupn	0.0783849	-0.015802	0.576527
[truncated: 12,669 more rows]

## Sheet: T cells
primerid	Pr(>Chisq)	coef	fdr
Apoa2	1.98216e-154	-1.78798	2.95124e-150
Car3	2.54956e-136	-1.41054	1.89802e-132
Sult2a1	1.25806e-121	-1.36301	6.24376e-118
Apoc1	2.17153e-115	-1.63763	8.08297e-112
Wfdc21	7.10223e-109	-1.3729	2.1149e-105
Apoc3	2.83638e-105	-1.44454	7.03849e-102
Alb	2.44225e-103	-1.35353	5.19466e-100
Bhmt	1.5115e-89	-1.20688	2.8131e-86
Ttr	1.86188e-87	-1.35588	3.08017e-84
Aldh1a1	1.71275e-82	-0.874007	2.55011e-79
Gpx1	1.82443e-80	-1.11865	2.46945e-77
Fabp1	2.93216e-80	-1.41434	3.63808e-77
Cat	6.86144e-79	-1.08983	7.85846e-76
Serpina1a	5.69589e-78	-0.922218	6.05758e-75
Mup9	4.00196e-76	-0.70959	3.97234e-73
Sult3a1	1.20364e-75	-1.17635	1.12006e-72
Serpina1b	7.26449e-75	-1.21489	6.36241e-72
Ass1	3.13663e-74	-1.19746	2.59452e-71
Serpina1c	7.88845e-74	-0.982865	6.18164e-71
BC018473	4.36811e-73		3.25184e-70
Hamp2	1.2106e-71	-1.07993	8.58314e-69
Gnmt	1.53988e-71	-1.16591	1.04215e-68
Gsta3	3.6608e-70	-1.06073	2.36981e-67
Hpd	1.84078e-69	-1.04089	1.14197e-66
Cyp2c50	4.10451e-68	-0.498327	2.44448e-65
Mat1a	1.22128e-63	-0.948551	6.99369e-61
Apoc4	3.5652e-61	-0.966451	1.96601e-58
Rgn	8.35768e-61	-0.892428	4.44419e-58
Mt1	6.29562e-60	-0.719913	3.23226e-57
Mgst1	1.68745e-59	-0.989226	8.37482e-57
Hmgb2	1.36587e-57	1.1552	6.56013e-55
Ttc36	1.65924e-57	-0.918848	7.72015e-55
H2afz	2.5291e-57	1.1056	1.14109e-54
Serpina3k	4.10908e-57	-0.795868	1.79941e-54
Apoe	1.91056e-54	-0.923565	8.12752e-52
Akr1c6	2.28616e-53	-0.81738	9.45516e-51
Cps1	2.37108e-53	-0.761768	9.54135e-51
Sult2a5	4.82116e-52	-0.589612	1.88901e-49
Sult2a8	1.38709e-51	-0.565577	5.2955e-49
Hamp	3.87003e-51	-0.785078	1.44052e-48
Stmn1	1.28457e-50	0.840423	4.66486e-48
Selenop	4.0488e-50	-0.873265	1.4353e-47
Scp2	2.82579e-49	-0.905193	9.78447e-47
Cdo1	7.97731e-49	-0.775971	2.69941e-46
Aldob	9.49316e-49	-0.870025	3.14097e-46
Gm42418	2.18799e-48	0.8223	7.08194e-46
Rbp4	3.36485e-48	-0.902464	1.06594e-45
Top2a	6.1331e-48	0.511062	1.90241e-45
Crip1	7.50312e-48	1.13823	2.27988e-45
Cth	3.34354e-47	-0.65904	9.95639e-45
Trf	3.53165e-47	-0.849964	1.03103e-44
Pcyt2	3.74111e-47	-0.365088	1.07118e-44
Tubb5	2.79941e-46	0.89131	7.86422e-44
Cxcr6	3.01769e-46	-0.863406	8.32045e-44
Ptma	5.97477e-46	0.583953	1.61742e-43
Rps15a	9.10377e-46	0.370597	2.42047e-43
Rida	1.92055e-45	-0.858986	5.01669e-43
Hmgcs2	5.923e-44	-0.785881	1.52048e-41
Pclaf	4.98758e-43	0.555249	1.25865e-40
Gstm1	7.33571e-43	-0.670949	1.82036e-40
Aldh1l1	2.01543e-42	-0.570747	4.91929e-40
Chchd10	2.30256e-42	-0.745883	5.52948e-40
Ifi27l2a	1.19343e-41	0.935898	2.82048e-39
Adh1	3.27788e-41	-0.685892	7.62568e-39
Sult3a2	7.19182e-41	-0.510971	1.64737e-38
Arhgdia	1.07019e-39	0.739689	2.41426e-37
Orm1	1.10872e-39	-0.567342	2.46384e-37
Sult2a3	4.66615e-39	-0.318721	1.02168e-36
Tat	6.52649e-39	-0.6089	1.4083e-36
Birc5	3.19794e-38	0.394215	6.80201e-36
Malat1	4.14061e-38	-0.465957	8.68304e-36
Gc	1.53166e-37	-0.67473	3.16735e-35
Tmsb4x	1.81201e-37	0.334051	3.69575e-35
Ftl1	3.66698e-36	-0.617119	7.37807e-34
Tdo2	3.88047e-36	-0.603775	7.70351e-34
St6galnac2	5.10068e-36		9.99264e-34
Cyp2c69	9.33778e-36	-0.274989	1.80559e-33
Hmgcs1	1.81569e-35	-0.488547	3.46587e-33
Cyb5a	3.21851e-34	-0.752982	6.06588e-32
Cyp2e1	2.5909e-33	-0.55872	4.82199e-31
Fbp1	3.2074e-33	-0.58794	5.89567e-31
Hist1h2ap	6.53345e-33	0.4459	1.1863e-30
Emp3	1.15768e-32	0.686833	2.0767e-30
Xist	1.72506e-32	0.534492	3.05767e-30
Tyrobp	1.91676e-32	0.776059	3.35749e-30
Ccl5	2.61695e-32	1.08158	4.53068e-30
Mki67	1.42573e-31	0.322692	2.43997e-29
Ube2c	1.71315e-31	0.394532	2.89854e-29
Hist1h2ae	1.77043e-31	0.284722	2.96179e-29
Ahsg	6.4898e-31	-0.614557	1.07363e-28
Pck1	2.41526e-30	-0.551748	3.95174e-28
Arg1	3.8133e-30	-0.48207	6.17133e-28
Lgals1	1.60046e-29	0.738886	2.56228e-27
Id2	2.83228e-29	-0.508205	4.48616e-27
Selenoh	3.16658e-29	0.529252	4.96286e-27
Stard10	3.26673e-29	-0.602343	5.06649e-27
Cks1b	3.97589e-29	0.370687	6.10279e-27
Fcer1g	5.07511e-29	0.743189	7.71054e-27
Aldh2	6.48243e-29	-0.638769	9.74918e-27
Phyh	1.26536e-28	-0.573292	1.884e-26
Errfi1	1.98605e-28	-0.444543	2.92775e-26
H2afx	2.17688e-28	0.447131	3.1776e-26
Otc	2.67464e-28	-0.521419	3.86628e-26
Agxt	6.41394e-28	-0.428442	9.18242e-26
Fth1	1.08748e-27	-0.410626	1.54204e-25
Cyp3a44	1.20799e-27	-0.200509	1.69677e-25
Snrpe	1.69694e-27	0.609642	2.36129e-25
Asl	1.85075e-27	-0.418715	2.55146e-25
Ppia	2.97615e-27	0.333813	4.06532e-25
Apoh	1.12881e-26	-0.41815	1.52212e-24
Pgrmc1	1.13477e-26	-0.487104	1.52212e-24
Fah	2.61083e-26	-0.386032	3.47078e-24
Ccr9	2.86823e-26	-0.39692	3.77921e-24
Dbi	2.98283e-26	-0.644603	3.89574e-24
Tst	4.61378e-26	-0.432287	5.97344e-24
H2-Q10	5.07656e-26	-0.515099	6.51594e-24
Apcs	5.33059e-26	-0.27211	6.78352e-24
Fmo3	5.41734e-26		6.83549e-24
Rpl32	5.92899e-26	0.280862	7.41821e-24
Tuba1b	9.8245e-26	0.577016	1.21898e-23
Clic1	1.25474e-25	0.582288	1.54395e-23
Igfbp4	1.45615e-25	-0.421615	1.7771e-23
Cyp2c29	2.37522e-25	-0.360473	2.87518e-23
Sirt7	2.8667e-25	-0.228649	3.44212e-23
A1bg	7.09287e-25	-0.197424	8.44845e-23
Ube2s	7.32594e-25	0.528847	8.65682e-23
Rps20	1.6352e-24	0.295797	1.91705e-22
Pecr	4.20067e-24	-0.378899	4.88623e-22
Fgg	4.45631e-24	-0.43735	5.14341e-22
Cd3e	4.55996e-24	-0.625572	5.22255e-22
Urah	5.3069e-24	-0.420206	5.98594e-22
mt-Co1	5.29728e-24	-0.242815	5.98594e-22
Rpl28	5.51873e-24	0.334683	6.17808e-22
Aldh6a1	1.04948e-23	-0.328153	1.1661e-21
Ambp	1.26055e-23	-0.326402	1.39024e-21
Rpl24	1.52953e-23	0.321461	1.6745e-21
Rrm2	3.34571e-23	0.26544	3.63608e-21
Ndrg2	6.95127e-23	-0.437582	7.49981e-21
Pon1	8.89858e-23	-0.283869	9.53172e-21
Mcrip1	1.02408e-22	0.411185	1.08911e-20
Acaa1b	1.76141e-22	-0.414786	1.85998e-20
Itgb1	2.64034e-22	0.536744	2.76845e-20
Sult2a6	2.81828e-22	-0.247229	2.93436e-20
Cyp2c70	2.9306e-22	-0.277097	3.03012e-20
Cyp2c37	3.61687e-22	-0.190424	3.7139e-20
Gcdh	6.22353e-22	-0.347425	6.34673e-20
Prc1	6.41944e-22	0.189171	6.50198e-20
Hist1h2bc	6.80748e-22	-0.380181	6.84842e-20
Pah	2.16467e-21	-0.36755	2.16307e-19
Rps27	2.26596e-21	-0.256156	2.24919e-19
Uox	2.39032e-21	-0.45711	2.35692e-19
Rps23	2.98819e-21	0.258464	2.92705e-19
C8g	4.37879e-21	-0.338732	4.26116e-19
Apoa1	5.4157e-21	-0.536511	5.236e-19
Acox1	7.56532e-21	-0.441952	7.2671e-19
Uroc1	8.23329e-21	-0.243218	7.85804e-19
Fga	9.34124e-21	-0.356009	8.85871e-19
Mup3	9.57488e-21	-0.382011	9.02281e-19
Nnmt	1.39798e-20	-0.209297	1.30909e-18
Rps18	1.47644e-20	0.293544	1.37392e-18
Nusap1	1.84503e-20	0.227828	1.70625e-18
H3f3b	2.34485e-20	0.370664	2.15509e-18
Ddt	2.5506e-20	-0.556368	2.31543e-18
Rps6	2.56597e-20	0.396716	2.31543e-18
Tmpo	2.5505e-20	0.453981	2.31543e-18
Cdca8	2.65501e-20	0.200983	2.38135e-18
Spc24	2.86286e-20	0.219123	2.5524e-18
Hmgn2	3.05797e-20	0.419499	2.71013e-18
Ccna2	3.1726e-20	0.190429	2.7788e-18
Tmem205	3.17279e-20	-0.356182	2.7788e-18
Rps19	3.41321e-20	0.274254	2.97189e-18
Ethe1	3.92781e-20	-0.34625	3.40006e-18
Actg1	6.52726e-20	0.356135	5.60505e-18
Cdk1	6.55034e-20	0.204335	5.60505e-18
Hist1h1b	6.6865e-20	0.142921	5.68888e-18
Asgr1	7.55897e-20	-0.30137	6.39463e-18
Cenpa	7.84023e-20	0.303825	6.59509e-18
Npm1	9.79881e-20	0.408323	8.19632e-18
Pttg1	1.05745e-19	0.2509	8.79578e-18
Tcrg-C2	1.15826e-19	-0.279092	9.58077e-18
Bhmt2	1.38456e-19	-0.254687	1.13893e-17
Sord	1.50603e-19	-0.293147	1.23205e-17
C3	2.22927e-19	-0.450137	1.81375e-17
Hp	2.43894e-19	-0.407083	1.97356e-17
Cd3g	2.97173e-19	-0.508725	2.39168e-17
Acaa2	3.01599e-19	-0.434477	2.41425e-17
Dut	3.09367e-19	0.390869	2.46319e-17
Bcl2	3.96275e-19	-0.514853	3.13837e-17
Ran	6.07921e-19	0.428206	4.78907e-17
Snrpd1	6.19026e-19	0.430864	4.85088e-17
Rps27a	7.20724e-19	0.237814	5.61825e-17
Cyp2c40	9.37212e-19	-0.163515	7.26779e-17
Smc2	1.02794e-18	0.310974	7.93009e-17
Ezh2	1.08086e-18	0.217384	8.29532e-17
Sult1a1	1.28931e-18	-0.307985	9.84437e-17
Maob	1.48885e-18	-0.282878	1.13099e-16
Rbm3	1.55718e-18	0.467117	1.1769e-16
Hal	1.82288e-18	-0.219411	1.37075e-16
Sult2a7	2.80117e-18		2.09581e-16
Rps26	3.08093e-18	0.290894	2.2936e-16
Gamt	3.1061e-18	-0.301897	2.30083e-16
Mup17	3.60224e-18	-0.240863	2.65514e-16
Anp32b	4.04537e-18	0.450584	2.96707e-16
Gchfr	5.21783e-18	-0.310741	3.80825e-16
Mbl2	6.17237e-18	-0.269805	4.48295e-16
Cenpf	7.87983e-18	0.18475	5.69528e-16
Serpina1d	8.29653e-18	-0.305593	5.96749e-16
Cd74	8.37392e-18	0.608948	5.9942e-16
Ifitm3	9.35716e-18	0.074615	6.66597e-16
Vim	1.13968e-17	0.389083	8.08035e-16
Rps24	1.296e-17	0.218044	9.14509e-16
Lockd	1.40755e-17	0.207646	9.88535e-16
Hacl1	2.05797e-17	-0.275174	1.43855e-15
Leap2	2.27514e-17	-0.298369	1.58292e-15
Itga4	2.78255e-17	0.439827	1.92695e-15
Hint1	2.8945e-17	0.402546	1.98896e-15
Pcbd1	2.89882e-17	-0.330586	1.98896e-15
Actb	3.48176e-17	0.3421	2.37798e-15
Msmo1	7.18277e-17	-0.222297	4.8833e-15
Rps25	1.62363e-16	0.372276	1.09883e-14
H2afv	1.63224e-16	0.461601	1.09966e-14
Rps21	1.95966e-16	-0.232553	1.3143e-14
Crp	2.06899e-16	-0.201192	1.3814e-14
Crot	2.16765e-16	-0.401298	1.44081e-14
Cst3	2.33694e-16	0.573236	1.54643e-14
Thrsp	2.76787e-16	-0.306463	1.82348e-14
Psen2	2.86372e-16	-0.386082	1.87832e-14
Uhrf1	3.07434e-16	0.12803	2.00762e-14
S100a6	3.45936e-16	0.578232	2.24919e-14
mt-Nd4l	3.88974e-16	0.441383	2.51801e-14
Tpx2	4.49567e-16	0.153451	2.89767e-14
1600014C10Rik	5.25269e-16	-0.37167	3.371e-14
Hmmr	7.61777e-16	0.128968	4.86785e-14
Cdca3	7.73227e-16	0.170068	4.9199e-14
Ccnd2	9.26917e-16	-0.491502	5.87271e-14
Ncr1	1.20584e-15	0.370471	7.60753e-14
Nsd2	1.39071e-15	0.213687	8.73681e-14
Txk	1.52273e-15	-0.426391	9.52602e-14
Hmgb1	1.57705e-15	0.400906	9.82458e-14
Rpl18	1.6509e-15	0.220881	1.02418e-13
Uqcrq	2.05561e-15	-0.425279	1.26996e-13
Cyp4a10	2.24831e-15	-0.210492	1.38327e-13
Qdpr	2.30021e-15	-0.363933	1.40937e-13
Apon	2.6468e-15	-0.235038	1.61509e-13
Rdh16f2	4.02622e-15	-0.152845	2.44679e-13
Gmfg	4.32843e-15	0.477683	2.61976e-13
Lmnb1	5.04141e-15	0.222519	3.03893e-13
Adk	5.56992e-15	-0.38211	3.34397e-13
Hrg	5.72579e-15	-0.18747	3.42375e-13
Rpl18a	7.15139e-15	0.212314	4.25908e-13
Atpif1	7.46971e-15	0.414257	4.43094e-13
Lgals3	7.69333e-15	0.393581	4.54548e-13
Ephx2	7.96984e-15	-0.293757	4.69023e-13
Cd302	8.1303e-15	-0.259726	4.76408e-13
Hao2	8.15932e-15	-0.106684	4.76408e-13
Mif	8.25242e-15	0.374062	4.79962e-13
Ccnb2	8.61296e-15	0.133237	4.98982e-13
Rps13	9.01633e-15	0.195037	5.20326e-13
Gstt3	9.45856e-15	-0.187537	5.4374e-13
Btg1	1.03035e-14	-0.447425	5.90034e-13
Pycard	1.62166e-14	0.375716	9.25094e-13
Cd7	1.91865e-14	0.446277	1.09033e-12
Cyp2a5	2.16577e-14	-0.170878	1.22609e-12
Cmbl	2.17645e-14	-0.23155	1.22747e-12
Eef1b2	2.33436e-14	0.358723	1.30771e-12
Selenbp1	2.33629e-14	-0.233929	1.30771e-12
Cks2	2.43705e-14	0.310109	1.359e-12
Azgp1	3.13945e-14	-0.267029	1.74415e-12
Mt2	3.63749e-14	-0.109279	2.01333e-12
Rarres2	3.86766e-14	-0.243606	2.1328e-12
Kif15	4.47635e-14	0.126044	2.45935e-12
Rpl15	4.94431e-14	0.301609	2.70647e-12
Cyp2c54	5.0717e-14	-0.121361	2.76603e-12
Atp5g2	5.2546e-14	0.413488	2.85532e-12
Lyst	5.3759e-14	-0.398568	2.91061e-12
Gstz1	6.31006e-14	-0.291855	3.40159e-12
Hebp1	6.32843e-14	-0.275012	3.40159e-12
Satb1	7.10186e-14	-0.395909	3.80358e-12
Anxa2	7.16223e-14	0.363174	3.82216e-12
Gm12840	8.20928e-14	-0.205562	4.34975e-12
H2-Eb1	8.2059e-14	0.406492	4.34975e-12
Mad2l1	8.2646e-14	0.156266	4.36353e-12
Arpc3	9.5894e-14	0.434691	5.01491e-12
Ccdc34	9.59937e-14	0.165747	5.01491e-12
Dpys	9.56048e-14	-0.286101	5.01491e-12
Prdx6	1.06985e-13	-0.407762	5.56959e-12
H2-Aa	1.12109e-13	0.395636	5.81602e-12
Gls2	1.17898e-13	-0.181213	6.09508e-12
Ubb	1.23244e-13	0.260121	6.3494e-12
Ttpa	1.32816e-13	-0.202021	6.81897e-12
Serpinc1	1.44829e-13	-0.235656	7.41018e-12
Hbb-bs	1.59924e-13	-0.147341	8.15449e-12
Txnip	1.8926e-13	-0.413583	9.6174e-12
Kif11	1.93138e-13	0.133212	9.7479e-12
Rpl13	1.93127e-13	0.19517	9.7479e-12
Prlr	2.2963e-13	-0.159279	1.15116e-11
Txn1	2.29451e-13	0.380789	1.15116e-11
Clpx	2.39723e-13	-0.250421	1.19773e-11
Spc25	2.721e-13	0.128106	1.35495e-11
Chchd2	3.11507e-13	-0.333267	1.54601e-11
Eef1a1	3.13389e-13	-0.190988	1.55018e-11
Idh1	4.47582e-13	-0.295992	2.20664e-11
Plg	4.69996e-13	-0.214803	2.3095e-11
Rpl11	4.87305e-13	0.20746	2.38667e-11
Cbs	5.13853e-13	-0.252279	2.50845e-11
Zfp36l2	5.91302e-13	-0.440606	2.87709e-11
Uqcr11	6.41263e-13	-0.420197	3.11002e-11
Gmnn	7.26819e-13	0.202715	3.51351e-11
2021-03-01	8.69404e-13	-0.189915	4.18918e-11
Sumo2	8.91126e-13	0.312188	4.27999e-11
Ugt2b5	9.30944e-13	-0.163293	4.45685e-11
Akr1d1	9.95662e-13	-0.182305	4.75142e-11
Hibadh	1.24476e-12	-0.254926	5.92114e-11
H3f3a	1.39505e-12	0.319205	6.61492e-11
Clspn	1.49126e-12	0.107879	7.04869e-11
Esco2	1.56704e-12	0.102808	7.38344e-11
Calm2	1.71948e-12	0.403616	8.07615e-11
mt-Atp8	1.83541e-12	0.239202	8.59353e-11
Inpp4b	2.09379e-12	-0.371421	9.77255e-11
Fn1	2.27659e-12	-0.203588	1.05925e-10
Igfbp1	2.31137e-12	-0.143769	1.07209e-10
Oat	2.68531e-12	-0.311439	1.24166e-10
Fabp5	2.82979e-12	0.28737	1.30442e-10
Fgb	3.5106e-12	-0.290659	1.61325e-10
Smc4	3.8496e-12	0.291793	1.76359e-10
Rpl26	4.47479e-12	0.197817	2.04372e-10
Hnrnpab	4.57259e-12	0.369014	2.082e-10
Fgl1	4.72719e-12	-0.150787	2.14583e-10
Rpl27a	5.38561e-12	0.189312	2.43728e-10
Itih4	5.52331e-12	-0.207052	2.49202e-10
Gimap3	6.08636e-12	-0.413364	2.73776e-10
Akr1c14	6.11142e-12	-0.153747	2.74075e-10
Hpx	6.13187e-12	-0.275859	2.74167e-10
Anp32e	6.28734e-12	0.279002	2.80276e-10
S100a4	6.49703e-12	0.449538	2.88759e-10
Acadm	6.55494e-12	-0.276053	2.90466e-10
Grhpr	6.9449e-12	-0.23427	3.06833e-10
Cyp2a4	7.24833e-12	-0.133477	3.18923e-10
Racgap1	7.26139e-12	0.136531	3.18923e-10
Lig1	7.84547e-12	0.150628	3.43562e-10
AY036118	8.11193e-12	0.151562	3.54189e-10
Aurkb	1.23742e-11	0.10023	5.38711e-10
Pxmp2	1.29647e-11	-0.205424	5.62774e-10
1810011H11Rik	1.32032e-11	-0.149543	5.71462e-10
Rpl29	1.46535e-11	0.278267	6.32395e-10
S100a8	1.54015e-11	0.111213	6.62754e-10
Gzma	1.57271e-11	0.324431	6.74813e-10
Vtn	1.63219e-11	-0.208501	6.98325e-10
Rplp0	1.65087e-11	0.196941	7.04293e-10
Ncapd2	1.84053e-11	0.130494	7.82963e-10
Cenpw	2.06066e-11	0.124811	8.74109e-10
Aldh1a7	2.17742e-11	-0.146677	9.18403e-10
Cyp2a12	2.17653e-11	-0.131484	9.18403e-10
Dynll1	2.19195e-11	0.368972	9.2192e-10
Ces1c	2.25889e-11	-0.200008	9.47398e-10
1810037I17Rik	2.43899e-11	0.318358	1.0172e-09
Dtl	2.43774e-11	0.10824	1.0172e-09
Pfn1	2.59458e-11	0.205033	1.07907e-09
Dmgdh	2.82884e-11	-0.136316	1.17322e-09
Ube2t	2.9939e-11	0.120205	1.23823e-09
H2-Ab1	3.47674e-11	0.378712	1.43394e-09
Rps17	3.69847e-11	0.357861	1.52117e-09
Rpl10a	4.37814e-11	0.236709	1.79576e-09
Pebp1	4.69446e-11	-0.373574	1.92021e-09
Upb1	4.75271e-11	-0.206469	1.93872e-09
Igf1	5.114e-11	-0.264865	2.08039e-09
Gldc	5.13137e-11	-0.143487	2.08177e-09
Cyp1a2	5.14938e-11	-0.139739	2.0834e-09
Hgd	6.41197e-11	-0.261755	2.5872e-09
Hao1	6.56304e-11	-0.218136	2.641e-09
Pimreg	6.64726e-11	0.0719949	2.66768e-09
Rnase4	6.96728e-11	-0.281729	2.7886e-09
Ugp2	7.08922e-11	-0.26883	2.8298e-09
Plac8	7.14146e-11	0.368198	2.84303e-09
Snrpd2	7.5132e-11	0.334658	2.98304e-09
Lyz2	7.87225e-11	0.302008	3.11729e-09
Acat3	8.35822e-11	-0.176977	3.30094e-09
Ccnb1	8.89881e-11	0.0922901	3.49589e-09
Dct	8.8792e-11	-0.0673998	3.49589e-09
Rps11	8.94072e-11	0.175606	3.50312e-09
Eif3k	9.1263e-11	0.392615	3.56644e-09
Acot3	9.84923e-11	-0.123954	3.83888e-09
Cyp2c39	1.03931e-10	-0.152459	4.02976e-09
Rack1	1.03746e-10	0.285387	4.02976e-09
Kyat3	1.04555e-10	-0.178515	4.04342e-09
Naca	1.22235e-10	0.280142	4.71493e-09
Hagh	1.22945e-10	-0.249353	4.73003e-09
Cfh	1.24073e-10	-0.180242	4.76114e-09
Reep5	1.2552e-10	0.339395	4.80429e-09
Hells	1.32873e-10	0.139529	5.07269e-09
Mettl23	1.43369e-10	-0.217617	5.4594e-09
Cbx5	1.58851e-10	0.183404	6.03351e-09
Cyp2j5	1.63682e-10	-0.146686	6.20116e-09
Akr1c20	2.07368e-10	-0.182329	7.8363e-09
Rps10	2.12156e-10	0.177664	7.99694e-09
Ncapg	2.36451e-10	0.0727194	8.89021e-09
Nat8f1	2.68295e-10	-0.155753	1.00621e-08
Cyp2d26	2.75465e-10	-0.153323	1.0305e-08
Fmo5	2.90278e-10	-0.204856	1.08319e-08
Agt	3.01037e-10	-0.14332	1.12054e-08
Rps5	3.0642e-10	0.178066	1.13773e-08
Bub1	3.10507e-10	0.0645385	1.15004e-08
Hsd17b4	3.5816e-10	-0.206524	1.32324e-08
Mis18bp1	3.71868e-10	0.0856092	1.37048e-08
Rpl38	3.87366e-10	-0.187465	1.42407e-08
Kif22	4.17484e-10	0.0968949	1.53101e-08
Reep6	4.4345e-10	-0.195233	1.62224e-08
Incenp	4.56422e-10	0.129086	1.6656e-08
Hsp90aa1	4.82212e-10	0.310315	1.75542e-08
Cyp2f2	5.49424e-10	-0.123035	1.99521e-08
Fxyd1	5.58986e-10	-0.194629	2.025e-08
S100a9	6.51229e-10	0.115683	2.35343e-08
Rps14	6.85149e-10	0.182675	2.47002e-08
Acsm1	7.5126e-10	-0.138804	2.6953e-08
Alyref	7.50318e-10	0.294766	2.6953e-08
Btf3	8.23763e-10	0.307588	2.94832e-08
Neil3	8.75002e-10	0.0942057	3.1242e-08
Slc10a1	8.87787e-10	-0.153638	3.16226e-08
Atad2	9.28835e-10	0.198943	3.30058e-08
Pls3	9.36124e-10	-0.0913464	3.31342e-08
Tyms	9.36899e-10	0.133498	3.31342e-08
Apom	9.4956e-10	-0.166975	3.35024e-08
Baat	1.04783e-09	-0.16363	3.68821e-08
Asf1b	1.06638e-09	0.112818	3.74466e-08
Masp2	1.19269e-09	-0.104347	4.17835e-08
Bub1b	1.19597e-09	0.0797701	4.18e-08
Comt	1.21846e-09	-0.230726	4.24863e-08
Insig1	1.30094e-09	-0.2258	4.52562e-08
Slc38a4	1.33344e-09	-0.157962	4.62789e-08
Mdh1	1.49168e-09	-0.344046	5.16502e-08
Fau	1.67898e-09	0.130749	5.80009e-08
Set	1.73102e-09	0.354519	5.96602e-08
Gzmc	1.75467e-09	0.121677	6.03355e-08
Prrt1	1.81057e-09	-0.142559	6.21141e-08
Shcbp1	1.83131e-09	0.0773017	6.26813e-08
P4hb	1.91156e-09	0.271005	6.52781e-08
Ghr	1.96468e-09	-0.164273	6.69387e-08
Saa4	1.9983e-09	-0.115039	6.79284e-08
Fbxo5	2.03978e-09	0.108723	6.91807e-08
Jpt1	2.08469e-09	0.331791	7.0543e-08
Flna	2.09694e-09	0.213512	7.07966e-08
Abcd3	2.17473e-09	-0.18521	7.32568e-08
Dpyd	2.19069e-09	-0.159077	7.3628e-08
Cbx3	2.36355e-09	0.332865	7.92587e-08
Sult1d1	2.5487e-09	-0.191549	8.52754e-08
Acox2	2.67173e-09	-0.134728	8.91915e-08
Slco1b2	2.73155e-09	-0.205097	9.09843e-08
Rad21	2.81911e-09	0.249294	9.34828e-08
Sds	2.81719e-09	-0.15939	9.34828e-08
Rpsa	2.92055e-09	0.174769	9.66312e-08
Sephs2	2.94294e-09	-0.324398	9.71563e-08
Mettl7b	3.07299e-09	-0.175737	1.01225e-07
Ncapg2	3.30403e-09	0.0756227	1.08356e-07
Sod1	3.30402e-09	-0.287932	1.08356e-07
Rgs1	3.36188e-09	0.272639	1.10011e-07
C330027C09Rik	3.56896e-09	0.0674966	1.16531e-07
Haao	3.59621e-09	-0.201291	1.17164e-07
Rps3a1	3.71273e-09	-0.130857	1.20696e-07
Psmb9	3.80047e-09	0.314832	1.23279e-07
Prdx1	3.88626e-09	-0.306093	1.25788e-07
Fetub	3.95032e-09	-0.115026	1.27584e-07
Sem1	4.05663e-09	0.331566	1.30734e-07
Nme1	4.11061e-09	0.232733	1.32188e-07
Mxd3	4.1308e-09	0.0953844	1.32551e-07
S100a11	4.18101e-09	0.373747	1.33873e-07
Tsc22d3	4.31549e-09	-0.20994	1.37883e-07
Shmt1	4.32911e-09	-0.173809	1.38022e-07
Ddah1	4.56745e-09	-0.15535	1.45309e-07
Snu13	4.91527e-09	0.280757	1.56041e-07
Cyba	5.63857e-09	0.264319	1.78623e-07
Ranbp1	5.82751e-09	0.292851	1.84216e-07
mt-Nd4	7.4699e-09	-0.20803	2.35634e-07
Cenpe	7.81453e-09	0.0785681	2.45984e-07
Dcxr	7.96466e-09	-0.193489	2.50181e-07
Gimap4	8.29097e-09	-0.359099	2.59883e-07
Nit2	8.69445e-09	-0.197876	2.71957e-07
C4bp	9.97539e-09	-0.126866	3.1137e-07
Tubb4b	1.06959e-08	0.234815	3.33161e-07
Tstd1	1.07836e-08	-0.0914247	3.35192e-07
Rbx1	1.09498e-08	0.277939	3.39649e-07
Arl6ip1	1.13193e-08	0.223498	3.50382e-07
Fdps	1.13879e-08	-0.213662	3.51772e-07
Klrb1c	1.32705e-08	-0.242335	4.09077e-07
Cox8a	1.38191e-08	0.178616	4.25109e-07
Aqp9	1.4361e-08	-0.124777	4.40869e-07
Tcrg-C1	1.49308e-08	-0.18265	4.57418e-07
Hadh	1.51518e-08	-0.221232	4.63233e-07
Agmat	1.54594e-08	-0.149673	4.71671e-07
Cdc20	1.58594e-08	0.105816	4.82885e-07
Fam25c	1.68703e-08	-0.134855	5.12616e-07
Idi1	1.83025e-08	-0.158512	5.55002e-07
Bphl	1.87611e-08	-0.202227	5.67753e-07
Hist1h1e	1.89563e-08	0.120818	5.72495e-07
Cdkn3	1.93526e-08	0.0759153	5.8328e-07
Ckap2l	2.14004e-08	0.0717669	6.43699e-07
Hnrnpa3	2.14646e-08	0.304451	6.44327e-07
Cyp2d10	2.28237e-08	-0.12686	6.83747e-07
Cfhr2	2.30789e-08	-0.143755	6.90004e-07
Nrn1	2.481e-08	-0.165211	7.40273e-07
Aspm	2.53052e-08	0.0814023	7.5354e-07
Mcm7	2.56582e-08	0.140304	7.62524e-07
Rpl23	2.62915e-08	0.142696	7.7979e-07
Clu	2.74057e-08	-0.161565	8.11219e-07
4931406C07Rik	3.02675e-08	-0.161898	8.94152e-07
Mup1	3.14416e-08	-0.0573852	9.26514e-07
Sf3b5	3.14874e-08	0.27787	9.26514e-07
Gpt	3.18205e-08	-0.14104	9.3447e-07
Lect2	3.19818e-08	-0.124694	9.37356e-07
Aldh8a1	3.27145e-08	-0.160837	9.56948e-07
Rdh7	3.39428e-08	-0.167481	9.90931e-07
Hsd11b1	3.56477e-08	-0.185453	1.03867e-06
Hsd17b13	3.58578e-08	-0.0928343	1.04275e-06
Nudt7	3.70847e-08	-0.174247	1.07632e-06
Kng1	4.25238e-08	-0.161226	1.23178e-06
Aspdh	4.57844e-08	-0.126209	1.32366e-06
Slbp	4.79164e-08	0.254588	1.38261e-06
Etfb	4.8854e-08	-0.302551	1.40694e-06
Rrm1	4.98336e-08	0.140268	1.43238e-06
Kif23	5.01133e-08	0.0920656	1.43764e-06
Papss2	5.48321e-08	-0.137003	1.56999e-06
Tacc3	5.54843e-08	0.0768355	1.58561e-06
Cenpm	5.59578e-08	0.0869078	1.59608e-06
Pdcd4	5.69637e-08	-0.334872	1.62167e-06
Xcl1	6.52911e-08	0.18275	1.85519e-06
Atp6v1f	6.69132e-08	0.302408	1.89766e-06
Plk4	6.80708e-08	0.0989837	1.92682e-06
Ugt2b34	7.30108e-08	-0.119515	2.06273e-06
Coq8a	7.34398e-08	-0.170236	2.07092e-06
Sc5d	8.20211e-08	-0.18033	2.30853e-06
Cpb2	8.31003e-08	-0.105136	2.33449e-06
Rnaseh2b	9.12907e-08	0.105196	2.55975e-06
Magoh	9.3339e-08	0.22713	2.61226e-06
Atad5	9.71844e-08	0.0612576	2.71478e-06
Stil	9.76163e-08	0.0432745	2.72174e-06
Nap1l1	1.01292e-07	0.274266	2.81894e-06
Bst2	1.04286e-07	0.273443	2.89687e-06
Pipox	1.0766e-07	-0.15276	2.98502e-06
Cycs	1.16827e-07	-0.275178	3.23314e-06
Aldh7a1	1.25189e-07	-0.161557	3.45814e-06
Thy1	1.32656e-07	-0.314428	3.65762e-06
Slc27a2	1.41156e-07	-0.134317	3.88478e-06
Plk1	1.442e-07	0.0608922	3.96124e-06
Bbox1	1.47435e-07	-0.113878	4.04266e-06
Gm4952	1.5374e-07	-0.135047	4.20779e-06
Angptl3	1.58978e-07	-0.158024	4.34318e-06
Cmc2	1.60167e-07	0.196649	4.36201e-06
Trim59	1.60254e-07	0.150653	4.36201e-06
Pold1	1.64799e-07	0.0726559	4.47753e-06
Il4	1.65631e-07	-0.095431	4.49196e-06
Ftcd	1.68762e-07	-0.134899	4.56854e-06
Gapdh	1.70762e-07	0.270313	4.60598e-06
Glyat	1.70764e-07	-0.16191	4.60598e-06
Plpp3	1.71114e-07	-0.105938	4.60707e-06
Nup210	1.80334e-07	0.209211	4.84657e-06
Eef1g	1.86614e-07	0.256589	5.00629e-06
Calm1	1.95426e-07	0.255299	5.23327e-06
Ndufb7	1.96599e-07	0.281409	5.25522e-06
Mthfd1	2.04272e-07	-0.138098	5.45054e-06
mt-Cytb	2.2267e-07	-0.158953	5.93083e-06
Pif1	2.30217e-07		6.12089e-06
Lsm5	2.42381e-07	0.190473	6.4328e-06
Rps9	2.95281e-07	0.14833	7.82284e-06
Myo1b	2.96196e-07	-0.119181	7.83316e-06
Knl1	2.96933e-07	0.089801	7.83873e-06
Sqor	2.98709e-07	-0.141132	7.87165e-06
Topbp1	3.24339e-07	0.13507	8.53195e-06
Depdc1a	3.50346e-07	0.0522531	9.18362e-06
Dio1	3.49884e-07	-0.0871944	9.18362e-06
Cited2	3.56551e-07	-0.225105	9.32309e-06
Espl1	3.56919e-07	0.0580015	9.32309e-06
Ska2	3.63652e-07	0.0810879	9.48234e-06
Tceal9	3.68614e-07	0.136279	9.59492e-06
Ahcyl2	3.71577e-07	-0.180208	9.64823e-06
Pnrc1	3.71958e-07	-0.234397	9.64823e-06
Rcbtb2	3.76564e-07	-0.241116	9.75071e-06
Mcm3	3.77381e-07	0.122778	9.75491e-06
Kif4	3.9121e-07	0.0483023	1.00654e-05
Pank1	3.90534e-07	-0.157082	1.00654e-05
Slc2a2	3.91422e-07	-0.0903417	1.00654e-05
Lsm4	4.05706e-07	0.265186	1.04148e-05
Abat	4.2282e-07	-0.102787	1.08354e-05
Plin2	4.38638e-07	-0.19755	1.12214e-05
Pemt	4.54967e-07	-0.139427	1.16192e-05
Echs1	4.62189e-07	-0.203814	1.17834e-05
1810032O08Rik	4.63085e-07	0.0914589	1.17861e-05
Amdhd1	4.76864e-07	-0.124603	1.21161e-05
Kif20b	4.79999e-07	0.0804608	1.2175e-05
Plcg1	4.88478e-07	-0.130129	1.2369e-05
Notch2	5.14057e-07	0.145696	1.29945e-05
Cnbp	5.19572e-07	-0.260522	1.31117e-05
Rpl35a	5.29202e-07	0.13405	1.33321e-05
Ces1g	5.40145e-07	-0.095381	1.35848e-05
Rps16	5.55716e-07	0.133412	1.39529e-05
Sdha	5.81111e-07	-0.215971	1.45659e-05
Pbk	6.11881e-07	0.0615512	1.53114e-05
Nipsnap1	6.44303e-07	-0.167774	1.60957e-05
Dbt	6.478e-07	-0.107919	1.61559e-05
Arhgap11a	6.6232e-07	0.0757526	1.64904e-05
Ttk	6.79498e-07	0.0371687	1.68899e-05
Hnrnpu	6.80645e-07	0.277475	1.68902e-05
Fam189b	6.90083e-07	-0.18945	1.70959e-05
Lsm3	7.0241e-07	0.213266	1.73724e-05
Rasgrp1	7.16354e-07	-0.211041	1.76879e-05
Pter	7.28125e-07	-0.101051	1.79488e-05
Il7r	7.35042e-07	-0.297504	1.80893e-05
Acy3	7.68039e-07	-0.0832819	1.88702e-05
St6galnac1	7.8402e-07		1.92311e-05
Gzmb	8.09334e-07	0.266697	1.98194e-05
Gas2l3	8.74768e-07	0.0566595	2.13866e-05
Got1	8.78709e-07	-0.181509	2.14477e-05
Agpat2	9.51523e-07	-0.150248	2.31525e-05
Sgo1	9.51665e-07	0.0578624	2.31525e-05
Ska1	9.61707e-07	0.0522316	2.33587e-05
G6pc	9.71232e-07	-0.141326	2.3537e-05
Ubc	9.72213e-07	-0.297399	2.3537e-05
Ang	1.00125e-06	-0.148506	2.42007e-05
Tkfc	1.03516e-06	-0.146858	2.49798e-05
Hnrnpf	1.03835e-06	0.261562	2.50162e-05
Apof	1.08965e-06	-0.128411	2.62096e-05
Scd1	1.18129e-06	0.211822	2.83681e-05
Apoa4	1.18547e-06	0.150376	2.8377e-05
Sh3bgrl3	1.18417e-06	0.193905	2.8377e-05
Ccdc12	1.20237e-06	0.253918	2.87352e-05
Nucks1	1.20695e-06	0.255057	2.87986e-05
Itih2	1.26589e-06	-0.101682	3.01565e-05
Dgat2	1.33657e-06	-0.105766	3.17895e-05
Iigp1	1.3831e-06	-0.150899	3.28437e-05
Psma4	1.38889e-06	0.23633	3.29285e-05
Anln	1.42985e-06	0.0442966	3.38458e-05
Sec61b	1.47447e-06	0.225221	3.48466e-05
Cd84	1.50742e-06	-0.215407	3.5569e-05
Tmem14c	1.51579e-06	0.19654	3.57098e-05
Blvrb	1.52184e-06	-0.153776	3.57956e-05
Kif2c	1.58226e-06	0.0536187	3.7158e-05
Dek	1.60289e-06	0.242363	3.75834e-05
Mcm5	1.62697e-06	0.1216	3.80879e-05
Rad51	1.79814e-06	0.0679819	4.20291e-05
Cd3d	1.82571e-06	-0.316563	4.26066e-05
Ccnf	1.90257e-06	0.0597334	4.43308e-05
Gpd1	1.92607e-06	-0.105746	4.48081e-05
Rpl7a	1.9549e-06	0.211794	4.5408e-05
Cnn3	2.03961e-06	-0.0868249	4.73017e-05
Gm2a	2.04711e-06	0.214111	4.74019e-05
Cdc25c	2.1717e-06	0.0338106	5.02088e-05
Foxm1	2.2299e-06	0.0621403	5.14744e-05
Cotl1	2.27425e-06	0.292104	5.24168e-05
Dnmt1	2.28338e-06	0.180743	5.25459e-05
Tob1	2.29679e-06	-0.121255	5.27729e-05
Il1rn	2.47228e-06		5.67177e-05
Ndufa3	2.51797e-06	-0.245546	5.7677e-05
Hba-a2	2.57365e-06	-0.0647495	5.88242e-05
Rpl21	2.57595e-06	0.120076	5.88242e-05
Suclg1	2.66545e-06	-0.220142	6.07746e-05
Mmp9	2.7069e-06	-0.167071	6.16255e-05
Cdc25b	2.81047e-06	0.0947209	6.38856e-05
Klf2	2.90405e-06	0.118015	6.59123e-05
Dpy19l1	2.99892e-06	0.0934728	6.79618e-05
Napsa	3.05486e-06	0.12053	6.91244e-05
Ctss	3.15777e-06	0.169436	7.13446e-05
Galm	3.21701e-06	-0.0949012	7.25729e-05
Il2ra	3.36678e-06	-0.115279	7.58367e-05
Serpina6	3.37305e-06	-0.0846882	7.58632e-05
Rora	3.51885e-06	-0.194955	7.90229e-05
Retreg1	3.53378e-06	-0.14616	7.92387e-05
Itih1	3.57997e-06	-0.0860122	8.01537e-05
Rpl12	3.89981e-06	0.177898	8.71836e-05
Naprt	3.94703e-06	-0.0851059	8.81068e-05
Hpgd	4.13445e-06	-0.122037	9.21523e-05
Snrpc	4.19091e-06	0.189379	9.32713e-05
Mxd4	4.25614e-06	-0.181644	9.45817e-05
Akr7a5	4.26832e-06	-0.131738	9.4711e-05
Kif20a	4.32422e-06	0.0420479	9.58085e-05
Dgcr6	4.33552e-06	-0.116599	9.59162e-05
Atp5k	4.36572e-06	-0.280499	9.64409e-05
Siva1	4.43297e-06	0.153377	9.77815e-05
Cep55	4.49409e-06	0.0650253	9.8983e-05
F9	4.53226e-06	-0.0713412	9.96762e-05
Hibch	4.54666e-06	-0.113204	9.98455e-05
Slc22a30	4.6693e-06	-0.0718981	0.000102388
Car8	4.68471e-06	-0.0870603	0.000102574
Ces1d	4.71013e-06	-0.101416	0.000102975
Cmtm7	4.72373e-06	0.21875	0.000102975
Gnai2	4.72361e-06	0.229117	0.000102975
Hc	4.93088e-06	-0.0760086	0.000107333
Msrb1	4.9699e-06	-0.213812	0.000108025
Cenpk	5.00202e-06	0.0506134	0.000108564
Ramp1	5.02136e-06	-0.172128	0.000108825
Pim1	5.07855e-06	0.231622	0.000109905
Spp2	5.10873e-06	-0.0792915	0.000110397
Pde3b	5.14385e-06	-0.200218	0.000110995
Snrpd3	5.26448e-06	0.201418	0.000113434
Dnajb9	5.3342e-06	-0.122364	0.00011477
Khk	5.48817e-06	-0.180761	0.000117913
Tmsb10	5.61335e-06	-0.121814	0.000120428
Bub3	5.72274e-06	0.208297	0.000122598
Paqr9	5.75449e-06	-0.149559	0.000123101
Tagln2	6.06554e-06	0.195458	0.000129569
Pola1	6.2387e-06	0.0658832	0.000133006
Tfr2	6.2443e-06	-0.0745488	0.000133006
Rps3	6.32943e-06	0.136546	0.000134627
Cdc45	6.37319e-06	0.0457224	0.000135364
Gm27216	6.3975e-06	-0.0673028	0.000135687
Ugt2b36	6.43418e-06	-0.128299	0.000136271
Diaph3	6.45589e-06	0.0545739	0.000136536
Skap1	6.47071e-06	-0.223465	0.000136656
Actr2	6.60133e-06	0.225566	0.000139217
Foxo3	6.6688e-06	-0.138704	0.000140441
Psma2	6.69866e-06	0.249672	0.000140871
Tpt1	6.70944e-06	-0.0992888	0.000140898
Tubb2a	6.80397e-06	-0.120961	0.000142682
Ndc80	6.82538e-06	0.0400236	0.00014293
Hcst	6.95628e-06	-0.224757	0.000145466
Tespa1	7.08694e-06	-0.212905	0.000147991
Icos	7.13064e-06	-0.174545	0.000148695
Ndufs6	7.14423e-06	-0.127818	0.00014877
Nrgn	7.2048e-06	0.100264	0.000149822
Acadvl	7.23511e-06	-0.150427	0.000150242
1700097N02Rik	7.42147e-06	0.0571383	0.000153897
Alad	7.45593e-06	-0.177136	0.000154372
St6galnac3	7.46508e-06	-0.119936	0.000154372
Nr1i3	7.51882e-06	-0.108356	0.000155267
Gstp1	7.81251e-06	-0.152828	0.000161109
Serpina3m	7.83243e-06	-0.059586	0.000161296
Pkm	7.94078e-06	0.219853	0.000163301
2021-03-02	8.03917e-06	-0.209996	0.000165097
AW112010	8.22325e-06	0.209927	0.000168181
Kctd9	8.22032e-06	0.057375	0.000168181
Ugdh	8.21837e-06	-0.138243	0.000168181
Srsf3	8.34461e-06	0.230745	0.000170429
Art2b	8.48318e-06	-0.244825	0.000172808
Rpl31	8.48431e-06	0.175614	0.000172808
Creb3l3	8.54959e-06	-0.0779279	0.0001739
Cxcr3	8.61126e-06	-0.218687	0.000174915
Ms4a4c	8.77976e-06	0.11115	0.000177853
Uba52	8.77553e-06	-0.238889	0.000177853
Clic4	8.95076e-06	0.102143	0.00018107
Pigr	8.99493e-06	-0.11846	0.000181717
Gnpnat1	9.05411e-06	-0.136446	0.000182665
Psme2	9.24416e-06	0.181396	0.000186247
Pcsk6	9.406e-06	-0.0448863	0.000189251
Ckb	9.54307e-06	-0.182348	0.00019175
Saraf	9.65034e-06	-0.147787	0.000193644
Tmem106b	9.82493e-06	-0.145217	0.000196882
C1qb	9.87722e-06	0.104379	0.000197664
Mpc1	9.90281e-06	-0.174958	0.00019791
Xaf1	9.98827e-06	0.133216	0.00019935
Socs1	1.01993e-05	-0.168255	0.000203289
Ssr2	1.04046e-05	0.159499	0.000207105
Slc27a5	1.05251e-05	-0.0735596	0.000209222
Zdhhc2	1.06977e-05	0.0738581	0.000212371
Cenpn	1.12932e-05	0.035528	0.000223894
Cdkn2d	1.16578e-05	0.139578	0.000230816
Dctpp1	1.2152e-05	0.153306	0.000240281
Mcm4	1.27102e-05	0.108666	0.000250984
Mrpl20	1.28182e-05	0.209059	0.000252782
Gcat	1.33825e-05	-0.103192	0.000263562
Esd	1.34636e-05	-0.216036	0.000264808
Marcks	1.37882e-05	0.157171	0.000270834
Rpl35	1.39574e-05	0.165127	0.000273796
Myl12a	1.41056e-05	0.226434	0.000276341
Krt8	1.42963e-05	-0.108015	0.000279708
Ptms	1.44772e-05	-0.214095	0.000282875
Srsf10	1.46403e-05	0.16718	0.000285688
Apol7a	1.46967e-05	-0.0707699	0.000286413
Hsd17b2	1.50604e-05	-0.0772463	0.000293116
Sub1	1.55205e-05	0.114434	0.000301678
Srsf7	1.59051e-05	0.188269	0.000308749
Mcfd2	1.62228e-05	-0.118067	0.000314507
Tipin	1.6475e-05	0.105098	0.000318981
Cd83	1.65446e-05	0.0598735	0.000319912
Lysmd2	1.66935e-05	-0.0918057	0.000322374
Basp1	1.75615e-05	0.0780118	0.000338695
Luc7l2	1.76895e-05	0.176826	0.000340723
Fignl1	1.80119e-05	0.0551334	0.000346485
Mpc2	1.81234e-05	-0.242951	0.000348179
Tfpi2	1.82755e-05	-0.0814594	0.00035065
Car5a	1.84888e-05	-0.081369	0.000354285
Ssrp1	1.90896e-05	0.17407	0.000365327
Cd48	1.96206e-05	0.237293	0.000375009
Gstt1	1.98218e-05	-0.129172	0.000378367
Upp2	2.03353e-05	-0.0774093	0.000387673
Irf9	2.06787e-05	0.133037	0.000393716
Cyp3a25	2.12074e-05	-0.104768	0.000403266
Serpind1	2.1249e-05	-0.0796159	0.000403485
Ugt2b1	2.12731e-05	-0.0664518	0.000403485
Capg	2.14503e-05	0.11222	0.000406328
Spag5	2.15342e-05	0.049366	0.000407398
Lrr1	2.25302e-05	0.0375218	0.000425701
Rbbp4	2.25705e-05	0.17933	0.000425922
Gadd45b	2.26796e-05	0.0865436	0.000427438
mt-Nd2	2.27407e-05	-0.201327	0.000428048
Kif18a	2.33124e-05	0.0540427	0.000438256
Cdc42	2.33667e-05	0.221798	0.000438722
Lsm6	2.34482e-05	0.181187	0.000439697
Ap2s1	2.35504e-05	0.21141	0.00044106
Gjb1	2.37565e-05	-0.0806729	0.000444359
Gsta4	2.38663e-05	-0.093505	0.000445444
Nat8f2	2.38743e-05	-0.123739	0.000445444
0610031O16Rik	2.39808e-05	-0.0633521	0.00044687
Hes6	2.40108e-05	-0.134967	0.00044687
Klrb1f	2.43092e-05	0.157691	0.00045186
Rpl34	2.4623e-05	0.0716898	0.00045694
Smchd1	2.46439e-05	0.201942	0.00045694
Cybb	2.6791e-05	0.123265	0.000496134
Gm35363	2.70025e-05	-0.0554983	0.000499428
Ncaph	2.72478e-05	0.0453929	0.00050334
Wfdc17	2.82576e-05	0.129972	0.000521347
Etfa	2.83614e-05	-0.137189	0.000522615
Cygb	2.85922e-05		0.000526217
Acads	2.86556e-05	-0.132336	0.000526733
Cdca5	2.88093e-05	0.0413074	0.000528906
Ccs	2.90721e-05	-0.1563	0.000533073
Lrrc71	2.92578e-05		0.000535818
C1qc	2.96468e-05	0.084478	0.000542275
Brip1	3.00107e-05	0.0477686	0.000548257
Dbf4	3.02747e-05	0.0741371	0.000552401
Sardh	3.05459e-05	-0.0992698	0.000556669
Mgll	3.08175e-05	-0.113369	0.000560931
Ifitm2	3.09036e-05	0.0442512	0.000561126
Psma7	3.08715e-05	0.249032	0.000561126
Igfals	3.09785e-05	-0.0396049	0.000561801
Cox5b	3.1277e-05	0.199189	0.000565837
Eif4a1	3.12557e-05	0.236538	0.000565837
Banf1	3.17887e-05	0.16433	0.000574396
Chac2	3.18697e-05	-0.0681315	0.000575161
[truncated: 14,064 more rows]

## Sheet: B cells
primerid	Pr(>Chisq)	coef	fdr
[truncated: 11,220 more rows]

## Sheet: Plasma B cells
primerid	Pr(>Chisq)	coef	fdr
[truncated: 13,429 more rows]

[truncated: 2 more sheets: Endo, HSCs]
