# Supplementary material for: The hepatic integrated stress response suppresses the somatotroph axis to control liver damage in nonalcoholic fatty liver disease
Source: Cell Rep. Author manuscript; Available in PMC 2023 Jan 7. (PMC9825120; doi:10.1016/j.celrep.2022.111803)
Supplement: 3 [file NIHMS1859705-supplement-3.xlsx]

## Sheet: Sheet1
Table S4. Primers used for quantitative real time PCR
Gene	Primer	Sequence
GAPDH	Forward	ACCCAGAAGACTGTGGATGG
	Reverse	ACACATTGGGGGTAGGAACA
GHR	Forward	ATTCACCAAGTGTCGTTCC
	Reverse	TCCATTCCTGGGTCCATTCA
FGF1	Forward	GGCCAGAAAGCCATCTCGTTT
	Reverse	TAGCGCAGCCAATGGTCAA
EGFR	Forward	GGAAACCGAAATTTGTGCTACG
	Reverse	GCCTTGCAGTCTTTCTCAGCTC
FGFR4	Forward	GGCTATGCTGTGGCCGCACT
	Reverse	GGTCTGAGGGCACCACGCTC
IGFBP1	Forward	TCGCCGACCTCAAGAAATGG
	Reverse	GGATGTCTCACACTGTTTGCT
IGF-1	Forward	TGCTTGCTCACCTTCACCA
	Reverse	CAACACTCATCCACAATGCC
IGFBP3	Forward	AACATCAGTGAGTCCGAGG
	Reverse	AACTTTGTAGCGCTGGCTG
IGFR	Forward	ACGACAACACAACCTGCGT
	Reverse	AACGAAGCCATCCGAGTCA
ATF3	Forward	AGCCTGGAGCAAAATGATGCTT
	Reverse	AGGTTAGCAAAATCCTCAAACAC
TNFa	Forward	CTATGGCCCAGACCCTCACACTC
	Reverse	GCTGGCACCACTAGTTGGTTGTCTT
CD68	Forward	AGGTTGTGACGGTACCCATC
	Reverse	TTGCATTTCCACAGCAGAAG
