# Supplementary material for: The hepatic integrated stress response suppresses the somatotroph axis to control liver damage in nonalcoholic fatty liver disease
Source: Cell Rep. Author manuscript; Available in PMC 2023 Jan 7. (PMC9825120; doi:10.1016/j.celrep.2022.111803)
Supplement: 5 [file NIHMS1859705-supplement-5.zip]

Archive with 2 entries (2 files):
- Table S3 microarray.tsv
- __MACOSX/._Table S3 microarray.tsv
