# Supplementary material for: The hepatic integrated stress response suppresses the somatotroph axis to control liver damage in nonalcoholic fatty liver disease
Source: Cell Rep. Author manuscript; Available in PMC 2023 Jan 7. (PMC9825120; doi:10.1016/j.celrep.2022.111803)
Supplement: 5 [file NIHMS1859705-supplement-5.zip › Table S3 microarray.tsv]

ID	Gene.Symbol	logFC	P.Value	BH.adj.P.Val
1424238_at	Sirt7	-4.210508	5.94497633560807e-11	9.19521227385121e-07
1420493_a_at	Pcyt2	-4.48288325	8.10507913076352e-11	9.19521227385121e-07
1417185_at	Ly6a	1.56968125	1.10895017214607e-07	0.000838735980199813
1417765_a_at	Amy1	-1.06095525	3.77462658904152e-07	0.0021411569326338
1451168_a_at	Arhgdia	0.846585999999999	1.10310384519831e-06	0.00500588524950995
1450127_a_at	Gcgr	0.695453749999999	1.49116129536513e-06	0.00563907496530579
1460258_at	Lect1	-1.784162	1.80300563158523e-06	0.00584431396866698
1423933_a_at	1600029D21Rik	0.952184000000001	3.37591853046935e-06	0.00943256880679939
1418191_at	Usp18	2.18199175	3.99675270562291e-06	0.00943256880679939
1418596_at	Fgfr4	-0.908739750000001	4.15714799770797e-06	0.00943256880679939
1428066_at	Ccdc120	0.6954465	6.01044671292671e-06	0.0123979123560279
1416930_at	Ly6d	1.64765325	7.68328971373979e-06	0.0135550015203529
1425937_a_at	Hexim1	-0.54077225	8.27507386583959e-06	0.0135550015203529
1448008_at	Ankhd1	-0.52200325	8.62467332988765e-06	0.0135550015203529
1437465_a_at	P4hb	0.593404749999998	9.40359267722411e-06	0.0135550015203529
1460690_at	Fam195b	0.673838250000003	9.55839684114789e-06	0.0135550015203529
1449155_at	Polr3g	-0.91020525	1.13813169406858e-05	0.0151907106696566
1418293_at	Ifit2	1.0873975	1.21231233706659e-05	0.0152818705155783
1418712_at	Cdc42ep5	2.22446375	1.56086089423089e-05	0.018639965100052
1427002_s_at	Arsg	1.001112	1.73697478390686e-05	0.0197059789234233
1451579_at	BC024139	-0.7157205	2.31027690510389e-05	0.0240469919436389
1418580_at	Rtp4	1.17677	2.46529746841625e-05	0.0240469919436389
1417965_at	Plekha1	0.62202025	2.62470909827042e-05	0.0240469919436389
1439259_x_at	Abhd4	0.524911750000001	2.63634976137076e-05	0.0240469919436389
1431803_at	Cyp2d13	-0.674508999999999	2.64951431728062e-05	0.0240469919436389
1422576_at	Atxn10	0.544618250000001	2.89039224980567e-05	0.0252242308261887
1452079_s_at	Dcun1d1	-0.714586499999999	3.15671713477476e-05	0.026129076002328
1448694_at	Jun	1.297576	3.22439016335471e-05	0.026129076002328
1436186_at	E2f8	1.021206	3.73056535792197e-05	0.0270480872175315
1417409_at	Jun	1.60063525	3.81093746896005e-05	0.0270480872175315
1416250_at	Btg2	1.07478375	3.92090970730447e-05	0.0270480872175315
1438653_x_at	Atxn10	0.605352250000003	3.95742024407043e-05	0.0270480872175315
1424775_at	Oas1a	1.563849	3.9832996353239e-05	0.0270480872175315
1436890_at	Uap1l1	1.17715575	4.05778892735117e-05	0.0270480872175315
1415767_at	Ythdf1	-0.51089575	4.25791580318703e-05	0.0270480872175315
1417256_at	Mmp13	1.91378075	4.31352385132009e-05	0.0270480872175315
1429527_a_at	Plscr1	1.15031975	4.41066208483326e-05	0.0270480872175315
1451263_a_at	Fabp4	1.45192875	4.66437077619124e-05	0.0275933737222199
1417023_a_at	Fabp4	1.55433375	4.84753839097924e-05	0.0275933737222199
1448380_at	Lgals3bp	0.661078000000002	4.86441140982282e-05	0.0275933737222199
1426278_at	Ifi27l2a	1.721011	5.29729744341249e-05	0.0293160192661048
1424958_at	Car8	-0.873683249999999	5.55653421973726e-05	0.0300185146299616
1429122_a_at	1700040I03Rik	-0.577773750000002	5.79975814280616e-05	0.0306038400605283
1425567_a_at	Anxa5	1.10676225	6.31587978478827e-05	0.0325698437083741
1454636_at	Cbx5	-0.44530125	6.78756095593275e-05	0.033592422896649
1422662_at	Lgals8	0.439032249999999	6.90295507686493e-05	0.033592422896649
1420647_a_at	Krt8	0.815336000000002	7.00535560411175e-05	0.033592422896649
1424861_at	D930016D06Rik	-0.564824250000002	7.1063741694101e-05	0.033592422896649
1422161_at	Siglec1	0.478728250000001	7.54319293737122e-05	0.0338798043555544
1427440_a_at	Afm	-0.476195000000001	7.67517710331876e-05	0.0338798043555544
1425120_x_at	Ifi27l2b	1.218924	7.81671189344728e-05	0.0338798043555544
1456733_x_at	Serpinh1	0.501588	7.85234319722775e-05	0.0338798043555544
1427878_at	0610010O12Rik	0.63777675	7.91374892395057e-05	0.0338798043555544
1419747_at	Asgr2	-0.565705	9.17129816320844e-05	0.03805370396147
1427730_a_at	Zfp148	-0.415110750000002	9.22412392190766e-05	0.03805370396147
1449818_at	Abcb4	0.611591499999998	9.66669454534205e-05	0.0391673748631806
1417012_at	Sdc2	-0.531974	0.000102273314691326	0.0392934041887761
1451388_a_at	Atp11b	-0.474294250000002	0.000102290107967941	0.0392934041887761
1449248_at	Clcn2	-0.948607000000003	0.000103579612848093	0.0392934041887761
1420603_s_at	Raet1a /// Raet1b /// Raet1c /// Raet1d /// Raet1e	1.2713415	0.000103904991244009	0.0392934041887761
1420727_a_at	Tmlhe	0.618753250000001	0.000106483826035996	0.0396084920124059
1420989_at	4933411K20Rik	-0.56665775	0.000110528131259184	0.0404497306172722
1435989_x_at	Krt8	0.73437925	0.000115446886443148	0.0415644428277574
1450868_at	Hgsnat	-0.403800749999998	0.00011933959344527	0.0415644428277574
1416229_at	Rfk	0.457958000000003	0.000120351192739948	0.0415644428277574
1460228_at	Usf2	-0.47457775	0.000125835937683949	0.0415644428277574
1450071_at	Ash1l	-0.529136000000001	0.00012669808614661	0.0415644428277574
1452277_at	Arsg	1.18068375	0.000126879683821349	0.0415644428277574
1426529_a_at	Tagln2	0.491643250000002	0.000130565888444607	0.0415644428277574
1450983_at	Akap8	-0.489382250000002	0.000131366145671629	0.0415644428277574
1426098_a_at	Cast	0.459998749999999	0.000134594806504189	0.0415644428277574
1423691_x_at	Krt8	0.818939999999996	0.000136207844191097	0.0415644428277574
1452353_at	Gpr155	-0.71408025	0.000136361120445483	0.0415644428277574
1436737_a_at	Sorbs1	0.566971999999998	0.000137201327847174	0.0415644428277574
1425205_at	Ddx19b	-0.45850025	0.000137387977614888	0.0415644428277574
1422943_a_at	Hspb1	1.067862	0.000140830677587788	0.0420453694008803
1448272_at	Btg2	1.02144425	0.00014322036119255	0.0420705992453505
1436504_x_at	Apoa4	1.18048025	0.000147792779337131	0.0420705992453505
1449069_at	Zfp148	-0.355514750000001	0.000149079175003622	0.0420705992453505
1449257_at	D11Wsu99e	-0.3948465	0.000150283102702315	0.0420705992453505
1417244_a_at	Irf7	1.262608	0.000152939497381287	0.0420705992453505
1417757_at	Unc13b	0.813263749999999	0.000156152583857716	0.0420705992453505
1453128_at	Lyve1	0.905151999999999	0.000156471141108225	0.0420705992453505
1436479_a_at	Dpp7	0.416562750000001	0.000157198956006887	0.0420705992453505
1426989_at	Clstn3	0.835028750000001	0.000157602509292851	0.0420705992453505
1420835_at	Slc25a30	1.4186815	0.000164757635691385	0.043256914760877
1416315_at	Abhd4	0.395377000000001	0.000166449713458918	0.043256914760877
1419359_at	Hexim1	-0.835269	0.000167765910046592	0.043256914760877
1452354_at	2810459M11Rik	-0.547333500000001	0.000170992399939774	0.0433211942723972
1419321_at	F7	-0.650512000000003	0.000172740412639856	0.0433211942723972
1422403_at	Gm12597 /// Gm13280 /// Ifna1 /// Ifna12 /// Ifna5 /// Ifna6 /// Ifna7 /// Ifna9 /// Ifnab	0.541490250000001	0.000175268705348319	0.0433211942723972
1428872_at	Msl1	-0.4588295	0.000175652264127834	0.0433211942723972
1448211_at	Atp6v0e2	0.52958725	0.000182065155438665	0.0444199825473474
1451413_at	Cast	0.413291750000001	0.000186209477483223	0.0449477983414291
1424598_at	Ddx6	-0.706032250000002	0.000190656910432738	0.045290376781727
1418294_at	Epb4.1l4b	-0.451888000000004	0.000193454050357534	0.045290376781727
1418911_s_at	Acsl4	0.578059	0.000193616859754408	0.045290376781727
1419031_at	Fads2	1.158535	0.000197654596562655	0.0457630897551699
1420836_at	Slc25a30	1.760621	0.000200443062014116	0.045852029036036
1456466_x_at	Atxn10	0.57305325	0.000202380697950493	0.045852029036036
1422661_at	Lgals8	0.491782749999999	0.000204334677881145	0.045852029036036
1450060_at	Pigr	-0.822546249999998	0.000206121946305671	0.045852029036036
1427561_a_at	Afm	-0.582779500000001	0.000211226423146904	0.0460739244375043
1416036_at	Fkbp1a	0.467479749999999	0.000212806247760161	0.0460739244375043
1452008_at	Ttc39b	-0.511585500000001	0.000213211197264784	0.0460739244375043
1424590_at	Ddx19b	-0.487357750000001	0.000216810245017579	0.0463429469424128
1416230_at	Rfk	0.389185749999999	0.000219624708715556	0.0463429469424128
1449325_at	Fads2	1.33855	0.000221530751052209	0.0463429469424128
1424528_at	Cgref1	0.769200750000002	0.000223437650149084	0.0463429469424128
1429379_at	Lyve1	1.212612	0.00022466831924484	0.0463429469424128
1420628_at	---	-0.408551999999997	0.000227937534750866	0.0465937176891635
1418845_at	Proc	-0.346497500000002	0.000240714821671199	0.047577461669842
1449486_at	Ces1g	-0.936602999999996	0.000240768189122064	0.047577461669842
1427982_s_at	Syne2	-0.440459749999999	0.000242720500999486	0.047577461669842
1421664_a_at	Styx	-0.4500105	0.000244597959228996	0.047577461669842
1421733_a_at	Tpst1	-0.616737999999998	0.000244862002089767	0.047577461669842
1422506_a_at	Cstb	0.407133249999998	0.000245331115706105	0.047577461669842
1436343_at	Chd4	-0.460147499999999	0.000247910577845298	0.0476702628077102
1425675_s_at	Ceacam1	-0.615139750000001	0.000253893271134631	0.0482607502589222
1453181_x_at	Plscr1	0.985752999999997	0.000255235347336742	0.0482607502589222
1449374_at	Pipox	-0.428316749999999	0.000259645437531052	0.0486888841122278
1418260_at	Hunk	0.570279500000001	0.000270050588139225	0.0495411858377897
1449072_a_at	N6amt2	0.474231749999999	0.000275632541580581	0.0495411858377897
1416801_at	Trpm7	-0.69748	0.000276310521363546	0.0495411858377897
1425964_x_at	Hspb1	1.0397565	0.000276885727527756	0.0495411858377897
1448780_at	Slc12a2	-0.482782	0.000278461309479091	0.0495411858377897
1451624_a_at	Phospho2	-0.404400750000002	0.000279938543183022	0.0495411858377897
1450352_at	Mtnr1a	1.0172655	0.000282088441889623	0.0495411858377897
1438001_x_at	Reep5	0.684396749999999	0.0002835315925944	0.0495411858377897
1435792_at	Csprs /// Gm7592	1.33200925	0.000285557071509347	0.0495411858377897
1425538_x_at	Ceacam1	-0.6091915	0.000289233637081416	0.0495411858377897
1452009_at	Ttc39b	-0.435142999999999	0.00029262691503272	0.0495411858377897
1440971_x_at	Zfp771	-0.546375749999998	0.000293678838257018	0.0495411858377897
1416591_at	Rab34	0.7226835	0.00029464349884285	0.0495411858377897
1435979_a_at	Myo15b	0.349622499999999	0.000297053687291325	0.0495411858377897
1420946_at	Atrx	-0.756682249999998	0.000301606642775628	0.0495411858377897
1427079_at	Mapre3	0.464162749999999	0.000303832964915038	0.0495411858377897
1448169_at	Krt18	0.629864749999999	0.000308424107810288	0.0495411858377897
1450051_at	Atrx	-0.530458749999999	0.000309074093476154	0.0495411858377897
1448927_at	Kcnn2	-0.806648999999999	0.000309729673837332	0.0495411858377897
1448965_at	Ino80	-0.410474499999999	0.000309750910494894	0.0495411858377897
1424576_s_at	Cyp2c44	-0.66228725	0.000313325999160639	0.0495411858377897
1450083_at	Cnot4	-0.4634585	0.000313634257688114	0.0495411858377897
1451488_at	Fitm1	0.938223750000004	0.000314839441595579	0.0495411858377897
1434553_at	Tmem56	0.527228249999999	0.000320440677534155	0.0495411858377897
1422826_at	Igfals	-0.71977775	0.000325355663249614	0.0495411858377897
1460406_at	Pls1	1.6130045	0.000332183191698615	0.0495411858377897
1433531_at	Acsl4	0.721821500000001	0.000334097560468503	0.0495411858377897
1433851_at	Ppp4r2	-0.440678750000002	0.000334752268077928	0.0495411858377897
1424544_at	Nrbp2	-0.662237000000001	0.000334982379649243	0.0495411858377897
1425365_a_at	Cyp2d13	-0.616064750000001	0.000335430298930855	0.0495411858377897
1423555_a_at	Ifi44	1.53877525	0.000336943424816813	0.0495411858377897
1450696_at	Psmb9	0.700334999999999	0.000337748387828412	0.0495411858377897
1416431_at	Tubb6	0.881149750000001	0.000338042933238616	0.0495411858377897
1417761_at	Apoa4	1.44327675	0.00034014357722342	0.0495411858377897
1455073_at	Cdadc1	-0.397196750000003	0.000340609298840688	0.0495411858377897
1438958_x_at	Fkbp1a	0.3768025	0.000352747419613192	0.0507757638123557
1456542_s_at	Qrsl1	0.548318499999999	0.000353572969693795	0.0507757638123557
1417980_a_at	Insig2	1.098233	0.000357742091736907	0.0510513714560404
1427630_x_at	Ceacam1	-0.648539499999996	0.000361306022144404	0.0511424704122653
1431805_a_at	Rhpn2	0.79371225	0.000367641671772153	0.0511424704122653
1418392_a_at	Gbp3	0.928086500000001	0.000367912949489906	0.0511424704122653
1418698_a_at	Fech	-0.369094499999996	0.000368262951752053	0.0511424704122653
1452416_at	Il6ra	-1.153955	0.000369650292975386	0.0511424704122653
1424962_at	Tm4sf4	0.681114000000001	0.000381306145050359	0.0524353723102585
1449153_at	Mmp12	1.729014	0.000398677403451885	0.053661466581802
1416101_a_at	Hist1h1c	0.49739125	0.000399758809389758	0.053661466581802
1434814_x_at	Gpi1	0.48334125	0.000399813402567179	0.053661466581802
1451426_at	Dhx58	1.01510475	0.000404693246309393	0.053661466581802
1452294_at	Pcdh1	-0.6084935	0.000405703624175723	0.053661466581802
1418645_at	Hal	-0.772596500000002	0.000408401569788528	0.053661466581802
1425065_at	Oas2	0.510250000000001	0.000409749166939058	0.053661466581802
1417116_at	Slc6a8	0.610961249999999	0.000410310025210906	0.053661466581802
1451819_at	Zswim6	-0.440989500000001	0.000411507059728231	0.053661466581802
1451501_a_at	Ghr	-0.37396375	0.000426844451589116	0.0550356868341308
1416402_at	Abcb10	-0.385222999999998	0.000426896469052756	0.0550356868341308
1448184_at	Fkbp1a	0.450963749999996	0.000430805035770932	0.0552257980883753
1418686_at	Oas1c	0.615232750000001	0.000436617514227245	0.0556564685270572
1443695_at	Habp2	-0.789768499999999	0.000440527376270559	0.0558411517741843
1422064_a_at	Zbtb20	-0.3860285	0.000446179099790552	0.0562433543013758
1450018_s_at	Slc25a30	1.59557925	0.000449881935640582	0.0563968017662144
1452661_at	Tfrc	1.084846	0.000455666447212524	0.0565645172533297
1426293_at	Zfp790	-0.661685499999999	0.000456205670222977	0.0565645172533297
1426546_at	Tesk2	-0.37156525	0.000472127839718705	0.0576887940005776
1448491_at	Ech1	0.4843175	0.000472880242054347	0.0576887940005776
1436362_x_at	2700079J08Rik	-0.580094499999999	0.000474098566563352	0.0576887940005776
1420725_at	Tmlhe	0.67626025	0.000475443123759718	0.0576887940005776
1427912_at	Cbr3	1.2095575	0.000484036886269622	0.058095189259403
1418170_a_at	Zcchc14	-0.40699675	0.000487495013682129	0.058095189259403
1427163_at	Ubr2	-0.399907000000002	0.000488230405043251	0.058095189259403
1419573_a_at	Lgals1	1.60173225	0.000490469780054251	0.058095189259403
1455490_at	Pigr	-0.797706500000002	0.0004915943736362	0.058095189259403
1427191_at	Npr2	-0.619056749999999	0.00050000925797435	0.0585648663725041
1456196_x_at	Fkbp1a	0.434795999999999	0.000500730898028462	0.0585648663725041
1424339_at	Oasl1	1.18360625	0.000505628467376546	0.0588344098706351
1423951_at	Tm2d3	-0.337375999999999	0.00050902053938795	0.0589269185648601
1452200_at	Cdkn2aipnl	-0.330403250000002	0.000515262304507376	0.0593467090826009
1451627_a_at	Slc1a2	-0.934785750000003	0.000520703198601591	0.0596704827084348
1420985_at	Ash1l	-0.417323499999998	0.000525147113581409	0.0597289199231692
1419172_at	Dhfr	-0.312186249999996	0.000528801703756278	0.0597289199231692
1451857_a_at	Notum	-0.60724225	0.000529110308706788	0.0597289199231692
1428045_a_at	Elf2	-0.511942749999999	0.000532437696001581	0.0598069867439399
1426030_a_at	Apeh	-0.292638999999999	0.000545954361476262	0.0606493014967272
1460705_at	Rps6kb1	-0.501529250000001	0.000546389849143988	0.0606493014967272
1420726_x_at	Tmlhe	0.58827425	0.00054916217345747	0.0606493014967272
1419398_a_at	Reep5	0.672102750000001	0.000550628299176986	0.0606493014967272
1426434_at	Tmem43	0.48853575	0.000557175194909636	0.0609628440185119
1424072_at	2010107G23Rik	0.840822250000001	0.000560334118715031	0.0609628440185119
1452532_x_at	Ceacam1	-0.509702750000001	0.000561535231373689	0.0609628440185119
1429005_at	Mfhas1	-0.47766725	0.000567455094136453	0.0612930505662238
1455254_at	4833420G11Rik	-0.353729249999999	0.000570850984456532	0.0612930505662238
1423546_at	Zfp207	-0.4275615	0.000572680772148058	0.0612930505662238
1448910_at	Pecr	-0.338417499999998	0.000576003812805679	0.0613592794016942
1435394_s_at	Rhoc	0.676510750000002	0.000593371026981685	0.0629139654309085
1424412_at	Ogfrl1	-0.45429725	0.00059682132275144	0.062985468898745
1452227_at	Sel1l3	0.521568750000002	0.000605799233187075	0.0636369657454386
1450666_s_at	Atxn10	0.364538249999999	0.000610695195992664	0.0638556405395094
1416762_at	S100a10	1.16282575	0.000620251268951739	0.0641256535819656
1418449_at	Lad1	0.580255750000001	0.000624749702423766	0.0641256535819656
1418616_at	Mafk	0.391998	0.000628527808135095	0.0641256535819656
1424312_at	Adipor1	-0.582985250000001	0.00062995330841018	0.0641256535819656
1427008_at	Rnf43	-0.737857500000001	0.000632458760056292	0.0641256535819656
1451680_at	Srxn1	0.804451750000001	0.000637249902879628	0.0641256535819656
1459900_at	C79468	-0.370558499999998	0.000639372158883803	0.0641256535819656
1455439_a_at	Lgals1	1.6223215	0.000642869758188215	0.0641256535819656
1456642_x_at	S100a10	1.140322	0.000642964686346308	0.0641256535819656
1437649_x_at	Ppib	-0.384215250000004	0.000645128688407525	0.0641256535819656
1418164_at	Stx2	0.321437249999999	0.000646480688834422	0.0641256535819656
1427322_at	Brwd1	-0.645963249999999	0.000647789513688131	0.0641256535819656
1435659_a_at	Tpi1	0.308400750000001	0.000651831685059552	0.0641256535819656
1426574_a_at	Add3	-0.528373999999999	0.000652843806850332	0.0641256535819656
1425000_s_at	5430407P10Rik	-0.42535875	0.000656778964027657	0.0641544608899222
1418073_at	Acot9	1.00931925	0.000660527784536098	0.0641544608899222
1424413_at	Ogfrl1	-0.63349175	0.000661619385114227	0.0641544608899222
1450429_at	Capn6	0.46044825	0.000665332838133268	0.0642400089244419
1449968_s_at	Acot10 /// Acot9	1.00910375	0.000672928910921804	0.0645639665003565
1454641_at	Cggbp1	-0.333090250000001	0.000674379024265513	0.0645639665003565
1425596_at	AI317395	-0.648124749999999	0.000689278320195241	0.0653723079193637
1452686_s_at	Tmem222	-0.293007	0.000691763886619587	0.0653723079193637
1426875_s_at	Srxn1	0.952303249999997	0.000693407441230812	0.0653723079193637
1439422_a_at	Fam132a	-0.693078499999999	0.000695440707320337	0.0653723079193637
1427683_at	Egr2	0.455323999999999	0.000700739157057512	0.0653723079193637
1448670_at	Ube2e3	-0.311572250000001	0.000700766266602077	0.0653723079193637
1460384_a_at	Arid4b	-0.42419475	0.000702990001424625	0.0653723079193637
1424342_at	Fyttd1	-0.337274999999998	0.000707973030053993	0.0655669716405106
1423607_at	Lum	0.733873750000004	0.000713074077380777	0.0656633612663456
1438115_a_at	Slc9a3r1	-0.437954500000002	0.00072041875667169	0.0656633612663456
1456405_at	Dido1	-0.414157000000001	0.000721210467859111	0.0656633612663456
1435680_a_at	Dpp7	0.410409999999999	0.000722840703888961	0.0656633612663456
1439451_x_at	Gpr172b	0.51190675	0.000723483486848233	0.0656633612663456
1450767_at	Nedd9	0.5283145	0.000727691340350615	0.0657821375002209
1416403_at	Abcb10	-0.465474250000003	0.000730873388000921	0.0658076078323052
1424373_at	Armcx3	0.589410000000001	0.000736694745207171	0.0660695801136391
1452377_at	Mll1	-0.372290999999999	0.000749435435935786	0.066947598588122
1448321_at	Smoc1	-0.34844225	0.000756327538921228	0.0671953139775647
1449363_at	Atf3	0.834087250000001	0.000763184927588774	0.0671953139775647
1427232_at	Tshz1	-0.301611999999999	0.000765652825569992	0.0671953139775647
1421088_at	Gpc4	-0.363989249999999	0.000768963995534045	0.0671953139775647
1425633_at	BC026782	-0.599982000000001	0.000769221061629832	0.0671953139775647
1416360_at	Snx18	-0.425943	0.000771324050990988	0.0671953139775647
1418013_at	Cml1	-0.519782500000002	0.000772938605030603	0.0671953139775647
1416001_a_at	Cotl1	0.339979000000003	0.000776075527901353	0.0672105104125255
1437102_at	Ythdf1	-0.494123249999999	0.000781128293567445	0.0673908782549252
1451760_s_at	2010001E11Rik /// AI317395	-0.6359905	0.0007867034536725	0.0676147778932917
1421478_a_at	Zfp318	-0.383701250000001	0.00079847834920788	0.0682622644464709
1460412_at	Fbln7	0.323137	0.000800253959575199	0.0682622644464709
1434620_s_at	Fam13b	-0.676795	0.000817417025680347	0.0690495392671197
1429033_at	Gcc1	-0.502199750000001	0.000820704962499347	0.0690495392671197
1434177_at	Ece1	-0.354000249999999	0.000821290333205044	0.0690495392671197
1428113_at	Tmtc4	-0.469306250000002	0.000821656042402923	0.0690495392671197
1418453_a_at	Atp1b1	-0.450489000000001	0.000828734924988666	0.0691098555761476
1443949_at	---	-0.891309750000001	0.000831082663649499	0.0691098555761476
1419161_a_at	Nox4	-1.1643115	0.00083797318749663	0.0691098555761476
1449492_a_at	Lect2	-0.357373749999999	0.000839019186255501	0.0691098555761476
1419456_at	Dcxr	-0.577005249999997	0.000839865045554575	0.0691098555761476
1418386_at	N6amt2	0.46918425	0.000840648750066846	0.0691098555761476
1422894_at	Sfmbt1	-0.536990500000001	0.000847890100049642	0.0692444489403196
1460256_at	Car3	-0.640749250000002	0.000850566834497298	0.0692444489403196
1435830_a_at	5430435G22Rik	0.359058249999999	0.000851441218790179	0.0692444489403196
1424921_at	Bst2	0.710528000000002	0.000870045091076386	0.0703821825310114
1417981_at	Insig2	0.964808749999998	0.00087163478586224	0.0703821825310114
1448318_at	Plin2	0.757129000000004	0.000878153620036998	0.070657112193757
1449984_at	Cxcl2	0.95600975	0.000884157348294486	0.0708887994091939
AFFX-GapdhMur/M32599_5_at	Gapdh	0.467480999999999	0.00089271908042963	0.0713232251230574
1450011_at	Hsd17b12	0.365602249999998	0.000897729917454148	0.0714719011474899
1451523_a_at	Mif4gd	-0.40003375	0.000905800991094917	0.0716298780645491
1425127_at	Hsd3b2	-1.54811975	0.000907710516689754	0.0716298780645491
1449849_a_at	Fbxl6	-0.300937249999997	0.000909384617960441	0.0716298780645491
1421336_at	Prox1	-0.523375249999999	0.00091234176997156	0.0716298780645491
1435525_at	Kctd17	0.635945499999998	0.000916639899548263	0.071719170071552
1433508_at	Klf6	0.96262825	0.000921513945258221	0.0718527540134331
1450226_at	Prlr	-1.40542775	0.000931082450915166	0.0718855492630473
1450843_a_at	Serpinh1	0.777168	0.000931837774890557	0.0718855492630473
1416776_at	Crym	-0.374541750000001	0.00093507176814153	0.0718855492630473
1450725_s_at	Car14	-1.08466375	0.000936308911671555	0.0718855492630473
1419091_a_at	Anxa2	1.26269725	0.000937775345168004	0.0718855492630473
1426259_at	Pank3	-0.68144225	0.000949365830007682	0.0723795454221253
1416004_at	Ywhah	0.382562749999998	0.000950599582890848	0.0723795454221253
1418668_at	Acsm1	-0.382245250000002	0.000958747090217094	0.0727523274828901
1455457_at	Cyp2c54	-1.90800425	0.000962932899474358	0.0727523274828901
1417389_at	Gpc1	1.26126825	0.000965269175126689	0.0727523274828901
1426376_at	Reep5	0.48588225	0.000968320973989987	0.0727523274828901
1415920_at	Cstf2t	-0.287510749999999	0.000973486472818629	0.0728990365288934
1450034_at	Stat1	0.405018500000001	0.000979538551070252	0.0729681300507313
1427482_a_at	Car8	-0.547242750000001	0.000980840884331118	0.0729681300507313
1425662_at	Cdadc1	-0.376311	0.000986230228736608	0.0731292937582798
1424120_at	Rnf8	-0.334021749999998	0.00100435663624726	0.0742307885226397
1426545_at	Tnrc6b	-0.430904999999999	0.00101088399988832	0.0743922658144404
1440195_at	Serbp1	-0.31427025	0.00101309872792693	0.0743922658144404
1449034_at	Klkb1	-0.292314000000001	0.00101667817854196	0.0744142834552161
1452497_a_at	Nfatc3	-0.417464249999999	0.00102735535813777	0.0748315636136802
1437394_at	Agap1	-0.317299999999999	0.00102934767703399	0.0748315636136802
1450081_x_at	Gpi1	0.443585000000001	0.00103393987129459	0.0748315636136802
1425085_at	6330416L07Rik	-0.382526750000002	0.00103557121968689	0.0748315636136802
1419173_at	Acy1	-0.552878999999999	0.0010408149516014	0.0748459669514316
1424414_at	Ogfrl1	-0.347035749999998	0.00104244591693018	0.0748459669514316
1424399_at	Uck1	0.562549000000001	0.00104952422797737	0.0748459669514316
1450494_x_at	Ceacam1	-0.645881749999999	0.00105209171975857	0.0748459669514316
1420913_at	Slco2a1	-0.653110249999999	0.00105226370460585	0.0748459669514316
1450918_s_at	Src	0.467939249999999	0.00106832720802283	0.0756384815719399
1438116_x_at	Slc9a3r1	-0.427377749999996	0.00107263622418179	0.0756384815719399
1460328_at	Brd3	-0.344904000000001	0.00108280327854835	0.0756384815719399
1423184_at	Itsn2	-0.315405500000001	0.00108695012935729	0.0756384815719399
1427474_s_at	Gstm3	1.683214	0.0010890724041664	0.0756384815719399
1425364_a_at	Slc3a2	-0.510001249999998	0.00109214191631135	0.0756384815719399
1428699_at	Sms	0.361304	0.00109555906553361	0.0756384815719399
1437614_x_at	Zdhhc14	-0.659824749999999	0.00109605623559034	0.0756384815719399
1426348_at	Col4a1	0.596329749999999	0.00109717708949916	0.0756384815719399
1451777_at	Ddx60	0.918155	0.00109980007107727	0.0756384815719399
1431900_a_at	Foxa3	-0.723844	0.00110308075919272	0.0756384815719399
1424065_at	Edem1	-0.333240750000002	0.00110365919805803	0.0756384815719399
1418050_at	Gpld1	-0.608905	0.00110674199567581	0.0756384815719399
1424926_at	Sec63	-0.372587500000002	0.00111778489241142	0.076163781407853
1426004_a_at	Tgm2	0.447056000000001	0.00112510215643148	0.076432838112067
1422678_at	Dgat2	-0.32881525	0.00113318196983767	0.0767519370018408
1426774_at	Parp12	0.585716000000001	0.00114830838340578	0.0774387259578907
1419704_at	Cyp3a41a /// Cyp3a41b	0.480731750000001	0.00115014767068353	0.0774387259578907
1450033_a_at	Stat1	0.407274999999998	0.00116103540374502	0.0777269624717729
1421362_a_at	Frk	0.661863499999999	0.00116379481894754	0.0777269624717729
1434578_x_at	Ran	0.390199249999997	0.00116470547555764	0.0777269624717729
1417358_s_at	Sorbs1	0.371052500000001	0.00118314255070501	0.0783344398172968
1451554_a_at	Aph1a	-0.493805500000001	0.0011884461939538	0.0783344398172968
1423303_at	Paxip1	-0.3403195	0.00119118716335119	0.0783344398172968
1417841_at	Pxmp2	-0.623085750000001	0.00119250679589071	0.0783344398172968
1434644_at	Tbl1x	-0.59164575	0.00119287627559281	0.0783344398172968
1425351_at	Srxn1	0.570567500000001	0.00119603382511011	0.0783344398172968
1436167_at	Shf	-0.326552	0.00119797490597629	0.0783344398172968
1424860_at	D930016D06Rik	-0.371361	0.00120822336209128	0.0784724045947463
1434628_a_at	Rhpn2	0.651438249999996	0.001210827497109	0.0784724045947463
1417017_at	Cyp17a1	2.63114075	0.00121299417578264	0.0784724045947463
1428465_at	Tmem147	0.416192000000001	0.00121391864313601	0.0784724045947463
1434300_at	2610101N10Rik	-0.371870249999997	0.00123263065626922	0.0792785465283639
1426287_at	Atxn7	-0.330497250000001	0.00123337712316053	0.0792785465283639
1433883_at	Tpm4	0.365900249999999	0.00123713469494098	0.0792954413226294
1421127_at	Tmem42	-0.345004500000002	0.00124346614950717	0.0794437492367342
1449757_x_at	Dntt	1.1184715	0.00124775792235932	0.0794437492367342
1439476_at	Dsg2	-0.387132749999997	0.00124995233483976	0.0794437492367342
1416832_at	Slc39a8	-0.403979999999999	0.00126120624443491	0.0798617943721661
1439061_at	Ccdc84	-0.488927000000001	0.00126356915732074	0.0798617943721661
1418696_at	Ttc36	-0.284602249999999	0.00128006662157734	0.0806797545655273
1417736_at	Smc6	-0.31416325	0.00129039155034025	0.0809228739033477
1437382_at	Acvr2a	-0.295911	0.00129105686879735	0.0809228739033477
1455955_s_at	Snx17	-0.375560500000001	0.00130032646680652	0.0812142991147039
1418801_at	Zkscan1	-0.483409750000002	0.00130984146640014	0.0812142991147039
1452152_at	Clint1	0.3464315	0.00131026503433339	0.0812142991147039
1449118_at	Dbt	-0.457360500000002	0.00131132570659514	0.0812142991147039
1422001_at	Inhbc	-0.547797750000001	0.00131360281071381	0.0812142991147039
1415968_a_at	Kap	0.361513750000002	0.00133324896981965	0.0820909727304903
1417834_at	Synj2bp	-0.28910875	0.00133911125269527	0.0820909727304903
1451036_at	Spg21	0.487788	0.00134512166674588	0.0820909727304903
1439167_at	Pecr	-0.657496750000001	0.0013451976421671	0.0820909727304903
1422787_at	Fkbpl	-0.365415	0.00134587227217904	0.0820909727304903
1449740_s_at	Dsg2	-0.417318	0.00135885106057536	0.0826604036580562
1431405_a_at	Cspp1	-0.59659525	0.00137588063451225	0.0829707657794255
1456199_x_at	Ranbp9	0.290707499999996	0.00137633130500969	0.0829707657794255
1422701_at	Zap70	0.578653499999998	0.00138051482910519	0.0829707657794255
1455076_a_at	4933424B01Rik	-0.328997000000002	0.0013828980231885	0.0829707657794255
1436462_at	Gm14326 /// Gm14399	-0.4074995	0.00138320123506269	0.0829707657794255
1421504_at	Sp4	-0.428693000000001	0.00138635153806167	0.0829707657794255
1419508_at	Ripk1	-0.369079249999999	0.00139973016721119	0.0829707657794255
1416800_at	Trpm7	-0.362410750000002	0.00140087945986125	0.0829707657794255
1436391_s_at	Clcc1	-0.3239825	0.00140242908924297	0.0829707657794255
1417432_a_at	Gnb1	0.337513250000001	0.00140261866565487	0.0829707657794255
1438676_at	Mpa2l	0.877576749999999	0.00140417690873951	0.0829707657794255
1448905_at	Mrps34 /// Nme3	-0.371474749999999	0.00141497501002264	0.0833237158219245
1426672_at	Ano10	0.290355499999999	0.00141941213027362	0.0833237158219245
1456488_at	Wdr33	-0.33271	0.00142438120895222	0.0833237158219245
1448437_a_at	Gtpbp2	0.289316250000001	0.00142483921282092	0.0833237158219245
1424138_at	Rhbdf1	0.45718975	0.00143821955954112	0.0838899789357017
1420914_at	Slco2a1	-0.36496	0.00144923466329993	0.0840063110385807
1416258_at	Tk1	-0.661311999999997	0.00145143530387044	0.0840063110385807
1423493_a_at	Nfix	-0.436837500000003	0.00145193167057004	0.0840063110385807
1418595_at	Plin4	0.509163500000001	0.00145571960515006	0.0840063110385807
1460674_at	Paqr7	0.566394750000001	0.00145872571834292	0.0840063110385807
1423816_at	Cxx1a /// Cxx1b	0.323128000000001	0.00146488010880384	0.0840776357464065
1416808_at	Nid1	0.429146250000001	0.00146737522060718	0.0840776357464065
1424626_at	2010003K11Rik	1.43063375	0.00147440614470931	0.084121143101847
1438977_x_at	Ran	0.3470225	0.00147770168037312	0.084121143101847
1424207_at	Smarca5	-0.306216000000003	0.00147925676939784	0.084121143101847
1427027_a_at	Gtf3a	-0.463454	0.00148669161438257	0.0843325818258511
1450061_at	Enc1	0.869004249999998	0.00149342004250402	0.084502994424978
1422804_at	Serpinb6b	1.18654725	0.00150513937425596	0.0849542597061384
1451780_at	Blnk	1.0629595	0.00151559570724646	0.08521252428498
1433558_at	Dab2ip	0.32743275	0.00151722608246505	0.08521252428498
1417831_at	Smc1a	-0.4869675	0.00152798750262092	0.0854290241461009
1452126_at	Zfp160	-0.32335225	0.00152861100940136	0.0854290241461009
1418445_at	Slc16a2	-0.319154749999999	0.00153847903360874	0.0857692611119958
1451577_at	Zbtb20	-0.365227749999999	0.00155161924717852	0.0862898056825505
1429775_a_at	Gpr137b /// Gpr137b-ps	0.445422	0.00157520884375605	0.0873340711255469
1424980_s_at	Aph1a	-0.336024249999999	0.00157809471844311	0.0873340711255469
1423269_a_at	Nedd4l	0.480953749999999	0.00158877377097207	0.087695603713999
1424586_at	Ehbp1	-0.445777499999999	0.00159235737021453	0.087695603713999
1426064_at	Cyp3a44	0.45661475	0.00160334061247525	0.0880866791696453
1451336_at	Lgals4	0.63538	0.00161576869450636	0.0882052403026913
1417434_at	Gpd2	0.633478999999999	0.00161632699264365	0.0882052403026913
1436172_at	9530028C05	0.790242	0.00161806141745164	0.0882052403026913
1421000_at	Cnot4	-0.345324750000001	0.00162616271862799	0.0882052403026913
1416021_a_at	Fabp5 /// Gm3601	1.09908475	0.00163194037020931	0.0882052403026913
1416708_a_at	Gramd1a	-0.438009500000001	0.00163293464599155	0.0882052403026913
1426380_at	Eif4b	-0.311878499999999	0.00163777123521785	0.0882052403026913
1453993_a_at	Bnip2	-0.294561750000003	0.00164042471763634	0.0882052403026913
1418940_at	Sult1b1	-0.720703999999998	0.00164419367328493	0.0882052403026913
1426378_at	Eif4b	-0.334660500000002	0.00164643516671657	0.0882052403026913
1419182_at	Svep1	0.337966499999999	0.00165103411507854	0.0882052403026913
1450484_a_at	Cmpk2	1.20221175	0.00165362535868226	0.0882052403026913
1436714_at	Lpp	-0.33048125	0.00165900349719517	0.0882052403026913
1424288_at	Mepce	-0.398833000000001	0.00166332280941467	0.0882052403026913
1427837_at	Igk-V32	-0.315407	0.00166502655409309	0.0882052403026913
1426483_at	Prkrir	-0.278177499999998	0.00166769713926199	0.0882052403026913
1424657_at	Taok1	-0.378819500000002	0.00168909040260879	0.0890838113093544
1419819_s_at	Sec63	-0.275500750000003	0.00169392067118021	0.0890838113093544
1425904_at	Satb2	0.264030500000001	0.00169608666750291	0.0890838113093544
1450642_at	Secisbp2l	0.396678249999999	0.0017012781107719	0.0891501162434512
1438975_x_at	Zdhhc14	-0.587188999999998	0.00171003285352581	0.0894024088629045
1426798_a_at	Ppp1r15b	-0.338137750000001	0.00172169301640668	0.0896077579476224
1417982_at	Insig2	0.889211749999996	0.00172185907735405	0.0896077579476224
1448741_at	Slc3a1	-2.0232925	0.00173256890173006	0.0899587834788446
1417227_at	Mccc1	-0.54942475	0.00173952347873418	0.0899909923711284
1425279_at	Pdik1l	-0.343944000000001	0.00174112144781513	0.0899909923711284
1429052_at	Ptprd	-0.342365000000001	0.00175095264949801	0.0902653881212117
1448770_a_at	Atpif1	0.405270749999996	0.0017543867854321	0.0902653881212117
1425619_s_at	Dsg2	-0.457952000000002	0.00176850074244669	0.0907857055341975
1426276_at	Ifih1	0.631203750000001	0.00178550229254947	0.0914515734039446
1419504_at	Mogat1	2.15759875	0.00180850913291435	0.0924213338419516
1423136_at	Fgf1	-0.663816750000002	0.00181571453847051	0.0924781995301662
1418810_at	Crhr1	0.293472999999999	0.00181839532710087	0.0924781995301662
1449042_at	Ctcf	-0.311335000000001	0.00182184906081905	0.0924781995301662
1416661_at	Eif3a	-0.400737750000001	0.00183012370584005	0.0925757787314239
1450387_s_at	Ak4	-0.4558845	0.00183193145219962	0.0925757787314239
1417600_at	Slc15a2	-1.0373735	0.00183680338612824	0.0926157085138886
1443969_at	Irs2	0.643787750000002	0.00184162595626972	0.0926529777112194
1454078_a_at	Gal3st1	0.848062249999998	0.00185132435994568	0.0929348445291316
1418858_at	Aox3	-0.586765999999999	0.00185634735481239	0.0929812836218393
1415712_at	Zranb1	-0.255199749999999	0.00186208384556314	0.0930631772154794
1438360_x_at	Slc25a5	0.453753250000002	0.00187485968891892	0.0934957502012535
1429947_a_at	Zbp1	0.740180749999999	0.0018851369924153	0.0936751152419581
1417702_a_at	Hnmt	0.381689500000002	0.00188671342730608	0.0936751152419581
1451871_a_at	Ghr	-0.383710750000001	0.0019017232853467	0.09398007780299
1450068_at	Baz1b	-0.497679249999999	0.00190621706846797	0.09398007780299
1439270_x_at	Ran	0.27449075	0.00190788009803622	0.09398007780299
1418711_at	Pdgfa	0.531920000000001	0.00190942335245387	0.09398007780299
1418500_at	Nap1l3	0.490682	0.00191600535508827	0.0940999166817162
1418627_at	Gclm	-0.29759275	0.00193034427583209	0.0945993771460694
1427345_a_at	Sult1a1	0.501325749999999	0.00193730979157549	0.0947361189026893
1436034_at	Cep68	-0.41261975	0.00196525846056229	0.0958709074745554
1436833_x_at	Ttll1	-0.36281825	0.00197262891352385	0.0958709074745554
1438650_x_at	Gja1	0.33720225	0.00197565665624238	0.0958709074745554
1424155_at	Fabp4	0.418603000000001	0.00197741669008779	0.0958709074745554
1427699_a_at	Ptpn11	-0.426031499999999	0.00198608964307328	0.0960860852906883
1425190_a_at	Phospho2	-0.283053750000001	0.00200751392739988	0.0969159383249004
1416905_at	Guca2a	0.290064249999999	0.00202264624091355	0.0974391575505912
1434393_at	Usp34	-0.480854750000002	0.00202848589730033	0.0975134428172553
1418699_s_at	Fech	-0.304552000000003	0.00204315181970514	0.0978856304670944
1424485_at	Angptl3	-0.324735250000002	0.00205428915458575	0.0978856304670944
1417622_at	Slc12a2	-0.442387749999999	0.00205448959007829	0.0978856304670944
1450715_at	Cyp1a2	-0.541681500000003	0.00206859872307647	0.0978856304670944
1420390_s_at	Zfp354a	-0.519230000000002	0.00206956556814678	0.0978856304670944
1435323_a_at	Mboat1	0.25756925	0.00206974036374382	0.0978856304670944
1451348_at	Depdc6	-0.259413749999998	0.0020714007476602	0.0978856304670944
1421685_at	Clec4b1	0.464027749999999	0.00207493617294397	0.0978856304670944
1417538_at	Slc35a1	-0.336764499999999	0.00207505457270482	0.0978856304670944
1415941_s_at	Zfand2a	0.279593999999999	0.00208102309313543	0.0979635144880556
1428029_a_at	H2afv	-0.312516000000004	0.00208881030140131	0.0981265129167616
1448288_at	Nfib	-0.252253500000002	0.00209688973790006	0.0983025375061
1434380_at	Gbp6	0.488379499999999	0.00210177656056398	0.098328474555045
1437000_at	Dgkq	-0.318172749999998	0.00212565629400229	0.099241031503934
1419658_at	C920025E04Rik	0.76323525	0.00214322680460044	0.0992760093284273
1450545_a_at	Dntt	1.27447025	0.00215208472812535	0.0992760093284273
1425156_at	Gbp6	0.357985499999998	0.00215210513118057	0.0992760093284273
1448736_a_at	Hprt	0.292381749999999	0.00215475948795527	0.0992760093284273
1425956_a_at	Cdadc1	-0.343999749999998	0.00215734294762754	0.0992760093284273
1448350_at	Asl	-0.343205249999997	0.00215759574456823	0.0992760093284273
1438069_a_at	Rbm5	-0.569443500000002	0.00216168277084877	0.0992760093284273
1454801_at	Ankrd28	-0.302375000000001	0.00216749539753593	0.0992760093284273
1426381_at	Pprc1	-0.3928175	0.00216900157050671	0.0992760093284273
1438619_x_at	Zdhhc14	-0.53423425	0.00217635205108352	0.0992760093284273
1416868_at	Cdkn2c	0.532247250000002	0.00217742797745076	0.0992760093284273
1426775_s_at	Scamp1	-0.29293025	0.00218132561624564	0.0992760093284273
1426094_at	Rhbdl1	-0.29134725	0.00218328464763707	0.0992760093284273
1422812_at	Cxcr6	-0.701867	0.00220306373232423	0.0997455496238964
1429783_at	Pdlim5	-0.39658225	0.00220508965049913	0.0997455496238964
1418123_at	Unc119	1.16800175	0.00220679885020696	0.0997455496238964
1416444_at	Elovl2	0.575973249999997	0.00222197563100848	0.0999410098488529
1417860_a_at	Spon2	0.8256675	0.00222319685940823	0.0999410098488529
1429159_at	Itih5	0.807224249999999	0.00222710995144186	0.0999410098488529
1426067_x_at	Cct3	0.26546825	0.00222874177979372	0.0999410098488529
1460691_at	Zfp598	-0.23431325	0.00223329065514585	0.0999474654147129
1449269_at	F5	-0.315189999999999	0.00225425656765618	0.100199824274258
1450985_a_at	Tjp2	0.431237000000003	0.0022568260559624	0.100199824274258
1436158_at	Eif4ebp2	-0.330788250000003	0.00225963625017071	0.100199824274258
1422769_at	Syncrip	-0.37407525	0.00226047974077816	0.100199824274258
1452396_at	Srsf15	-0.358880249999999	0.00226250567033523	0.100199824274258
1448767_s_at	Gjb1	-0.316686500000001	0.00226542573171858	0.100199824274258
1452499_a_at	Kif2a	-0.280924750000001	0.00228750410174137	0.100979509860918
1418577_at	Trim8	-0.326342	0.00230103523225508	0.101118805056753
1436266_x_at	Cbx1	-0.265045500000003	0.00230532806584541	0.101118805056753
1416662_at	Sardh	-0.50332525	0.00231247914063654	0.101118805056753
1449001_at	Ivd	-0.733530749999996	0.00231708890181132	0.101118805056753
1434962_x_at	Ccl27a /// Ccl27b	-0.365981499999998	0.00232524932215449	0.101118805056753
1424140_at	Gale	1.00359325	0.0023306810297527	0.101118805056753
1433669_at	Akap8	-0.402892250000001	0.00233080661305823	0.101118805056753
1416556_at	Tspan31	0.401890250000001	0.00233585299188321	0.101118805056753
1460262_a_at	1700037H04Rik	0.400151250000001	0.00233636483235318	0.101118805056753
1426625_at	Zfp623	-0.366457250000002	0.00234166317647256	0.101118805056753
1452344_at	Synj2	0.409377750000001	0.00234327708749123	0.101118805056753
1418023_at	Naa15	-0.339342249999998	0.00234485869578112	0.101118805056753
1439255_s_at	Gpr137b /// Gpr137b-ps	0.397488750000001	0.0023485945467126	0.101118805056753
1425793_a_at	Rorc	-0.3011425	0.00236676373929929	0.101178674635702
1427742_a_at	Klf6	1.02819175	0.00236953230539786	0.101178674635702
1425301_at	Ncam2	-0.65491375	0.00236967634359294	0.101178674635702
1450982_at	Slc9a3r1	-0.426566499999996	0.00236992221669066	0.101178674635702
1449107_at	Nudt4	0.305304000000001	0.00237240282358185	0.101178674635702
1416596_at	Slc44a4	0.280297749999999	0.00237674013137194	0.101178674635702
1431697_at	Synj2	0.32545725	0.0023871605058536	0.101431969808648
1423630_at	Cygb	0.378947500000001	0.00241434744113529	0.102247241719853
1455908_a_at	Scpep1	0.568372999999999	0.00241536013934954	0.102247241719853
1421382_at	Prlr	-1.40053975	0.00242089420065556	0.102290669297718
1427838_at	Tubb2a	0.7303245	0.00242793058289037	0.102397295401083
1449368_at	Dcn	0.413179	0.00243519974982876	0.102513325275723
1454086_a_at	Lmo2	0.379820499999999	0.00245622242170851	0.10312850556583
1418635_at	Etv3	-0.2744385	0.00245890354830823	0.10312850556583
1424518_at	Apol9a /// Apol9b	0.990403500000003	0.00246450903883133	0.103172896847017
1419518_at	Tuba8	0.526406749999999	0.00247206951523753	0.103298816391786
1423197_a_at	Smek2	-0.360667999999999	0.00248382508878051	0.10344829007853
1420947_at	Atrx	-0.4680325	0.00248476501070069	0.10344829007853
1437067_at	Phtf2	-0.3386665	0.00250987910083296	0.104302484977839
1425676_a_at	Elovl1	0.297530250000001	0.00252186666736464	0.104465068269506
1432384_a_at	Mettl6	-0.314817749999999	0.00252506971368418	0.104465068269506
1425095_at	BC002059	-0.379827999999999	0.0025276034587906	0.104465068269506
1427384_at	Chd6	-0.311957500000001	0.00254888573337012	0.104496081093421
1417532_at	Cyp2j5	-0.390588749999999	0.00255010487834047	0.104496081093421
1425948_a_at	Slc25a30	0.814660749999999	0.00255332217951964	0.104496081093421
1449682_s_at	Tubb2a-ps2 /// Tubb2b	0.35968125	0.00255345035505597	0.104496081093421
1420911_a_at	Mfge8	0.306277999999999	0.00255474288880823	0.104496081093421
1455026_at	Sbno1	-0.329581500000001	0.00256088365930476	0.104496081093421
1460681_at	Ceacam1	-0.337960499999999	0.00256641677386432	0.104496081093421
1448534_at	Sirpa	0.362586500000001	0.00256956422170363	0.104496081093421
1437172_x_at	Hadhb	0.402644750000002	0.00257148752781796	0.104496081093421
1456085_x_at	Cd151	0.232942000000001	0.0025744076391019	0.104496081093421
1448440_x_at	D17Wsu104e	-0.383421	0.00258987165725676	0.104654187178583
1419942_at	Srxn1	0.346937749999999	0.00259844886248769	0.104654187178583
1434306_at	Rab3ip	-0.272336000000002	0.00260016934254299	0.104654187178583
1451967_x_at	Kpnb1	0.335261749999999	0.00260087610534198	0.104654187178583
1437175_at	Pdik1l	-0.282404749999998	0.00260183631606481	0.104654187178583
1425230_at	Nags	-0.395891500000001	0.002609223638408	0.104654187178583
1450191_a_at	Sox13	0.336225750000001	0.00261638962487843	0.104654187178583
1417823_at	Gcat	-0.42806925	0.00261759315376712	0.104654187178583
AFFX-GapdhMur/M32599_M_at	Gapdh	0.449218749999998	0.00261981394083011	0.104654187178583
1423869_s_at	Txnrd3	-0.330934750000001	0.00263962387701675	0.10497171600971
1456088_at	Xiap	-0.428238499999999	0.00264104505629549	0.10497171600971
1428635_at	Comtd1	0.716461750000001	0.002641641685392	0.10497171600971
1416022_at	Fabp5	1.25964475	0.00268028841491828	0.106154042151311
1460351_at	S100a11	1.12119025	0.0026807521442354	0.106154042151311
1424924_at	Sec63	-0.272638499999999	0.00269442363381041	0.106266124483871
1416533_at	Egln2	-0.29550525	0.00269488902451868	0.106266124483871
1416393_at	Emg1	-0.284869999999998	0.00269938445788762	0.106266124483871
1427371_at	Abca8a	-0.686960499999998	0.00270688541993454	0.106266124483871
1424769_s_at	Cald1	0.275558750000002	0.00270699955714752	0.106266124483871
1453030_at	Msl2	-0.308594000000001	0.00272220740643969	0.106678559675504
1416042_s_at	Nasp	-0.351449500000004	0.00273888231846629	0.107003170404759
1417949_at	Ilf2	-0.293327499999999	0.00273992252116197	0.107003170404759
1424784_at	Gm13139	0.383175749999999	0.00275264900353266	0.107248011811452
1415716_a_at	Gm9846 /// Rps27	-0.274911249999999	0.0027556452572092	0.107248011811452
1448546_at	Rassf3	-0.5482605	0.00276826741451792	0.107554773348308
1428265_at	Ppp2r1b	0.272993999999997	0.00281222390697587	0.109075829827833
1417112_at	Arl2bp	0.5104565	0.0028190441992287	0.109153776246586
1420820_at	2900073G15Rik	0.310798000000002	0.00282544368583279	0.109215191195138
1426359_at	Zc3h11a	-0.244318750000001	0.00283117183059817	0.10924082943684
1422168_a_at	Bdnf	-0.687596749999999	0.00283573594263106	0.10924082943684
1426584_a_at	Sord	-0.423856499999999	0.00284849572335939	0.109546386378008
1448870_at	Ltbp1	0.3827525	0.00285437320155989	0.109563477033777
1448978_at	Ngef	-0.509253749999999	0.00285859754975744	0.109563477033777
1424687_at	Heatr6	-0.445405500000002	0.00286678727942144	0.109692079882078
1448426_at	Sardh	-0.42955525	0.00287472413153478	0.109810590142297
1419721_at	Niacr1	0.414142000000002	0.00288453669157377	0.109830394394033
1422453_at	Prpf8	-0.29808075	0.00288609505991181	0.109830394394033
1425200_at	Clcc1	-0.33293975	0.00289254575197388	0.109830394394033
1448555_at	Rpap3	-0.659366499999997	0.00289897334115951	0.109830394394033
1426400_a_at	Capns1	0.250547249999999	0.00290410498936123	0.109830394394033
1450050_at	Hira	-0.301737750000001	0.00291135420952057	0.109830394394033
1417548_at	Sart3	-0.28442275	0.0029125858853948	0.109830394394033
1418069_at	Apoc2	0.568472499999999	0.00291704726098193	0.109830394394033
1434216_a_at	Nudt19	-0.488240500000003	0.00292258287084395	0.109830394394033
1423565_at	Paics	-0.301182000000001	0.00292364734305843	0.109830394394033
1450748_at	Smpd3	0.3000215	0.00294424113478867	0.110144319739302
1424558_a_at	Cabyr	-0.484657749999999	0.00294472530322605	0.110144319739302
1425405_a_at	Adar	0.448796249999999	0.00294656686124974	0.110144319739302
1415730_at	Cpsf7	-0.368372000000001	0.00295150343420462	0.110147389674511
1419401_at	Asb13	0.431398500000002	0.00296391661176809	0.110429011364561
1449555_a_at	Fetub	-0.764609250000003	0.00297013562467377	0.110479307088275
1431591_s_at	Gm9706 /// Isg15	0.85294225	0.00298822473328737	0.110789667588018
1417355_at	Peg3	0.426036	0.00298824489043046	0.110789667588018
1451695_a_at	Gpx4	0.412453249999999	0.00299733487322108	0.110945396857074
1420915_at	Stat1	0.39436375	0.00300841833078929	0.111038449376325
1423396_at	Agt	-0.299831500000003	0.00300963624356281	0.111038449376325
1436994_a_at	Hist1h1c	0.59442275	0.0030271529089818	0.111503408287008
1416265_at	Capn10	-0.4600705	0.00303543388214509	0.111567625428593
1426487_a_at	Rbbp6	-0.280145999999998	0.00303873038849143	0.111567625428593
1426906_at	Mndal	0.662961000000001	0.00305063401129512	0.111823724905147
1427408_a_at	Thrap3	-0.331430750000003	0.00307988144515617	0.11271372579128
1460380_at	Dsg2	-0.625555999999997	0.00309878451515223	0.112989293084069
1420641_a_at	Sqrdl	-0.312434	0.00309946906155243	0.112989293084069
1449222_at	Ebi3	0.283026	0.00310874079353814	0.112989293084069
1421852_at	Kcnk5	-0.867659749999997	0.00311373625073392	0.112989293084069
1442554_s_at	Kalrn	-0.4690805	0.00311391521993715	0.112989293084069
1422624_at	Rev1	-0.511071500000001	0.00312125920706625	0.112989293084069
1449585_at	Il1rap	-0.460692999999999	0.00312226913899125	0.112989293084069
1426379_at	Eif4b	-0.261228250000002	0.00312974211175653	0.113079376617445
1451421_a_at	Rogdi	0.475240750000001	0.00313616071317735	0.113131139240054
1426243_at	Cth	-0.293809249999999	0.00314862434805683	0.113400454694301
1419867_a_at	Ankhd1	-0.31387	0.00315902730411922	0.113594817005492
1417435_at	Large	0.377943750000001	0.00317558194384901	0.114009421370149
1448851_a_at	Dnajc5	-0.356721249999998	0.00320067121269403	0.11472864109957
1449110_at	Rhob	0.369964749999999	0.00321346723487081	0.114953005145771
1452222_at	Utrn	-0.339438999999997	0.00322313797974139	0.114953005145771
1451827_a_at	Nox4	-1.06980425	0.00322412933441552	0.114953005145771
1451448_a_at	1110005A03Rik	-0.405087249999998	0.00322832499130924	0.114953005145771
1427333_s_at	Srsf15	-0.272253749999998	0.00324096164335683	0.114953005145771
1427978_at	4732418C07Rik	-0.241149	0.00324274823541583	0.114953005145771
1416645_a_at	Afp	0.564159000000001	0.00324842674511603	0.114953005145771
1427685_a_at	Synj2	0.456425250000001	0.00325764178428365	0.114953005145771
1448229_s_at	Ccnd2	-0.340026	0.00325842106838543	0.114953005145771
1434612_s_at	Sbno1	-0.290545999999999	0.00326158695134178	0.114953005145771
1426326_at	Zfp91	-0.429955250000001	0.00326655598196245	0.114953005145771
1460244_at	Upb1	-0.27771225	0.00327596937024994	0.114953005145771
1417629_at	Prodh	-0.460817999999998	0.00328097354948181	0.114953005145771
1417448_at	1810008A18Rik	-0.39230975	0.00328713661935494	0.114953005145771
1434311_at	Cnot6l	-0.352764	0.00329175935721098	0.114953005145771
1434736_at	Hlf	-0.662805999999999	0.00329297051037736	0.114953005145771
1449714_at	Fam73b	0.304442499999999	0.0032962866000819	0.114953005145771
1437477_at	Lrrfip1	-0.354224500000001	0.00330143038072674	0.114953005145771
1448210_at	Rab1	0.29694025	0.0033080744182475	0.114953005145771
1420917_at	Prpf40a	-0.35845225	0.0033182886854603	0.114953005145771
1423068_at	Ift172	-0.267308249999999	0.0033189035120651	0.114953005145771
1425088_at	Scnn1a	-0.532722999999999	0.00332259763395584	0.114953005145771
1427895_at	2310004N24Rik	0.549697750000001	0.00332485996367794	0.114953005145771
1455900_x_at	Tgm2	0.568769750000001	0.00333201150592834	0.114953005145771
1422000_at	Akr1c12	-0.334121249999999	0.00333358648681875	0.114953005145771
1454899_at	Lpp	-0.31488225	0.0033645580655506	0.115844950693996
1426726_at	Gm8801 /// Ppp1r10	-0.598053	0.00337221339997019	0.115914117868516
1434866_x_at	Cpt1a	0.537146749999998	0.00337678413006122	0.115914117868516
1429186_a_at	Cdadc1	-0.353343249999998	0.00338632263670326	0.116065952608454
1428092_at	Cdc5l	-0.301704749999999	0.00339905032792547	0.116326473515278
1453324_at	Nip7	-0.357879999999999	0.00341387192040294	0.116568817630505
1418825_at	Irgm1	0.563722500000001	0.00341640651054588	0.116568817630505
1437511_x_at	Clcc1	-0.3095245	0.00342925784172858	0.116831622265498
1421622_a_at	Rapgef4	0.62047875	0.00345650706205948	0.117583426144122
1449934_at	Pura	-0.315363749999999	0.00348388622389105	0.118337392844443
1425991_a_at	Kank2	-0.4295925	0.0035092889271184	0.119022071384628
1418900_at	Ufm1	-0.3093275	0.00352711139985973	0.119447996511668
1429109_at	Msl2	-0.376263750000001	0.00353357263153081	0.119488469462644
1439367_x_at	Arf4	0.404926249999999	0.00354859014805639	0.119725462320138
1418397_at	Zfp275	-0.366158	0.00355813554607673	0.119725462320138
1423047_at	Tollip	-0.250144500000001	0.00355893289481233	0.119725462320138
1417406_at	Sertad1	-0.514551750000001	0.00356168739824121	0.119725462320138
1451828_a_at	Acsl4	0.673388000000003	0.00357239414351173	0.119907726503375
1420376_a_at	H3f3b	0.294905250000001	0.00357982122914828	0.119979532776033
1435364_at	Cyhr1	-0.422798999999999	0.0036273852791725	0.121279273157732
1454802_x_at	Arih2	-0.280252000000001	0.00362929160308946	0.121279273157732
1418238_at	Ivd	-0.399975750000001	0.00364717552428608	0.121697665655958
1423986_a_at	Shisa5	0.419342749999998	0.00367379036708427	0.122405731907698
1453196_a_at	Oasl2	0.9282545	0.00371148902175228	0.123343572674421
1456377_x_at	Limd2	-0.719205749999999	0.00371281005450109	0.123343572674421
1417357_at	Emd	-0.314547999999998	0.00372224601010123	0.123426015154289
1451221_at	BC018507	-0.287877749999998	0.00372617101721852	0.123426015154289
1452307_at	Cables2	-0.3169505	0.00374800144521391	0.123855281979714
1460307_at	Akt3	0.258052250000002	0.00375004754165112	0.123855281979714
1426967_at	Axin1	-0.280295499999999	0.00376837329429254	0.124014821232901
1422957_at	Ccr3	0.285425250000001	0.00377370366774976	0.124014821232901
1423060_at	Pa2g4	-0.280097999999999	0.0037799332252904	0.124014821232901
1424354_at	Tmem140	0.59199375	0.00378149784538009	0.124014821232901
1425157_x_at	Tspan33	-0.33832675	0.00378220609489498	0.124014821232901
1426727_s_at	Gm8801 /// Ppp1r10	-0.5620805	0.00380067823184736	0.124440676884006
1416180_a_at	Rdx	-0.322742500000002	0.00380824827730556	0.124486781219315
1416007_at	Satb1	-0.34742075	0.00381305918675292	0.124486781219315
1429369_at	Tnpo3	-0.311473000000001	0.0038289000701895	0.124824342805459
1426238_at	Bmp1	-0.317010499999999	0.00383921623208908	0.124839524224047
1424223_at	1700020C11Rik	-0.511629000000003	0.00384036967423468	0.124839524224047
1423680_at	Fads1	0.638080750000004	0.00385092810932117	0.124992191382701
1421031_a_at	2310016C08Rik	0.609628750000001	0.00385608347148042	0.124992191382701
AFFX-BioB-M_at	---	-0.276850749999999	0.0038898025590681	0.12577611670951
1417371_at	Peli1	-0.279044000000003	0.00389599860681314	0.12577611670951
1427888_a_at	Spna2	0.33741225	0.00389689775437575	0.12577611670951
1448016_at	Sass6	0.295202750000001	0.00390268278338375	0.125783909595138
1418514_at	Mtf2	-0.329671750000001	0.00391056801750495	0.125859274208776
1426540_at	Endod1	0.367344500000002	0.00392756413501722	0.126205263732075
1421166_at	Atrn	0.236795000000001	0.00394074296406654	0.126205263732075
1451224_at	Scamp5	0.423817	0.00394385010968441	0.126205263732075
1418432_at	Cab39	-0.378970250000001	0.00394408583421339	0.126205263732075
1452581_at	Rprd1b	-0.401025500000001	0.00394912901056735	0.126205263732075
1425913_a_at	Spats2l	0.659804249999997	0.00395522721857332	0.126222370730561
1433702_at	Ermp1	0.456806499999995	0.00396343771385113	0.126230299513528
1455581_x_at	9530028C05	0.435717499999999	0.00396660218392004	0.126230299513528
1418495_at	Zc3h8	-0.42000775	0.00398254689246707	0.126301992665821
1450010_at	Hsd17b12	0.343138250000001	0.00399544468757366	0.126301992665821
1422677_at	Dgat2	-0.368874749999998	0.0039954855771209	0.126301992665821
1451860_a_at	Trim30a	0.7916615	0.00399770045345648	0.126301992665821
1450942_at	Zfp830	-0.33731725	0.00400078022677418	0.126301992665821
1428248_at	Nfx1	-0.318654500000001	0.00400562366424213	0.126301992665821
1436677_at	1810032O08Rik	0.39279975	0.00401161763624056	0.126301992665821
1432827_x_at	Ubc	0.4368965	0.00402114777326577	0.126301992665821
1455066_s_at	Mia3	-0.287802249999999	0.00402519554397407	0.126301992665821
1449885_at	Tmem47	0.326378249999998	0.00402941077826264	0.126301992665821
1427456_at	Wdfy3	-0.346330749999999	0.00403528660669721	0.126301992665821
1449043_at	Naga	-0.294753249999999	0.00404416444372107	0.126301992665821
1460718_s_at	Mtch1	-0.381097749999999	0.00404628121144255	0.126301992665821
1431726_a_at	Tmem80	0.276437500000001	0.00404678486857876	0.126301992665821
1451565_s_at	Uroc1	-0.272229999999999	0.00406188781942151	0.12652393118038
1422609_at	Arpp19	0.527317500000001	0.00406504829574688	0.12652393118038
1416266_at	Pdyn	0.254202249999999	0.00407179290388863	0.12652881562706
1437992_x_at	Gja1	0.419813	0.00407866168180886	0.12652881562706
1422123_s_at	Ceacam1 /// Ceacam2	-0.571554750000001	0.00408193446624098	0.12652881562706
1415988_at	Hdlbp	-0.462811250000001	0.00409481972907939	0.126755060917887
1449041_a_at	Trip6	0.38532675	0.00411160220974342	0.127101163677218
1415764_at	Zc3h11a	-0.250452999999997	0.00413755086512685	0.127270898151021
1427150_at	Mll3	-0.315073000000001	0.00413938449621514	0.127270898151021
1448439_at	D17Wsu104e	-0.314786749999999	0.00414040289041168	0.127270898151021
1460726_at	Adss	0.255260249999997	0.00414347896274113	0.127270898151021
1418280_at	Klf6	0.817325	0.00414993793612919	0.127270898151021
1448545_at	Sdc2	-0.406352999999996	0.0041553899388158	0.127270898151021
1422665_a_at	Pcmt1	-0.299102750000001	0.00416118480214831	0.127270898151021
1426894_s_at	Fam102a	0.6167315	0.00417523227304398	0.127270898151021
1420997_a_at	Gpi1	0.424045749999999	0.00417681417088942	0.127270898151021
1435110_at	Unc5b	0.3030515	0.0041784920649526	0.127270898151021
1436320_at	---	0.48752275	0.00418078399138751	0.127270898151021
1427489_at	Itga8	0.560950500000001	0.00418440238081364	0.127270898151021
1425853_s_at	Prlr	-1.042049	0.00419657412735845	0.127308867531931
1436364_x_at	Nfix	-0.37032525	0.00419810875059449	0.127308867531931
1450012_x_at	Ywhag	0.399795499999998	0.00420248311068384	0.127308867531931
1416454_s_at	Acta2	0.605955499999999	0.00422730046347168	0.127628702936333
1448573_a_at	Ceacam10	-0.25106825	0.00424383992470023	0.127628702936333
1448605_at	Rhoc	0.528444500000001	0.00424430048774771	0.127628702936333
1434348_at	Fez2	0.307890999999996	0.00424724985624849	0.127628702936333
1424810_at	Tasp1	-0.371942250000001	0.00425091979674984	0.127628702936333
1424316_at	Slc25a19	-0.295103750000002	0.0042549615758862	0.127628702936333
1452364_at	Suz12	-0.28277475	0.00425789339696955	0.127628702936333
1449813_at	Zfp30	-0.45324725	0.00425804002304118	0.127628702936333
1419045_at	Slc25a23	-0.295058749999999	0.0042678204462192	0.127753094887485
1435742_at	Smek1	-0.317598749999998	0.00428157040072088	0.127995826603896
1448026_at	Chd7	-0.296241249999998	0.00429928594854531	0.128332217605883
1421751_a_at	Psmd14	0.340925749999998	0.0043041347553141	0.128332217605883
1438169_a_at	Frmd4b	0.73654475	0.00431054108364446	0.128354563238704
1449141_at	Fblim1	0.260273749999998	0.00434476001146033	0.128874259354894
1423871_at	Tmem63a	-0.351901250000003	0.0043526804116616	0.128874259354894
1416167_at	Prdx4	-0.282405749999999	0.00435351802084239	0.128874259354894
1417960_at	Cpeb1	0.340257250000001	0.00435621053867824	0.128874259354894
1427461_at	BC005561	-0.315982749999999	0.00435639298921127	0.128874259354894
1427951_s_at	Ccdc28a	0.391053750000001	0.00437103201596364	0.128975921652028
1418086_at	Ppp1r14a	-0.799859999999999	0.00437119804981973	0.128975921652028
1425629_a_at	Nol6	0.25536975	0.00439685341483111	0.129349358231871
1437236_a_at	Zfp110	-0.367819999999998	0.00440056750834799	0.129349358231871
1455605_at	Rufy3	-0.3549425	0.00440095656919367	0.129349358231871
1424640_at	Arl8a	0.34248875	0.00441063286221975	0.129466053872919
1449800_x_at	Phf7	-0.286498500000002	0.00442336882025283	0.129650046163926
1450534_x_at	H2-K1	0.309896000000001	0.00443097416058906	0.129650046163926
1418115_s_at	Tor1aip2	0.300448250000001	0.00443404300675216	0.129650046163926
1426073_at	Twsg1	0.262905	0.00444588783012716	0.129829079621088
1460349_at	Prr14	-0.308152999999997	0.0044660124156531	0.129896022720302
1421792_s_at	Trem2	0.350817749999999	0.00446661512904602	0.129896022720302
1452333_at	Smarca2	-0.467615750000001	0.0044709510761151	0.129896022720302
1435270_x_at	N6amt2	0.370223000000002	0.00447369418805609	0.129896022720302
1425319_s_at	Snrnp48	-0.318652	0.00448184995474332	0.129896022720302
1416156_at	Vcl	0.287385	0.00448252912252078	0.129896022720302
1426388_s_at	Ryk	-0.230786	0.00449688959299745	0.130078429095569
1416009_at	Tspan3	0.25144225	0.00450028941560254	0.130078429095569
1417309_at	Tob2	-0.368907	0.00451658055586821	0.130383222407951
1417251_at	Palmd	0.419352749999998	0.00452376795363073	0.130424771115478
1417572_at	Mpg	-0.327994500000001	0.00453577515701592	0.130539609460268
1427711_a_at	Ceacam1	-0.759895750000001	0.00453925746426406	0.130539609460268
1419510_at	Ces1e	-1.11191425	0.00456579186742738	0.131010730487928
1425665_a_at	Srp54a /// Srp54b /// Srp54c	0.26109175	0.00456718765165056	0.131010730487928
1449549_at	Efnb2	0.267609	0.00458004004798762	0.131049598009771
1450376_at	Mxi1	-0.2816785	0.00458009392779851	0.131049598009771
1453939_x_at	Gm9706	0.436102500000001	0.00460060420038626	0.131198142199084
1450199_a_at	Stab1	-0.300803250000002	0.00460139982510782	0.131198142199084
1424569_at	Ddx46	-0.3052665	0.00460263204894099	0.131198142199084
1434436_at	Morc4	0.593124750000001	0.00462318319596792	0.131463551521448
1425305_at	Zfp295	0.331386500000002	0.00462631894756495	0.131463551521448
1434739_at	Fmr1nb	-1.51531575	0.00462932470981211	0.131463551521448
1417961_a_at	Trim30a	0.805116750000002	0.004662504369809	0.132240280188708
1424638_at	Cdkn1a	0.770428749999999	0.0046740483088428	0.132291269049917
1452628_at	Bag5	-0.255676750000003	0.00467976178500091	0.132291269049917
1416304_at	Litaf	0.416508	0.0046847065927866	0.132291269049917
1416859_at	Fkbp3	-0.236536500000001	0.004687623636674	0.132291269049917
1424086_at	Oaf	-0.235117999999998	0.00469674843925662	0.132345373128862
1420142_s_at	Pa2g4	-0.39661825	0.00470120629095913	0.132345373128862
1435454_a_at	BC006779	0.479901250000001	0.00470919575577987	0.132406012018148
1434946_at	Dnajc27	0.227634250000001	0.00473887976623181	0.132823417814318
1437984_x_at	Bat1a	0.270867750000003	0.00473992888952528	0.132823417814318
1416658_at	Frzb	0.421578999999998	0.00474160283955918	0.132823417814318
1437666_x_at	Ubc	0.470728249999999	0.00474922414264704	0.132872867813393
1427776_a_at	Fgfr4	-0.3334375	0.00476160695484825	0.132982461556755
1450708_at	Scg2	0.246298249999999	0.00476486299011201	0.132982461556755
1421679_a_at	Cdkn1a	0.694391249999999	0.00478100755017091	0.133269117092602
1425473_at	Med17	-0.266016249999999	0.0047906140002882	0.133308368090428
1415787_at	Ganab	-0.290711250000001	0.00479416608029039	0.133308368090428
1460682_s_at	Ceacam1 /// Ceacam2	-0.325523499999999	0.00481370376862438	0.133687807233889
1448596_at	Slc6a8	0.22165425	0.00483121710337089	0.133902675362986
1434317_s_at	Tex10	-0.242451500000001	0.00484816488778228	0.133902675362986
1452299_at	Wwp1	-0.230872000000002	0.00485118526092442	0.133902675362986
1418918_at	Igfbp1	1.90431175	0.00485170468068992	0.133902675362986
1424114_s_at	Lamb1	0.2923855	0.00485987324257921	0.133902675362986
1422824_s_at	Eps8	0.69426425	0.00486596991268212	0.133902675362986
1455625_at	Taf10	-0.329000500000001	0.00486980072063766	0.133902675362986
1424007_at	Gdf10	0.994671	0.00487094533950777	0.133902675362986
1453124_at	Tnpo3	-0.29005525	0.00487455310047714	0.133902675362986
1418572_x_at	Tnfrsf12a	0.505914000000002	0.00490190953021581	0.134359672308804
1417261_at	Mbtd1	-0.33718075	0.00490303255494446	0.134359672308804
1425577_at	Zmym5	-0.396366000000004	0.00491596031182254	0.134551434831428
1423194_at	Arhgap5	-0.357518499999998	0.00492707074327639	0.134693054415592
1436291_a_at	Dpys	-0.251251	0.00494148755591989	0.13476641453342
1416897_at	Parp9	0.33966925	0.00494163318165737	0.13476641453342
1460708_s_at	Cdc42	0.235957999999998	0.00496419878321707	0.135219292186309
1416874_a_at	Paf1	-0.272409249999999	0.00497682019474325	0.135248474615773
1426716_at	Tdrd7	0.239064500000005	0.00500231944014321	0.135248474615773
1429104_at	Limd2	-0.518161000000001	0.0050040361231691	0.135248474615773
1452322_a_at	Brwd1	-0.34458775	0.00501932861047892	0.135248474615773
1422619_at	Ppap2a	-0.313614250000001	0.00501939415398373	0.135248474615773
1435524_at	Snhg8	-0.295329999999996	0.00502133150521981	0.135248474615773
1434892_x_at	Rbbp4	-0.283381000000002	0.00502645536499414	0.135248474615773
1451019_at	Ctsf	-0.344526499999999	0.0050274550899961	0.135248474615773
1437024_at	Smpd4	-0.311375249999999	0.0050310965097296	0.135248474615773
1449430_a_at	Treh	0.393382750000001	0.00503916778489943	0.135248474615773
1417879_at	Nenf	0.507312249999996	0.00504035604229222	0.135248474615773
1427209_at	Baz2a	-0.253593499999999	0.00504056520119657	0.135248474615773
1425617_at	Dhx9	-0.413907250000001	0.00504275934442238	0.135248474615773
1423584_at	Igfbp7	0.364400750000001	0.00505930340173886	0.13546252915168
1425240_at	BC011426	-0.24587125	0.00506268068402931	0.13546252915168
1460318_at	Csrp3	0.384886249999997	0.00507511600159953	0.13547871141639
1418706_at	Slc38a3	-0.267324250000001	0.00507785721418027	0.13547871141639
1435405_at	Setd4	-0.732995249999999	0.00508119803505281	0.13547871141639
1449382_at	Slc6a12	-0.352608249999999	0.00508734068878604	0.135483286653234
1426597_s_at	Iffo2	-0.555485750000001	0.00510758548614188	0.135862971489518
1423668_at	Zdhhc14	-0.412101000000002	0.00512474787355851	0.136002660803594
1422986_at	Esrrb	0.283525249999999	0.00513775613133871	0.136002660803594
1427136_s_at	Srsf12	-0.2789275	0.00514629351044294	0.136002660803594
1420021_s_at	Suz12	-0.201654250000001	0.00514698009638303	0.136002660803594
1436300_at	Dstyk	-0.270511000000001	0.00514700763237992	0.136002660803594
1450869_at	Fgf1	-0.49379925	0.00514880060071783	0.136002660803594
1425826_a_at	Sorbs1	0.49204625	0.00516799898294115	0.136351042933645
1428141_at	Gga2	0.35759475	0.00517948268053976	0.136393957445488
1419402_at	Mns1	-0.242126500000002	0.00518164792058221	0.136393957445488
1426245_s_at	Mapre2	-0.253983999999997	0.00519624520573164	0.136593211296857
1423571_at	S1pr1	-0.529255250000001	0.00520178533829622	0.136593211296857
1455601_at	LOC100504714	-0.45522	0.00521298171413694	0.136593211296857
1419178_at	Cd3g	-0.390008000000001	0.00521329753120662	0.136593211296857
1449574_a_at	Cdc42	0.243877999999999	0.00522255784605272	0.136678013295198
1433724_at	D15Ertd621e	-0.321177499999996	0.00523275752986651	0.136787175521511
1424246_a_at	Tes	0.4382245	0.00524346304880877	0.13690929410526
1449025_at	Ifit3	0.848586499999998	0.00527442511975351	0.137357443911719
1450671_at	Cryba1	0.26058375	0.00528069706168398	0.137357443911719
1416913_at	Ces1c	-0.300023749999998	0.00528254416772942	0.137357443911719
1418031_at	Myo9b	0.2895515	0.00528484127522832	0.137357443911719
1451230_a_at	Wbp5	0.259953749999998	0.00529495249860727	0.137462782829976
1416680_at	Ube3a	-0.224296000000002	0.00530169512904694	0.137480528546372
1452917_at	Rfc5	-0.342500499999998	0.00530982893753063	0.137534267799737
1456193_x_at	Gpx4	0.343550999999998	0.00532236288628367	0.137672343530341
1451391_at	2700050L05Rik	-0.438947000000001	0.00532937604660194	0.137672343530341
1420339_at	Memo1	-0.26406675	0.00533941245484581	0.137672343530341
1449670_x_at	Gpr137b	0.3490615	0.00533942980637728	0.137672343530341
1449040_a_at	Sephs2	-0.236363250000002	0.00535895614311262	0.138018972630222
1417150_at	Slc6a4	0.243995249999999	0.00536778875408725	0.138089712959456
1417084_at	Eif4ebp2	-0.307684499999997	0.00538469887725178	0.138367856766526
1418190_at	Pon1	-0.324454749999997	0.00541678442768758	0.139034885366777
1451511_at	Hibch	0.411379499999999	0.00543072583335125	0.139070707979342
1455446_x_at	Acadsb	-0.394048750000003	0.00543798750725931	0.139070707979342
1424883_s_at	Srsf7	-0.3570925	0.00544112096454536	0.139070707979342
1418486_at	Vnn1	1.629778	0.00544866648979491	0.139070707979342
1449442_at	Pex11a	0.734455999999998	0.00545151576142565	0.139070707979342
1457675_at	2510002D24Rik	-0.2597155	0.00547497006931295	0.139070707979342
1427037_at	Eif4g1	-0.526317749999999	0.0054768329505139	0.139070707979342
1452288_at	Mtmr10	-0.207243499999999	0.00547903013364262	0.139070707979342
1425210_s_at	Zfp84	-0.4195045	0.00548118155618229	0.139070707979342
1426165_a_at	Casp3	-0.596246499999999	0.00548181974429221	0.139070707979342
1418022_at	Naa15	-0.236743500000001	0.00548560086564616	0.139070707979342
1452246_at	Ostf1	0.318154499999999	0.00551984729845546	0.139767603075514
1418848_at	Aqp7	0.404663749999998	0.00553548353984737	0.139767603075514
1427694_at	Gnrhr	0.302664249999999	0.00554074691594514	0.139767603075514
1450355_a_at	Capg	0.537185749999999	0.00554217839382757	0.139767603075514
1455918_at	Adrb3	0.796416499999999	0.00554388905984852	0.139767603075514
1418714_at	Dusp8	0.438219749999999	0.00555142027161201	0.139802137583659
1424166_at	Msh3	-0.323452499999999	0.00556696931926553	0.140021574908126
1460358_s_at	Nudt22	-0.26715975	0.00557247607501269	0.140021574908126
1415724_a_at	Cdc42	0.238449749999999	0.00558041455035966	0.140065936004049
1452260_at	Cidec	1.99757625	0.00560823303572353	0.140490301850103
1452611_at	Ltn1	-0.249833499999998	0.00560970530966033	0.140490301850103
1417266_at	Ccl6	0.935654499999998	0.00563134126070987	0.140876662850614
1421998_at	Tor3a	0.704567	0.00564385295998143	0.140982278426197
1437237_x_at	Zfp110	-0.40490325	0.005651635911709	0.140982278426197
1448567_at	Tmem115	-0.24924525	0.0056542033216324	0.140982278426197
1420372_at	Sntb2	-0.298969	0.00567147762412776	0.141257768706322
1448810_at	Gne	-0.309329749999998	0.00567794439737811	0.141263770149681
1425217_a_at	Synj2	0.287584000000001	0.00568639580452919	0.141319080837642
1422805_a_at	Ing3	-0.375153999999998	0.00570495253349357	0.141625134556859
1452734_at	Rnaset2a /// Rnaset2b	-0.259294499999999	0.00571477989126642	0.14171404998124
1425392_a_at	Nr1i3	-0.515776000000002	0.00573662843064789	0.141995696539734
1417384_at	Entpd5	0.428925750000001	0.00574488488979568	0.141995696539734
1415800_at	Gja1	0.470800250000002	0.00574491183003418	0.141995696539734
1417549_at	Zfp68	-0.385691250000001	0.00577587643236221	0.142463856430824
1425621_at	Trim35	-0.235875250000001	0.00577641022108234	0.142463856430824
1427623_at	Herc2	0.28497525	0.0057840425167189	0.142477499794728
1424579_at	Slc35a3	-0.317415250000002	0.00578952202779812	0.142477499794728
1415779_s_at	Actg1	0.583877500000002	0.0058027175877591	0.142647521198542
1450591_at	Olfr154	0.26359625	0.00581189454861871	0.142718492757747
1452885_at	Srsf2ip	-0.307061499999999	0.00581824500133526	0.142719977384105
1455511_at	Sephs1	-0.37692375	0.00583921547037551	0.14307969656892
1451459_at	Ahctf1	-0.376886750000001	0.00585804268264478	0.14318305475855
1435666_at	Mast3	-0.42493025	0.00585925440130277	0.14318305475855
1451152_a_at	Atp1b1	-0.379793750000001	0.00586236482462288	0.14318305475855
1427896_at	Suds3	-0.227429500000003	0.00587466271857376	0.143329136649934
1426965_at	Rap2a	-0.484111250000004	0.00588328538343495	0.143385333351385
1448766_at	Gjb1	-0.296615000000003	0.00589986831709725	0.143557282809109
1420943_at	Zfp185	0.289575249999999	0.00590299448483468	0.143557282809109
1448961_at	Plscr2	0.442191250000001	0.00591663105944753	0.143734859463452
1422507_at	Cstb	0.279867250000002	0.00592753436907755	0.143845727095582
1426785_s_at	Mgll	0.50497375	0.00595243026336831	0.144295558414345
1431692_a_at	Cblc	0.289113249999998	0.00598322408829045	0.144887251401612
1452629_at	Safb2	-0.33920075	0.00600162200709229	0.145177828721667
1416681_at	Ube3a	-0.3599815	0.00600898730205887	0.145178967691244
1420715_a_at	Pparg	1.155579	0.00601446582766724	0.145178967691244
1454640_at	Chchd7	-0.268884250000001	0.00603646376975546	0.145555114703243
1430029_a_at	Tspan31	0.352561250000001	0.00604302695924525	0.145558685462075
1426210_x_at	Parp3	0.36542375	0.00606526872460116	0.145894227741771
1422517_a_at	Znrd1	-0.271143250000002	0.00608610530441655	0.145894227741771
1438403_s_at	Malat1	-0.370525999999998	0.00608699385731973	0.145894227741771
1420817_at	Ywhag	0.272850749999996	0.00608828839600708	0.145894227741771
1426456_a_at	Pias2	-0.380417249999998	0.00608951851371601	0.145894227741771
1455184_at	Mobkl1a	-0.231636499999999	0.00609553670776549	0.145894227741771
1460689_at	Pppde2	-0.25261575	0.00610619750249763	0.145995386018621
1444952_a_at	Nucks1	-0.412869749999999	0.00611509406359058	0.146054194003021
1417703_at	Pvrl2	0.541793749999998	0.00612601590609391	0.146161199694291
1419131_at	F13b	-0.299198499999996	0.00613382396735907	0.146193766616993
1423228_at	B4galt6	0.337962	0.00614505703357656	0.146307811219152
1452099_at	AA408296	-0.326220750000001	0.00615643163331512	0.146327439263141
1415842_at	Mlst8	0.2364815	0.00616522375912491	0.146327439263141
1455129_at	Mtdh	-0.228286500000001	0.00616890199618595	0.146327439263141
1421217_a_at	Lgals9	0.39925025	0.00617167736336828	0.146327439263141
1424718_at	Mapt	0.274027749999998	0.00618717709602402	0.14644659720262
1422680_at	Ctr9	-0.26878875	0.00618961157855057	0.14644659720262
1448111_at	Ctps2	0.785002499999998	0.00620446843936336	0.146645196759536
1453184_at	Fam83g	0.217198499999999	0.00622161231596351	0.14668053340189
1418366_at	Hist2h2aa1 /// Hist2h2aa2 /// Hist2h2ac /// Hist2h3c1	-0.33037575	0.00622645577539074	0.14668053340189
1420979_at	Pak1	0.5762155	0.00623827529005343	0.14668053340189
1457272_at	---	-0.321126999999999	0.00624426007840794	0.14668053340189
1417623_at	Slc12a2	-0.690953250000001	0.00624897451095776	0.14668053340189
1415911_at	Impact	0.446556499999998	0.00625058896637192	0.14668053340189
AFFX-GapdhMur/M32599_3_at	Gapdh	0.351630999999996	0.00625121532832208	0.14668053340189
1417973_at	Itih1	-0.45903225	0.0062638274033541	0.146729688282908
1437670_x_at	Cd151	0.2026605	0.00627725368852198	0.146729688282908
1421444_at	Pgr	0.25419075	0.00627925388265601	0.146729688282908
1426541_a_at	Endod1	0.52796225	0.0062854334616438	0.146729688282908
1424244_at	Rwdd4a	-0.356894749999999	0.00628564376425678	0.146729688282908
1416497_at	Pdia4	-0.218564499999999	0.00633154656976942	0.147649323399865
1449316_at	Cyp4f15	-0.239625250000003	0.00635060624043507	0.147941740857774
1415918_a_at	Tpi1	0.260007999999999	0.00639534553737751	0.148733878127033
1449623_at	Txnrd3	-0.4302585	0.00639787513050367	0.148733878127033
1454454_at	Elavl2	0.280008749999999	0.00640427496386562	0.148733878127033
1456494_a_at	Trim30a /// Trim30d	0.655564999999999	0.00641421304543713	0.14881236605416
1427317_at	Kin	-0.269975999999999	0.00643648460341427	0.149176543055638
1453836_a_at	Mgll	0.566693500000003	0.00647292510319086	0.149709197020348
1428803_at	Acot6	0.472990250000001	0.00648133622331245	0.149709197020348
1426128_a_at	Kcnq2	0.24625725	0.00648160454154445	0.149709197020348
1421148_a_at	Tial1	-0.302537999999998	0.00648585899828126	0.149709197020348
1427311_at	Bptf	-0.461519749999999	0.00651903379114441	0.150117401208262
1427253_s_at	Suz12	-0.2702665	0.00653141204530237	0.150117401208262
1452321_at	Brwd1	-0.419138250000001	0.00653716803009613	0.150117401208262
1426327_s_at	Cntf /// U05342 /// Zfp91	-0.441053749999999	0.00654066795312167	0.150117401208262
1419506_at	Ggps1	-0.38393775	0.00654071969876472	0.150117401208262
1455152_at	AI462493	-0.266146249999998	0.00654323974415916	0.150117401208262
1448261_at	Cdh1	0.631921999999999	0.00655605506815558	0.150259484339849
1434205_at	Ppp2r5c	0.233980499999999	0.00656558855904544	0.150326139661696
1422698_s_at	Jarid2	-0.27111175	0.00658677098919105	0.150612277537282
1449459_s_at	Asb13	0.292422999999999	0.00659517665992811	0.150612277537282
1417758_at	Itga2b	0.2245415	0.00659799928920486	0.150612277537282
1426226_at	Dyrk1a	-0.262784	0.00661219792997935	0.150754086130207
1448009_at	Uggt1	-0.353713999999998	0.00662467664872214	0.150754086130207
1451755_a_at	Apobec1	0.573295750000002	0.00662661011395892	0.150754086130207
1424286_at	Prkx	0.320047	0.00663078792234227	0.150754086130207
1429240_at	Stard4	-0.260936000000001	0.00664029840968746	0.150819190105914
1423890_x_at	Atp1b1	-0.398724500000002	0.00667418221946043	0.151437194559557
1437503_a_at	Shisa5	0.448870749999999	0.0066913802804118	0.151675742819724
1419642_at	Purb	-0.286245749999999	0.00671185511879776	0.15186684960327
1425033_at	Slc17a2	-0.297027750000005	0.00671829748045182	0.15186684960327
1419920_s_at	Usp7	-0.201202500000001	0.00672514813132107	0.15186684960327
1451390_s_at	Zfand2b	-0.227750500000001	0.00672658368670277	0.15186684960327
1417041_at	Polr1c	-0.327513999999997	0.00676033150080725	0.152477059396935
1425297_at	Zfp825	-0.254952250000001	0.00677121776804462	0.15257093461463
1450980_at	Gtpbp3	0.30017325	0.0068051771456276	0.152899546261453
1454791_a_at	Rbbp4	-0.265186250000003	0.00680734472956155	0.152899546261453
1448704_s_at	H47	-0.247700499999999	0.00680819565658403	0.152899546261453
1424119_at	Prkab1	-0.275037999999999	0.00681898413201719	0.152899546261453
1426983_at	Fnbp1	-0.369775749999999	0.0068256990479429	0.152899546261453
1435716_x_at	Snrpn /// Snurf	0.305311999999997	0.0068316760956188	0.152899546261453
1427347_s_at	Tubb2a	1.51382875	0.00683629519437329	0.152899546261453
1427969_s_at	Zfp654	-0.3811545	0.00684233655855025	0.152899546261453
1438204_at	Hist1h1c	0.284582249999999	0.00684644949324092	0.152899546261453
1420965_a_at	Enc1	1.012313	0.0068581786653569	0.152963446440401
1418969_at	Skp2	-0.2905205	0.00686316685072033	0.152963446440401
1452669_at	Fam53c	-0.225855000000003	0.00686982758399022	0.152963446440401
1417125_at	Ahcy	-0.204750250000004	0.00687627656981971	0.152963446440401
1451393_at	Pex26	-0.312711999999999	0.00689887159768338	0.153280872017829
1452180_at	Phf17	-0.505533749999999	0.00690405690622395	0.153280872017829
1437165_a_at	Pcolce	0.43260025	0.00692020268825705	0.15348914857923
1419292_at	Htra3	0.366181749999999	0.00692983634529324	0.15349926226027
1416290_a_at	Psmc4	0.283770749999995	0.00693418879756617	0.15349926226027
1424123_at	Mfsd7c	-0.5191285	0.00694350535117124	0.153555688516643
1424367_a_at	Homer2	-0.561244749999998	0.00695331793368169	0.153622963890202
1460243_at	Sptlc2	0.346426750000001	0.00698582189004111	0.154155447697892
1423305_at	Extl1	-0.42243425	0.00699100730194493	0.154155447697892
1427889_at	Spna2	0.27758875	0.00700761481594663	0.154329222682321
1433613_at	Pank3	-0.218619	0.00701249134356428	0.154329222682321
1437203_at	Cbll1	-0.25349625	0.00702346482318859	0.154420946548594
1455285_at	Slc31a1	-0.213602499999999	0.00704494652521147	0.15469452037555
1427287_s_at	Itpr2	-0.288332500000001	0.00704954314977167	0.15469452037555
1422620_s_at	Ppap2a	-0.26218175	0.0070642242561797	0.154808480899965
1418090_at	Plvap	0.304859499999999	0.00708022832223605	0.154808480899965
1455725_a_at	H3f3b	0.259861250000002	0.00709024646902681	0.154808480899965
1423275_at	Ints6	-0.3211695	0.00710246383420703	0.154808480899965
1460359_at	Armcx3	0.86133175	0.0071046754003105	0.154808480899965
1448933_at	Pcdhb17	0.225783	0.00710548388030558	0.154808480899965
1449506_a_at	Eef1d	-0.252962250000001	0.00711000191793076	0.154808480899965
1415949_at	Cpe	0.325083750000001	0.00711507382197838	0.154808480899965
1421830_at	Ak4	-0.430817249999999	0.00712216916152413	0.154808480899965
1425134_a_at	Pigx	-0.232511500000001	0.00714053731544978	0.154808480899965
1451218_at	Edem1	-0.275230250000003	0.00714517816805914	0.154808480899965
1451182_s_at	Ankrd54	-0.282710250000001	0.00714602581669761	0.154808480899965
1423721_at	Tpm1	0.42465425	0.00714828935349569	0.154808480899965
1433750_at	Slc31a1	-0.260161500000001	0.00715025508960616	0.154808480899965
1449929_at	Dynlt3	0.271317749999998	0.00715936943476325	0.154825939348594
1452095_a_at	H47	-0.276072249999999	0.00716618688791825	0.154825939348594
1419087_s_at	Sf3a1	-0.361052750000001	0.00718719081563299	0.154825939348594
1437277_x_at	Tgm2	0.520598750000001	0.00719027010124054	0.154825939348594
1423149_at	Skp1a	0.21503225	0.00719227184001521	0.154825939348594
1449558_at	F8	0.211538749999999	0.00719367063749011	0.154825939348594
1428574_a_at	Chn2	-0.274034	0.00721081433331626	0.154825939348594
1456716_s_at	3110002H16Rik	-0.227288	0.00721432393779955	0.154825939348594
1451032_at	Fhl4	-0.2106545	0.00722617281693092	0.154825939348594
1418039_at	Rabl3	0.291082749999999	0.00723025773453202	0.154825939348594
1436609_a_at	Lrpap1	-0.2186775	0.00723093805841166	0.154825939348594
1420630_at	8430419L09Rik	-0.60748825	0.00723294383911459	0.154825939348594
1427682_a_at	Egr2	0.343491	0.00725152303958811	0.155057563761995
1416971_at	Cox7a2	0.226289250000002	0.00726112473086682	0.155057563761995
1434453_at	Polr3a	-0.294394500000001	0.00726426576813577	0.155057563761995
1424979_at	Aph1a	-0.29867575	0.00728280934762786	0.15530727828729
1454735_at	Odf2	-0.2505995	0.0072960223293607	0.1554009104983
1419365_at	Pex11a	0.680938000000001	0.0073008977783688	0.1554009104983
1452836_at	Lpin2	0.623904000000001	0.00731773258836653	0.155613263758235
1450388_s_at	Twsg1	-0.218345000000001	0.00737862120927071	0.156761156590218
1421379_at	Zfp354b	-0.53841375	0.00738752127463801	0.156803421629127
1417273_at	Pdk4	1.576818	0.00740073538817704	0.15689381211528
1418644_a_at	Stk11	-0.2096985	0.00740560920121045	0.15689381211528
1423868_at	Txnrd3	-0.400539999999999	0.00742716977729881	0.157203808066147
1418657_at	Ino80b	0.257955500000001	0.00745373911589121	0.157506515908555
1451450_at	2010011I20Rik	-0.26483275	0.00746102754350443	0.157506515908555
1425831_at	Zfp101	-0.317141249999999	0.00746829889507247	0.157506515908555
1449117_at	Jund	0.274749	0.00747390983655143	0.157506515908555
1426982_at	Flywch1	0.20123925	0.00747617971059998	0.157506515908555
1452148_at	Lrpap1	-0.334320500000002	0.0074896325216186	0.157643563929059
1421586_a_at	Cd46	0.24002925	0.00754583578243686	0.158679345601012
1421322_a_at	Irf9	0.343810749999999	0.00756071908307107	0.158845107402669
1426436_at	Tmem159	0.580367	0.00758327011834051	0.159171506924279
1435417_at	AI464131	-0.286015249999997	0.00759181148173876	0.159203514344411
1417659_at	Vps29	0.204847750000001	0.00761025765672953	0.159442978976171
1416328_a_at	Atp6v0e	0.188889249999999	0.00762301894206819	0.159467048789188
1451485_at	Luc7l3	-0.271510249999999	0.00762546266797132	0.159467048789188
1451790_a_at	Tfpi	0.20264125	0.0076670560393575	0.160136930723529
1420494_x_at	Ubc	0.495584749999999	0.0076730866958155	0.160136930723529
1447924_at	Nucks1	-0.228997250000001	0.00767866816338473	0.160136930723529
1426527_at	Toe1	-0.348569749999999	0.0076895539619056	0.160215943435532
1456706_at	4833441D16Rik	-0.2839905	0.00770275157496225	0.160215943435532
1438922_x_at	Slc25a5	0.39430175	0.00770899380185066	0.160215943435532
1418188_a_at	Malat1	-0.397670250000001	0.00771070120015871	0.160215943435532
1415953_s_at	Mark2	0.245406999999999	0.00773805050610488	0.160637114349057
1438999_a_at	Nfat5	-0.364267000000002	0.00778371439126533	0.161281568732534
1426767_at	Wdr90	-0.3870095	0.00779922257869332	0.161281568732534
1449741_at	Dsg2	-0.344268250000002	0.00780407268171089	0.161281568732534
1418006_at	Zc3h18	-0.303638750000001	0.00780667941333401	0.161281568732534
1434138_at	Prune	0.433927499999999	0.00780730127298651	0.161281568732534
1455013_at	Arih2	-0.209424999999998	0.00781174279581557	0.161281568732534
1434089_at	Synpo	0.7103965	0.00783224479921819	0.161462292363481
1449024_a_at	Hexa	0.551259249999999	0.00784796767507738	0.161462292363481
1433605_at	Inpp5a	-0.319666499999999	0.00785312251188603	0.161462292363481
1416920_at	Rbm4	-0.3060145	0.00786054339323728	0.161462292363481
1418443_at	Xpo1	0.262754249999999	0.00786303255862786	0.161462292363481
1452360_a_at	Kdm5a	-0.36253475	0.00786432858702725	0.161462292363481
1448621_a_at	Smpd1	-0.257674999999999	0.00787689670220541	0.161462292363481
1417038_at	9-Sep	0.526751749999999	0.00787746063386158	0.161462292363481
1425075_at	Gatad2b	-0.32353875	0.00788454032343486	0.161462292363481
1424186_at	Ccdc80	0.353677750000001	0.007893495699772	0.161499925543577
1452470_at	Cep350	-0.36901825	0.00790140021219838	0.161516009743046
1448547_at	Rassf3	-0.359423250000001	0.00792014048823498	0.161753364246671
1460429_at	Cdc5l	-0.208272250000002	0.0079308667732012	0.161826768960373
1439234_a_at	Tm2d2	-0.269558	0.00794235387966858	0.161881542582246
1423049_a_at	Tpm1	0.3914105	0.00795864088533132	0.161881542582246
1433666_s_at	Vps41	0.226840500000002	0.00795969022414116	0.161881542582246
1452202_at	Pde2a	-0.307476250000002	0.00796208909307122	0.161881542582246
1424928_at	2210018M11Rik	-0.257857250000001	0.00797739075481898	0.16204744514489
1426717_at	Nipa2	-0.275886250000003	0.00799812847471037	0.162184291272842
1448145_at	Wwp2	0.408429000000002	0.00800181796738781	0.162184291272842
1425518_at	Rapgef4	0.666053000000002	0.00800557101038267	0.162184291272842
1425093_at	P2rx3	-0.270297000000001	0.00802572130689929	0.162309894963539
1415802_at	Slc16a1	0.501378999999998	0.008028853851555	0.162309894963539
1426231_at	Vit	-0.272335	0.00804149390254542	0.162309894963539
1426306_a_at	Maged2	0.446137500000001	0.00804436440636997	0.162309894963539
1450816_at	Polg2	-0.334979249999999	0.00804753776262589	0.162309894963539
1420905_at	Il17ra	-0.278891999999999	0.00805540546036107	0.162324289427702
1436348_at	Gm505	-0.265735500000001	0.00806970019921215	0.16246805458751
1428626_at	Lysmd2	0.377252250000001	0.00808010178388952	0.162533253081962
1431722_a_at	Afmid	-0.415486499999999	0.00811178574462927	0.162607357617
1419022_a_at	Eno1 /// Gm5506 /// LOC100503183	0.564677000000003	0.0081150710413171	0.162607357617
1439384_at	Slc13a3	-0.262514000000001	0.00812830604381855	0.162607357617
1425637_at	---	0.291020499999999	0.00814694033893721	0.162607357617
1451081_a_at	Tcf25	-0.209522749999999	0.0081567425271348	0.162607357617
1426360_at	Zc3h11a	-0.406931499999999	0.00815679703892952	0.162607357617
1450783_at	Ifit1	1.09522075	0.00816510655361799	0.162607357617
1416066_at	Cd9	0.691467749999999	0.00816541141152098	0.162607357617
1425688_a_at	Dpys	-0.276025500000003	0.0081703360351482	0.162607357617
1438443_at	Zbtb20	-0.272570999999999	0.00817182841407926	0.162607357617
1425060_s_at	Clip1	-0.356504750000001	0.00817634261276737	0.162607357617
1426558_x_at	0610010B08Rik /// Gm14295 /// LOC627901	0.256490749999998	0.00817946078121496	0.162607357617
1438156_x_at	Cpt1a	0.55511175	0.00818261804924829	0.162607357617
1452496_at	Atp11c	-0.404548250000001	0.0081841164565277	0.162607357617
1425704_at	Dhrs11	-0.222833250000003	0.0082125705313239	0.16284195347811
1422684_a_at	Exoc4	0.327217000000001	0.00821695503603589	0.16284195347811
1452176_at	Nup153	-0.192678749999997	0.00823006856162334	0.16284195347811
1431694_a_at	Ctnnbip1	-0.26358725	0.00823097192835151	0.16284195347811
1452324_at	Pvt1	0.7757335	0.00823180787304505	0.16284195347811
1426648_at	Mapkapk2	0.227562000000001	0.00824802921816811	0.162904945837173
AFFX-b-ActinMur/M12481_M_at	Actb	0.288816499999999	0.00824986983087449	0.162904945837173
1418407_at	Pde8a	-0.497569500000001	0.00826377409077189	0.162904945837173
1416016_at	Tap1	0.420100750000001	0.00826921860306761	0.162904945837173
1420866_at	Zfp161	-0.242818	0.00827296218433967	0.162904945837173
1427469_at	Helz	-0.392840250000003	0.00827923733204289	0.162904945837173
1423813_at	Kif22	-0.2604825	0.00829707953570117	0.162904945837173
1438629_x_at	Grn	0.339039	0.00829963753660695	0.162904945837173
1422486_a_at	Smad4	-0.208330749999998	0.00830779774069957	0.162904945837173
1437381_x_at	Gpr172b	0.313204000000001	0.00831376810193587	0.162904945837173
1452648_at	Tbrg1	0.273511750000001	0.00833671009647128	0.162904945837173
1425917_at	H28	1.289594	0.00833749843100383	0.162904945837173
1420518_a_at	Igsf9	0.210954500000001	0.00833771495799355	0.162904945837173
1418189_s_at	Malat1	-0.376969999999996	0.00833939133042742	0.162904945837173
1460648_at	Nr2f6	-0.264108000000004	0.0083426860759275	0.162904945837173
1418571_at	Tnfrsf12a	0.5379425	0.008355279084936	0.162930354020239
1426138_a_at	Ube2j2	-0.197335250000002	0.00836399549148351	0.162930354020239
1418930_at	Cxcl10	0.994228250000001	0.00836552941531857	0.162930354020239
1417466_at	Rgs5	0.622882250000004	0.00838432887029787	0.162999956393882
1438712_at	Dennd2d	0.44459925	0.00838854104344278	0.162999956393882
1433569_x_at	Ran	0.22312625	0.00839608625324864	0.162999956393882
1453004_at	Slc22a23	-0.287598749999997	0.00839783821174299	0.162999956393882
1447999_x_at	Gapdh /// Gm2451 /// Gm2606 /// LOC100046480	0.455643999999999	0.00843358724925102	0.16347984586038
1456325_at	Cep68	-0.3471445	0.0084408390231068	0.16347984586038
1424442_a_at	Pja2	-0.21206175	0.00844994636569115	0.16347984586038
1419197_x_at	Hamp	-1.777875	0.00845600154552134	0.16347984586038
1453301_a_at	Alkbh4	-0.25399625	0.00846450491677562	0.16347984586038
1426570_a_at	Frk	0.703009000000001	0.00846579192974644	0.16347984586038
1450612_a_at	Pemt	-0.245112500000001	0.00848723168621281	0.163629567182803
1425777_at	Cacnb1	0.247375249999999	0.00848796829326396	0.163629567182803
1434597_at	Larp4b	-0.238004250000001	0.00851266928757556	0.16396643984303
1426458_at	Slmap	-0.274865750000002	0.00853850725757489	0.164324622285305
1426543_x_at	Endod1	0.2909225	0.00857112598367162	0.164734134697894
1450919_at	Mpp1	0.373502999999998	0.00857430643799969	0.164734134697894
1418232_s_at	Lims1	0.26628075	0.00858184457961005	0.164739469975763
1421416_at	Map2k7	0.19861125	0.00859769151605388	0.164904159340036
1439074_a_at	Son	-0.319767000000001	0.00862695024469825	0.165325592104901
1423442_a_at	Fbxw2	-0.218945249999999	0.00865096242689731	0.165458080488902
1421398_at	Trim7	0.450607499999999	0.0086544964934901	0.165458080488902
1416359_at	Snx18	-0.199314999999999	0.00866223062420286	0.165458080488902
1425159_at	Golt1a	0.300243250000001	0.0086906446298174	0.165458080488902
1423481_at	Riok2	-0.307899499999998	0.00870164100802474	0.165458080488902
1432834_at	Cpb2	0.31359175	0.00870515184701317	0.165458080488902
1428468_at	3110043O21Rik	0.54223975	0.00871398076358792	0.165458080488902
1418365_at	Ctsh	-0.28875275	0.00871532731653533	0.165458080488902
1418024_at	Naa15	-0.225590000000002	0.00871945402470427	0.165458080488902
1452730_at	Rps4y2	-0.956480249999998	0.00872138803614963	0.165458080488902
1438093_x_at	Dbi	0.272505749999999	0.00872805127376083	0.165458080488902
1437545_at	Rcor1	-0.361835499999998	0.00872985385407835	0.165458080488902
1451313_a_at	1110067D22Rik	0.548661999999997	0.00873305267045424	0.165458080488902
1426404_a_at	Rnf11	0.351692999999997	0.00873595330214651	0.165458080488902
1415902_at	Aldh7a1	-0.3893715	0.00875563844193661	0.165504786323889
1421140_a_at	Foxp1	-0.358076749999999	0.00876075711420388	0.165504786323889
1452927_x_at	Tpi1	0.242428999999998	0.00876280340065214	0.165504786323889
1415721_a_at	Nat15	-0.217198499999999	0.00876759599653218	0.165504786323889
1417500_a_at	Tgm2	0.431869000000001	0.00883685008199874	0.166569816231847
1436934_s_at	Aco2	0.230327999999998	0.00884276435033701	0.166569816231847
1416986_a_at	Sirpa	0.325970249999999	0.00884603916083632	0.166569816231847
1418694_at	Kcmf1	-0.253943750000003	0.00885585149417557	0.166616310450119
1450133_at	Ugt2a3	-0.321854749999998	0.00887042827883346	0.166616888707849
1417081_a_at	Syngr2	-0.239544249999998	0.00887583761473599	0.166616888707849
1426518_at	Tubgcp5	-0.211856249999999	0.00887791178703348	0.166616888707849
1428367_at	Ndst1	-0.306358000000003	0.00889738709687153	0.166717351539496
1460232_s_at	Hsd3b2 /// Hsd3b3 /// Hsd3b6	-0.506945249999998	0.00890366926539083	0.166717351539496
1430575_a_at	Tpp2	-0.282848750000001	0.00892043815670247	0.166717351539496
1418431_at	Kif5b	-0.2933735	0.00892433008712436	0.166717351539496
1448131_at	Mfn2	0.234680000000003	0.00892901906043949	0.166717351539496
1421035_a_at	Magi3	-0.352540250000001	0.00893160063071526	0.166717351539496
1428230_at	Prkd3	-0.418513749999999	0.00893469808162306	0.166717351539496
1422430_at	Fignl1	0.423660999999997	0.00897363438485084	0.167306297610736
1456094_at	Usp36	-0.33843725	0.00898249341556761	0.16733397011431
1433804_at	Jak1	-0.270865249999998	0.00902758411641577	0.168035999673071
1419607_at	Tnf	0.343918999999999	0.00904021480683636	0.168098616661211
1460634_at	Ralgds	0.30272575	0.00904576513633045	0.168098616661211
1415859_at	Eif3c	-0.249093500000001	0.00907522953924288	0.168508149137006
1426082_a_at	Slc16a4	0.315288500000001	0.0091303501181313	0.169393004235813
1426910_at	Pawr	0.432257249999999	0.00915650199827751	0.169739403873298
1426568_at	Slc2a9	-0.304960499999999	0.00917630916522552	0.169967718333851
1424846_at	Cep68	-0.20323975	0.00921796143689446	0.17059995514122
1419176_at	Vps37a	-0.281240250000002	0.00925486325655845	0.171007691050879
1418653_at	Cyp2c50	-1.0119955	0.00925506587088936	0.171007691050879
1421365_at	Fst	1.11285475	0.00929369639372618	0.171365000579338
1435226_at	Rnf19b	-0.245867000000002	0.00929843608676024	0.171365000579338
1448915_at	Zfp524	-0.260365499999999	0.00930131268459714	0.171365000579338
1415708_at	Tug1	-0.258040500000002	0.00930461351757356	0.171365000579338
1437489_x_at	Sdhd	0.23865575	0.00931779705488895	0.171468625446416
1438534_x_at	BC004004	0.250629	0.0093282889585718	0.171522590332248
1450100_a_at	Tcerg1	-0.251474249999999	0.00933657057684403	0.17153585942396
1431055_a_at	Snx10	0.508918749999999	0.00936365978797887	0.171554818342009
1422577_at	Cs	0.541209750000002	0.009374491599954	0.171554818342009
1451130_at	Use1	-0.300803499999997	0.00938035712167914	0.171554818342009
1421555_at	Adrb3	0.317704249999999	0.00939028857858156	0.171554818342009
1425481_at	Cnot6l	-0.221860750000001	0.00939095458856474	0.171554818342009
1435754_at	Zyg11b	-0.200833750000003	0.00939530037133549	0.171554818342009
1435275_at	Cox6b2	-0.557115750000001	0.00940450995296908	0.171554818342009
1452913_at	Pcp4l1	-0.657613	0.00940470650464004	0.171554818342009
1456585_x_at	E130309D02Rik	-0.228767000000005	0.0094056498024442	0.171554818342009
1448960_at	Cxxc5	-0.377270500000003	0.00941914186566614	0.171629612576787
1449038_at	Hsd11b1	-0.391987499999999	0.00942780989712093	0.171629612576787
1450455_s_at	Akr1c12 /// Akr1c13	-0.272441750000002	0.00943344339758486	0.171629612576787
1436566_at	Rab40b	-0.408467	0.00944916598504274	0.171629612576787
1427391_a_at	Col12a1	0.29179525	0.00945130600590304	0.171629612576787
1451639_at	Cebpg	-0.323660750000002	0.00945513511330909	0.171629612576787
1425500_x_at	---	0.284848999999999	0.00946723437925503	0.171711868957072
1423954_at	C3	-0.265417499999996	0.0094994676050421	0.172158881755915
1451053_a_at	Mdm1	0.2371075	0.00952927383163759	0.172540622912661
1422823_at	Eps8	0.64159575	0.00953725452403786	0.172540622912661
1418406_at	Pde8a	-0.251823999999997	0.00954334428185939	0.172540622912661
1418367_x_at	Hist2h2aa1 /// Hist2h2aa2 /// Hist2h2ac /// Hist2h3c1	-0.299539749999999	0.00955244701568551	0.172567693300879
1451844_at	Prlr	-0.515279000000001	0.00956839626843238	0.172710742617962
1417420_at	Ccnd1	1.343684	0.00957916207631726	0.172710742617962
1449615_s_at	Hdlbp	-0.382968749999996	0.00958320074729018	0.172710742617962
1423089_at	Tmod3	-0.331824250000001	0.00963216118757443	0.173412242375163
1428362_at	Eif4g2	-0.235466249999998	0.00963741020868577	0.173412242375163
1436616_at	Inpp4a	-0.368836	0.00964927508431513	0.173417324947284
1429623_at	Zfp644	-0.228640499999999	0.00965297846665576	0.173417324947284
1452588_at	Zfp688	-0.246828	0.00966650713264132	0.173522980094645
1416935_at	Trpv2	0.2882875	0.00967610606903116	0.173557981586021
1434842_s_at	Upf3b	-0.273384500000002	0.00968817487624866	0.173637194267047
1418625_s_at	3000002C10Rik /// Gapdh /// Gm10290 /// Gm10291 /// Gm10293 /// Gm12070 /// Gm16374 /// Gm2451 /// Gm2606 /// Gm3200 /// Gm4609 /// Gm5523 /// LOC100048117 /// LOC100504897	0.325982250000001	0.00971323736475474	0.173948978536926
1422484_at	Cycs	0.35519025	0.00976327465101456	0.174511193165314
1418312_at	Zfp276	-0.430843749999998	0.00976353387529989	0.174511193165314
1420441_at	Cenpc1	0.29559525	0.00977478184039745	0.174511193165314
1424360_at	BC019943	-0.34149225	0.00977980174963686	0.174511193165314
1455093_a_at	Ahsg	-0.230343	0.0097830867212992	0.174511193165314
1416114_at	Sparcl1	1.01223675	0.00983173997223306	0.175241303982693
1418227_at	Orc2	-0.378462249999998	0.00988281809362544	0.175836278561839
1453077_a_at	Snapc3	-0.34907675	0.00989349857549095	0.175836278561839
1448504_a_at	Cbx3	-0.221311000000002	0.00989597807359772	0.175836278561839
1424384_a_at	Znrf1	-0.227139500000001	0.00989611845409732	0.175836278561839
1454106_a_at	Cxxc1	-0.357798999999999	0.00990790930767107	0.175892820522936
1416498_at	Ppic	0.25813425	0.00991480464737045	0.175892820522936
1421203_at	Chrna4	0.300600750000002	0.00994799844950538	0.176233530299124
1418399_at	Kctd9	0.292057500000001	0.00995604322692977	0.176233530299124
1425778_at	Ido2	-0.358651500000001	0.00996209365634058	0.176233530299124
1420525_a_at	Otc	-0.253274499999995	0.00996507798033389	0.176233530299124
1426912_at	Rfwd2	-0.227547999999999	0.00998534604768278	0.176282665634715
1452215_at	9130401M01Rik	0.242220499999998	0.00999013356575221	0.176282665634715
1427468_at	Ppp3cb	-0.21866975	0.00999149154048511	0.176282665634715
1419950_s_at	Tnpo3	-0.213911749999998	0.0100036203854608	0.176282665634715
1448800_at	Rtn4ip1	0.430463500000002	0.0100115149803085	0.176282665634715
1449365_at	S1pr5	-0.68929325	0.01001447139723	0.176282665634715
1428057_a_at	Ahnak	0.391899999999999	0.0100425273154116	0.176623567861295
1454648_s_at	D10Wsu102e	-0.302683	0.0100494061749199	0.176623567861295
1418473_at	Cutc	-0.27701375	0.0100791893087632	0.176889638986528
1424529_s_at	Cgref1	0.507236249999999	0.010080136765517	0.176889638986528
1428997_at	Phf23	-0.32504625	0.0101074401189866	0.177159766291418
1415737_at	Rfk	0.2699395	0.0101117361246293	0.177159766291418
1427254_at	Zfp445	-0.350870999999998	0.0101273672161665	0.177159766291418
1452432_at	Tfpi	0.44030525	0.0101284855068359	0.177159766291418
1427085_at	2810432D09Rik	-0.32022175	0.0101345692660318	0.177159766291418
1451988_s_at	Chmp4b	0.192587250000001	0.0101683382671453	0.177613237322192
1433618_at	C330006A16Rik	-0.194830250000003	0.0101858845402909	0.177690430430782
1454884_at	Zbtb46	-0.322500750000001	0.0101884200083935	0.177690430430782
1448775_at	Ifi203	0.593494250000003	0.0102244055730283	0.177917804724807
1450391_a_at	Mgll	0.46406225	0.0102387615982536	0.177917804724807
1421813_a_at	Psap	0.286773249999998	0.0102404822425935	0.177917804724807
1425811_a_at	Csrp1	0.30006225	0.0102435336284647	0.177917804724807
1425286_at	Crygn	0.467864250000001	0.0102517587722912	0.177917804724807
1429115_at	2010003O02Rik /// LOC100504309	-0.277196249999999	0.0102578846545271	0.177917804724807
1428511_at	Phkg2	-0.262435000000001	0.0102762189369272	0.177917804724807
1427404_x_at	Gm5506	0.510561249999997	0.0102798466615252	0.177917804724807
1423612_at	Clp1	-0.289208250000001	0.0102945017948071	0.177917804724807
1438000_x_at	Zfp622	-0.235193249999998	0.0102949202134166	0.177917804724807
1417574_at	Cxcl12	-0.277839999999998	0.0102984459915672	0.177917804724807
1460711_at	Dnajc21	-0.290920249999996	0.0103075829006625	0.177917804724807
1416086_at	Tpst2	-0.265594499999999	0.0103097897712056	0.177917804724807
1425343_at	Hdhd3	-0.571909	0.0103112346061314	0.177917804724807
1460436_at	Ndst1	-0.260475499999997	0.0103248867858575	0.178008741366923
1454030_at	Ppp6r3	-0.308851749999999	0.0103377011997823	0.178008741366923
1439407_x_at	Tagln2	0.4693025	0.0103400405959279	0.178008741366923
1417830_at	Smc1a	-0.176500749999999	0.0103715003502157	0.178414968117053
1427051_at	Tnks1bp1	-0.310203749999998	0.0103968662055398	0.178690063040581
1426301_at	Alcam	-0.28968575	0.0104081564079179	0.178690063040581
1416860_s_at	Ing1	-0.29524	0.010417336892608	0.178690063040581
1460400_at	Spast	-0.435859500000001	0.0104250484554316	0.178690063040581
1449565_at	Cyp2g1	0.298886999999999	0.0104268683766298	0.178690063040581
1420842_at	Ptprf	-0.23931425	0.0104393321036085	0.17876863806104
1416283_at	Gart	-0.255006750000002	0.0104549848024274	0.178901663021929
1426405_at	Rnf11	0.443859250000001	0.0104721383626493	0.178924102151681
1449949_a_at	Cxadr	0.468335999999998	0.0104763291602733	0.178924102151681
1421163_a_at	Nfia	-0.30059975	0.0104799529202108	0.178924102151681
1419196_at	Hamp	-1.75901725	0.0104982657059268	0.179007643606452
1435669_at	Zfp532	0.38925225	0.0105082291518367	0.179007643606452
1450882_s_at	Gpr137b /// Gpr137b-ps	0.362155749999999	0.0105122991859043	0.179007643606452
1428126_a_at	Atxn7l3b	-0.405592000000002	0.0105183045874734	0.179007643606452
1419448_at	Tbc1d1	0.307327249999999	0.0105303655738785	0.179007643606452
1419482_at	C3ar1	0.376834999999999	0.0105321817635352	0.179007643606452
1421996_at	Tcfap2a	0.256113749999999	0.0105610938127912	0.179251410810733
1439421_x_at	Cbx3	-0.24535375	0.0105701279885033	0.179251410810733
1419023_x_at	Eno1 /// Gm5506 /// LOC100503183	0.51158375	0.0105791043710991	0.179251410810733
1451361_a_at	Pnpla7	0.455059750000002	0.0105839299017324	0.179251410810733
1456292_a_at	Vim	0.95567275	0.0105860242611891	0.179251410810733
1426401_at	Ppp3ca	-0.197782749999995	0.0106128854442488	0.179572237680839
1450911_at	Ppib	-0.289737999999996	0.0106371247400026	0.179655105109437
1450356_at	Trhr2	0.263464750000001	0.0106405450592766	0.179655105109437
1438118_x_at	Vim	0.746893250000001	0.0106417999270722	0.179655105109437
1429356_s_at	Ggps1	-0.393388750000002	0.0106559470084868	0.179655105109437
1424873_at	Rnf2	-0.281199000000001	0.0106573720351389	0.179655105109437
1426808_at	Lgals3	0.918075	0.0106715925692706	0.179761273494246
1423166_at	Cd36	1.37150875	0.0107099253154492	0.180051473951923
1433407_at	Mcm10	-0.372186750000001	0.010711589958013	0.180051473951923
1425974_a_at	Trim25	0.208563249999999	0.0107126262598103	0.180051473951923
1426510_at	Sccpdh	0.36388875	0.0107678247533525	0.180681390935954
1421145_at	Slc26a2	-0.266430250000001	0.0107705500412208	0.180681390935954
1426752_at	Phf17	-0.349795249999998	0.0107843670090291	0.180681390935954
1451004_at	Acvr2a	-0.335161250000001	0.0107865866434423	0.180681390935954
1434923_at	Cox19	0.45068375	0.0107899199963957	0.180681390935954
1418917_at	Hebp2	0.251810000000001	0.0108318601994683	0.181144473346661
1451432_x_at	Alkbh4	-0.22889325	0.0108351344421953	0.181144473346661
1431721_a_at	Proz	-0.283280999999999	0.0108415246718716	0.181144473346661
1425771_at	Akr1d1	-0.333040500000001	0.0108822338782007	0.181662983105974
1460260_s_at	Kpna1	-0.279785000000002	0.0108885701641306	0.181662983105974
1452464_a_at	Metap1d	-0.305849749999997	0.0109064803293015	0.181828096011647
1422719_s_at	Nup50	-0.312334499999999	0.0109215209550898	0.181927158206529
1429616_at	Zfp91	-0.316265	0.0109375342092386	0.181927158206529
1415697_at	G3bp2	0.274172249999998	0.0109388108825733	0.181927158206529
1439375_x_at	Aldoa	0.245560750000003	0.0109514620876951	0.181927158206529
1448496_a_at	Ing1	-0.264884749999997	0.0109525120365852	0.181927158206529
1453392_at	Ttc39b	-0.292554750000001	0.01099026561476	0.182420721871913
1437885_at	D030029J20Rik /// LOC100502854	-0.412444250000001	0.0110356826082399	0.182799728068571
1448118_a_at	Ctsd	0.230797999999998	0.0110385858654228	0.182799728068571
1416884_at	Cbx3	-0.262281000000002	0.0110396985963266	0.182799728068571
1456071_a_at	Cycs	0.341324500000002	0.0110489384191914	0.182799728068571
1434702_at	Ddrgk1	-0.256569499999999	0.011055443471475	0.182799728068571
1434184_s_at	Map4k4	0.368922749999999	0.0110655810688752	0.182799728068571
1448793_a_at	Sdc4	-0.707950749999998	0.0110694943308161	0.182799728068571
1452552_at	Npn2	0.264806750000002	0.0110999229053181	0.183049972122587
1449969_at	Tmod4	-0.4437335	0.0111007827959753	0.183049972122587
1452204_at	Anks1	0.295892	0.0111493925289349	0.183635803664885
1438955_x_at	Ppif	0.2828495	0.0111524961414814	0.183635803664885
1424476_at	Camkk2	0.236037499999999	0.0111623525272677	0.183664814244891
1426554_a_at	Pgam1	0.28780525	0.0112269581729972	0.184593971699497
1416257_at	Capn2	0.20728225	0.0112360957325517	0.184610436040259
1419970_at	Slc35a5	-0.25488425	0.0112751781703297	0.184694439239285
1417750_a_at	Slc25a37	-0.33239625	0.0112896377596138	0.184694439239285
1424570_at	Ddx46	-0.322037249999999	0.0113017611812617	0.184694439239285
1425262_at	Cebpg	-0.202779999999997	0.0113194790217093	0.184694439239285
1416807_at	Rpl36a	-0.18212625	0.0113251336228279	0.184694439239285
1428608_at	Myl12b	0.251262250000002	0.0113337312463388	0.184694439239285
1422771_at	Smad6	-0.265615750000001	0.0113417124669445	0.184694439239285
1451044_at	Sip1	-0.303749250000001	0.0113435598940151	0.184694439239285
1426708_at	Antxr2	0.351536999999997	0.0113454881490622	0.184694439239285
1449108_at	Fdx1	-0.247659749999999	0.0113534670434083	0.184694439239285
1416469_at	Luzp1	0.219858499999999	0.0113605237476355	0.184694439239285
1449054_a_at	Pcbp4	-0.45964725	0.0113653444629678	0.184694439239285
1438601_at	Pkmyt1	0.223495	0.0113678551418498	0.184694439239285
1452348_s_at	Ifi204 /// Ifi205 /// Mnda /// Mndal	1.02562175	0.011369927485855	0.184694439239285
1420662_at	4933439F18Rik	-0.24302275	0.0113724165579433	0.184694439239285
AFFX-b-ActinMur/M12481_3_at	Actb	0.23145525	0.011378191418524	0.184694439239285
1452143_at	Spnb2	0.23264775	0.0113936914652191	0.184694439239285
1429859_a_at	Arl2bp	0.3512655	0.0114017640249753	0.184694439239285
1423768_at	Unc93b1	0.27340925	0.0114048590258163	0.184694439239285
1455928_x_at	Lztr1	0.234638500000001	0.0114083531067491	0.184694439239285
1421955_a_at	Nedd4	-1.17631275	0.0114317746095086	0.184694439239285
1460172_at	5730403B10Rik	-0.33418475	0.0114324981599803	0.184694439239285
1430320_at	Dmd	-0.42477375	0.0114343793900258	0.184694439239285
1421077_at	Sertad3	-0.319720750000002	0.0114403662767571	0.184694439239285
1424753_at	Nudt14	-0.234747250000001	0.0114447061071148	0.184694439239285
1417166_at	Psip1	-0.233725000000002	0.0114550800496776	0.184730466472768
1423042_at	Ddx3x	-0.218385999999999	0.0114997164967706	0.185318584738441
1419307_at	Tnfrsf13c	0.2922495	0.0115343204480142	0.185639792972716
1419674_a_at	Dpep1	0.213271000000001	0.0115360118154046	0.185639792972716
1415921_a_at	Tnfrsf19	0.304450249999999	0.0115585069830724	0.185869967006317
1451041_at	Rock2	0.369900750000001	0.0115935672885626	0.185910336155585
1420451_at	Accn5	-1.071338	0.0115999689238175	0.185910336155585
1428125_at	Atxn7l3b	-0.252537499999999	0.0116005274674945	0.185910336155585
1449345_at	Ccdc34	0.28036425	0.0116063106470989	0.185910336155585
1421743_a_at	Pcbp2	-0.201255499999998	0.0116201281586262	0.185910336155585
1424621_at	Krcc1	0.252468499999999	0.0116246712288012	0.185910336155585
1425314_at	Gpr98	1.048409	0.011635727381146	0.185910336155585
1436722_a_at	Actb	0.217333749999998	0.0116411474656079	0.185910336155585
1450242_at	Tlr5	0.283546499999999	0.0116463691419826	0.185910336155585
1448931_at	F2rl1	0.243379500000001	0.011650339683453	0.185910336155585
1451640_a_at	Rsrc2	-0.244691500000001	0.011651145791681	0.185910336155585
1452705_at	Pdxdc1	-0.193122749999997	0.0116925178999779	0.186439375369289
1418505_at	Nudt4	0.259129250000001	0.0117215870487292	0.18657591150658
1434356_a_at	Psma5	0.208141000000001	0.0117237820372424	0.18657591150658
1432478_a_at	Rnf19b	-0.26065575	0.0117257492202901	0.18657591150658
1417618_at	Itih2	-0.227387500000003	0.0117445119536484	0.18674350121113
1460411_s_at	Pkdcc	-0.484006250000001	0.0117578915938967	0.186825322314787
1435496_at	5730469M10Rik	0.23402475	0.0117705973340263	0.186896328557772
AFFX-r2-Bs-phe-3_at	---	-0.241754250000001	0.0117870642691083	0.187026914871376
1427881_at	Dnttip2	-0.263242500000001	0.0118004782376485	0.187108910700381
1451449_at	Erlec1	-0.19041775	0.0118131903296912	0.187179670796574
1431293_a_at	Cldnd1	-0.298307749999998	0.0118404997205964	0.187481464522215
1418253_a_at	Hspa4l	0.321274500000003	0.0118761461020267	0.187879552345757
1450170_x_at	H2-D1	0.21183425	0.0118822017459745	0.187879552345757
1448850_a_at	Dnajc5	-0.252299500000003	0.0118926935918783	0.187914496935737
1416804_at	Ehbp1l1	-0.27178975	0.01191777616708	0.188179778170526
1417043_at	Lcat	-0.280141750000002	0.0119300007624668	0.188241806189409
1452231_x_at	Mndal	0.725339250000001	0.0119572785137263	0.188541104570152
1416554_at	Pdlim1	0.274500999999999	0.0119709281294924	0.18862524948485
1419940_at	C030018P15Rik	0.239471	0.0119866207636179	0.188702930101274
1437454_a_at	Tmx2	0.262339749999999	0.0119924911946248	0.188702930101274
1450129_a_at	Socs6	-0.30645125	0.0120054115712773	0.188775321242052
1422807_at	Arf5	-0.33082525	0.0120192126728681	0.188861451210095
1452602_a_at	1700001C19Rik	-0.233422	0.0120468750090996	0.189165116924893
1435164_s_at	Uba3	0.316795249999998	0.0120585893407825	0.189218113514769
1451908_a_at	Sec14l1	0.213434	0.012069243648526	0.189254414917108
1419037_at	Csnk2a1	-0.23390775	0.0120944307678098	0.189403690935737
1433428_x_at	Tgm2	0.470282750000001	0.0120954582708631	0.189403690935737
1417015_at	Rassf3	-0.367943250000001	0.0121658376894011	0.190374384256903
1425870_a_at	Kcnip2	-0.22988375	0.0121746364003425	0.190380771828926
1420515_a_at	Pglyrp2	0.479162500000001	0.0122094087438913	0.190668538511332
1418557_s_at	Tssk3	-0.216221250000001	0.0122098451501527	0.190668538511332
1448831_at	Angpt2	0.256999249999999	0.0122427889701648	0.190984199677429
1425809_at	Fabp4	0.384320250000002	0.0122468933684733	0.190984199677429
1425185_at	Pppde1	0.466439749999999	0.0122702445991001	0.191216929913175
1416890_at	Wdr74	-0.2726685	0.0122928973001763	0.191337078268203
1436991_x_at	Gsn	0.622966249999999	0.0123000356270377	0.191337078268203
1456371_a_at	Shroom1	-0.357487750000001	0.0123051328966499	0.191337078268203
1429220_at	Wdr85	-0.282396000000001	0.0123116850714666	0.191337078268203
1423444_at	Rock1	-0.194692750000003	0.0123398855387773	0.191550789503599
1418680_at	Serpind1	-0.285483999999997	0.0123452680020935	0.191550789503599
1427195_at	Slc26a2	-0.274925249999997	0.0123507626727089	0.191550789503599
1418841_s_at	Cdk11b	0.1929315	0.0123615602397117	0.191587296338155
1454607_s_at	Psat1	0.356779	0.0123999461482584	0.191828077622173
1421018_at	1110018J18Rik	-0.366948250000004	0.0124065552467039	0.191828077622173
1450056_at	Apc	-0.271248999999998	0.0124196059251576	0.191828077622173
1417219_s_at	Tmsb10	-0.344356999999999	0.0124290859652586	0.191828077622173
1420054_s_at	Slc35c2	-0.345461499999999	0.0124316091561174	0.191828077622173
1419648_at	Myo1c	0.27159975	0.0124358559787271	0.191828077622173
1456567_x_at	Grn	0.293204000000001	0.0124362759886389	0.191828077622173
1435950_at	Hr	0.33696825	0.0124565799091454	0.192010732431052
1449342_at	Ptplb	0.239759500000002	0.0124723328754835	0.192064194861023
1420435_at	1700011A15Rik	0.270291	0.0124815953169539	0.192064194861023
1417010_at	Zfp238	-0.285838500000001	0.0125059976952814	0.192064194861023
1451562_at	A2ld1	-0.2284975	0.012506264301984	0.192064194861023
1423296_at	Psmd8	0.247445249999997	0.0125167872262997	0.192064194861023
1419589_at	Cd93	0.3588765	0.0125168341917299	0.192064194861023
1427214_at	Agmat	-0.30700875	0.0125193011987419	0.192064194861023
1448584_at	Rsrc1	-0.195451	0.0125470488446991	0.192276453031092
1448565_at	Ppp1r11	-0.2308865	0.0125557392214353	0.192276453031092
1417793_at	Irgm2	0.400561249999999	0.0125652597897651	0.192276453031092
1424583_at	Farp2	-0.280909999999999	0.0125670330473825	0.192276453031092
1428200_a_at	Pdxdc1	-0.222660249999999	0.0126196478026998	0.192397727696267
1455058_at	Mtmr9	-0.222817749999999	0.0126196883238363	0.192397727696267
1425966_x_at	Ubc	0.455282000000004	0.0126227881676856	0.192397727696267
1424582_at	Agk	0.236107000000001	0.0126325543917774	0.192397727696267
1423143_at	Gtpbp4	-0.3935175	0.0126344489543787	0.192397727696267
1426427_at	Ttll1	0.272696499999999	0.0126372008634388	0.192397727696267
1417172_at	Ube2l6	0.246070499999999	0.0126415423047242	0.192397727696267
1417211_a_at	1110032A03Rik	-0.230781499999999	0.0126454982995531	0.192397727696267
1426828_at	1300018I17Rik	-0.22910975	0.012651274117357	0.192397727696267
1416155_at	Hmgb3	0.451461	0.0126733045264288	0.192559912110651
1416177_at	Rbmxrt	-0.1853775	0.0126849600531637	0.192559912110651
1438546_x_at	Slc25a5	0.201488000000001	0.0126873983519358	0.192559912110651
1417011_at	Sdc2	-0.371299250000002	0.0127470663156624	0.193167201899494
1450087_a_at	Nolc1	-0.349778250000001	0.0127586938382959	0.193167201899494
1418015_at	Pum2	-0.291191500000001	0.0127605827747787	0.193167201899494
1422141_s_at	Csprs	0.23128225	0.0127751995089235	0.193167201899494
1426045_at	Kng1	-0.23639075	0.0127823504533478	0.193167201899494
1419192_at	Il4i1 /// Nup62-il4i1	0.2407115	0.0127854469039411	0.193167201899494
1416809_at	Cyp3a11	0.181603000000001	0.0127870047268859	0.193167201899494
1423935_x_at	Krt14	0.254015000000001	0.0128039012555848	0.193293758808529
1454891_at	Cds2	-0.2914975	0.01284662214928	0.193409249219263
1435321_at	Limch1	0.213511499999999	0.0128573136574455	0.193409249219263
1422906_at	Abcg2	0.235016000000002	0.0128673692777983	0.193409249219263
1423441_at	Tfb2m	-0.236962499999997	0.0128718327071614	0.193409249219263
1419670_at	Ftcd	-0.273568250000004	0.0128845935979733	0.193409249219263
1433519_at	Nucks1	-0.200174000000001	0.0128848982680077	0.193409249219263
1417202_s_at	Uba3	0.237638000000002	0.0128889020197474	0.193409249219263
1422685_at	Exoc4	0.218172250000002	0.0128899652589647	0.193409249219263
1422666_at	Cblc	0.34316225	0.0128979857499423	0.193409249219263
1424632_a_at	Rev3l	-0.2730785	0.0129019652686921	0.193409249219263
AFFX-b-ActinMur/M12481_5_at	Actb	0.337534250000003	0.0129053152630218	0.193409249219263
1452149_at	Ube3b	-0.266073	0.0129710493728697	0.194266079386411
1420226_x_at	Hoxa4	-0.249165000000001	0.0129947610898779	0.19440102496584
1455237_at	Usp36	-0.474995999999998	0.0129971950142433	0.19440102496584
1418983_at	Inadl	0.2617505	0.0130406147474294	0.194921968787334
1427104_at	Zfp612	-0.471713250000001	0.0130774483017148	0.195258957951557
1457285_at	Zfp187	-0.275019249999996	0.0130803709161025	0.195258957951557
1418516_at	Mtf2	-0.231459249999999	0.0130995339734534	0.195416453555331
1418200_at	Zbtb48	-0.29969125	0.0131319920995697	0.195771945295162
1450921_at	Aptx	-0.412396249999999	0.0131465112973569	0.195803625536891
1424418_at	Slc25a38	-0.238154250000001	0.0131596338587676	0.195803625536891
1416865_at	Fgd1	0.32718675	0.0131622013351213	0.195803625536891
1427386_at	Arhgef16	0.393088500000001	0.0131782507443286	0.195803625536891
1426992_at	Xpr1	-0.175185750000001	0.0131790202874066	0.195803625536891
1434953_at	Ccdc93	-0.217477250000002	0.0131883375758657	0.195803625536891
1451321_a_at	Rbm43	0.525979250000001	0.0131945237305379	0.195803625536891
1416442_at	Ier2	-0.626063249999998	0.0132095946234501	0.195899151637962
1423925_at	Dhx16	-0.306037499999999	0.0132411193680508	0.196155204957992
1427473_at	Gstm3	1.27758025	0.0132519285615669	0.196155204957992
1451316_a_at	Picalm	0.227584750000002	0.0132527954693963	0.196155204957992
1427955_a_at	Deb1	-0.280180999999999	0.0132645895772076	0.196201784554655
1449834_at	Magix	-0.432619249999998	0.0132780426702829	0.196272826181576
1450053_at	Kif2a	-0.252262999999997	0.0133095864898951	0.196611013968567
1438476_a_at	Chd4	-0.4239775	0.0133350085603322	0.19685838922182
1451493_at	Ndfip1	-0.239141750000002	0.0133781020442256	0.197366147843614
1425464_at	Gata6	-0.50785075	0.0134038996085155	0.197584568176087
1419102_at	Sin3a	-0.358704499999999	0.013411930528636	0.197584568176087
1421596_s_at	H28	1.25641075	0.0134222594181575	0.197584568176087
1415869_a_at	Trim28	-0.2191455	0.0134277392740205	0.197584568176087
1424352_at	Cyp4a12a	1.256445	0.0134538046898208	0.197642153701073
1453206_at	Acad9	-0.3128875	0.013472447910233	0.197642153701073
1417972_s_at	Pop5	-0.277710000000001	0.0134827172371811	0.197642153701073
1455060_at	G3bp1	-0.320121	0.0134878457143822	0.197642153701073
1433924_at	Peg3	0.569773500000001	0.0134929253520471	0.197642153701073
1423417_at	Smarcc1	-0.426898000000001	0.0135027302586696	0.197642153701073
1452194_at	Tbcd	-0.231214750000001	0.0135067247849559	0.197642153701073
1448606_at	Lpar1	0.308438750000001	0.0135072226560645	0.197642153701073
1421338_at	Elf4	0.269686749999999	0.0135100476152651	0.197642153701073
1427059_at	Tmem184b	0.222	0.0135414349288227	0.197847181745358
1452304_a_at	Arhgef5	0.311748750000001	0.0135415016857885	0.197847181745358
1422818_at	Nedd9	0.82455525	0.0135529616979017	0.197887194932683
1460737_at	Igbp1	-0.212775499999999	0.0135930316487294	0.198344622578566
1428708_x_at	Ptms	-0.209151500000003	0.0136065331160247	0.198414033677764
1424618_at	Hpd	-0.199250499999994	0.0136238701180261	0.19843279221207
1427689_a_at	Tnip1	0.23272425	0.0136378766036263	0.19843279221207
AFFX-r2-Ec-bioB-5_at	---	-0.262832749999999	0.0136379500814489	0.19843279221207
1422785_at	Rasa2	-0.354317249999999	0.0136428010511604	0.19843279221207
1455556_at	Notch2	-0.373989499999999	0.013696398500028	0.199084741810144
1427321_s_at	Cxadr	0.456913	0.0137063878815031	0.199102395026444
1450259_a_at	Stat5a	0.249157750000001	0.0137196843368791	0.199168034295448
1448692_at	Ubqln4	-0.317112249999999	0.0137426658614151	0.199374097439584
1423209_at	Tmem167	-0.20742875	0.0137559200808053	0.199438866858449
1425810_a_at	Csrp1	0.252713000000001	0.0138084245193488	0.199983447867615
1421005_at	Cep110	-0.407428750000003	0.013819770557594	0.199983447867615
1449145_a_at	Cav1	0.34643975	0.0138281044057054	0.199983447867615
1426415_a_at	Trim25	0.218241250000001	0.0138287364347416	0.199983447867615
1424986_s_at	Fbxw7	-0.20219825	0.0138470647733562	0.200120955227676
1449014_at	Lactb	-0.23238825	0.0138929488776719	0.200619176764291
1449049_at	Tlr1	0.471897999999999	0.0138992219424181	0.200619176764291
1421245_at	Sost	-0.236277000000001	0.0139343430357266	0.200792779279011
1424314_at	Prpf3	-0.338823749999999	0.0139353886839596	0.200792779279011
1427097_at	Wwp1	-0.194754	0.0139377975920865	0.200792779279011
1448604_at	Uck2	-0.23713425	0.0139863141262606	0.201363875333028
1437308_s_at	F2r	0.658025000000002	0.0139974874283826	0.201378303922169
1416248_at	Nadk	0.324702249999998	0.0140104086923327	0.201378303922169
1421935_at	Rps20	-0.276206250000001	0.0140139419080258	0.201378303922169
1418851_at	Trim39	-0.378752999999999	0.0140439709390579	0.201682088991913
1422345_s_at	Mageb1 /// Mageb2 /// Mageb3	0.223441	0.0140756348557493	0.202008953116352
1417668_at	Rtn4ip1	0.379249	0.0140978818085862	0.202110230284597
1448649_at	Enpep	-0.298084000000001	0.0141054135061024	0.202110230284597
1422140_at	Gm7609	0.30911725	0.0141199410600284	0.202110230284597
1416752_at	Ldb3	0.19268275	0.0141288491381709	0.202110230284597
1439191_at	---	0.234843250000002	0.0141356140894072	0.202110230284597
1424090_at	Sdcbp2	0.447315250000002	0.0141361364240483	0.202110230284597
1450955_s_at	Sort1	-0.20173175	0.0141828872901762	0.202559287580722
1449617_at	2900092E17Rik	-0.244867000000003	0.014208890127332	0.202559287580722
1422591_at	Tceb3	-0.24647725	0.0142098186207038	0.202559287580722
1436187_at	1110054M08Rik	-0.34185275	0.014209897552717	0.202559287580722
1427261_at	Wwc1	-0.331198750000004	0.0142154899745643	0.202559287580722
1455829_at	Usp14	0.192076000000002	0.0142295192370983	0.202559287580722
1427484_at	Eml5	-0.297493249999999	0.0142300354519026	0.202559287580722
1432635_a_at	Sec62	-0.261816500000001	0.0142495596299822	0.202710036366331
1437171_x_at	Gsn	0.69444075	0.014304702444238	0.203366978984812
1448444_at	Rpe	-0.176347249999999	0.0143356453516153	0.203679269272481
1437103_at	Igf2bp2	0.41761375	0.0143530519219931	0.203689642720472
1418277_at	rp9	-0.210457249999997	0.0143543296037918	0.203689642720472
1420659_at	Slamf6	0.254251999999999	0.0143797934172588	0.203858230623688
1449801_at	---	-0.211079250000001	0.014406192212123	0.203858230623688
1417252_at	Nt5c	-0.26302875	0.0144108422339095	0.203858230623688
1453474_at	Abhd15	-0.398683250000001	0.0144124354110081	0.203858230623688
1416254_a_at	Vps16	-0.201791749999998	0.0144192407123829	0.203858230623688
1449648_s_at	Polr1c	-0.2925285	0.0144201172389167	0.203858230623688
1424226_at	9030617O03Rik	0.230662250000001	0.0145252564226481	0.205216729906529
1420942_s_at	Rgs5	0.692451500000002	0.0145633747533214	0.205627239049697
1427377_x_at	Hsd3b3	-0.406685499999998	0.0145734657269623	0.205641752080084
1425298_a_at	Naip1	0.22661925	0.0146154976535591	0.206106676046773
1417482_at	Tex19.1	0.214486999999998	0.0146456257412988	0.20640325967085
1434113_a_at	Rexo4	-0.231731249999999	0.0146583573117231	0.20645445524705
1417566_at	Abhd5	0.280810249999998	0.0146700304351483	0.206490688941386
1455618_x_at	Tspan33	-0.5106355	0.0147185366261584	0.206930897233826
1416467_at	Ddx3x	-0.196317750000002	0.0147244272729169	0.206930897233826
1424289_at	Osgin2	0.410267999999999	0.0147286645673261	0.206930897233826
1426702_at	Fam160a2	-0.33455375	0.0147616797836747	0.207194513802825
1428128_at	Atxn7l3b	-0.238419250000003	0.0147656910012855	0.207194513802825
1451008_at	St8sia3	0.271459750000001	0.014805527133534	0.207625099295357
1423563_at	Prrt1	0.20826275	0.0148404711475223	0.20776812112265
1424782_at	Dram2	0.216480750000002	0.0148425122586993	0.20776812112265
1423864_at	Nrbp1	-0.17997725	0.0148431963129051	0.20776812112265
1434514_at	Rbm15	-0.31860225	0.0148747564385226	0.208081518859481
1460402_at	Brpf1	-0.298395249999999	0.0149354967223588	0.208555203798336
1436234_at	4732471D19Rik	-0.426728500000001	0.0149423205881333	0.208555203798336
1423685_at	Aars	-0.351431250000001	0.014944008120686	0.208555203798336
1420297_at	---	-0.1809585	0.0149453839301937	0.208555203798336
1437210_a_at	Brd2	-0.2903205	0.0149628866149297	0.208671110813002
1424730_a_at	Slc15a2	0.283540500000001	0.0150431367825543	0.20956862016424
1434489_at	Elmo3	-0.249661	0.0150457153921352	0.20956862016424
1434332_at	Zzz3	-0.241973250000001	0.015089934389998	0.210055589760157
1419896_at	Tet1	0.1972945	0.0151122569043384	0.210153535892468
1419190_at	Vti1a	-0.250407000000002	0.0151210960660932	0.210153535892468
1430708_a_at	Usp45	-0.280030999999999	0.0151273099066781	0.210153535892468
1434976_x_at	Eif4ebp1	0.193459249999998	0.0151399230559119	0.210153535892468
1451281_at	Zscan12	-0.28193175	0.0151486823319323	0.210153535892468
1425226_x_at	LOC665506	-0.312218000000002	0.0151525422970505	0.210153535892468
1425057_at	Pbld	-0.311085	0.0151746767324598	0.210248783391854
1460373_a_at	Setd4	-0.427523999999998	0.0151844079255528	0.210248783391854
1424388_at	Cluap1	-0.29186225	0.0151872082846738	0.210248783391854
1415919_at	Npdc1	0.374244499999999	0.0152179092096491	0.210433832200155
1424834_s_at	Itpr2	-0.26692475	0.0152284812939272	0.210433832200155
1419765_at	Cul2	0.309835249999999	0.0152315223428421	0.210433832200155
1436589_x_at	Prkd2	0.34181675	0.015247687673068	0.210433832200155
AFFX-r2-Ec-bioC-5_at	---	-0.204583499999998	0.0152519040232435	0.210433832200155
1451477_at	Gm13139	0.5066595	0.0152562209770496	0.210433832200155
1450667_a_at	Cs	0.504410249999998	0.0152823411283885	0.210605353638732
1423065_at	Dnmt3a	-0.439343749999998	0.0152872198079767	0.210605353638732
1438764_at	Anxa7	0.237738999999998	0.0153041691616364	0.21063208569953
1456530_x_at	Elovl1	0.294750500000003	0.0153134881216503	0.21063208569953
1460722_at	Soat2	-0.472196000000002	0.0153536306137712	0.21063208569953
1439005_x_at	LOC100505062	0.29424225	0.0153558572885526	0.21063208569953
1421064_at	Mpp5	-0.257433750000001	0.0153591486477087	0.21063208569953
1425921_a_at	1810055G02Rik	0.688565250000003	0.0153621706594275	0.21063208569953
1438138_a_at	Pex6	0.21446525	0.0153623953762525	0.21063208569953
1419668_at	Sgcb	0.428514	0.0153634244968145	0.21063208569953
1426263_at	Cadm4	-0.844547500000001	0.0153812949964065	0.210749748471295
1427210_at	Baz2a	-0.2457685	0.0153998505095769	0.210876649403923
1434128_a_at	Zfp574	-0.342294250000001	0.0154148232479968	0.210954366403527
1421331_at	Hs3st3b1	-0.246532999999999	0.0154412931938367	0.211100147307565
1456736_x_at	Mff	0.238355000000002	0.0154440830555556	0.211100147307565
1427270_a_at	Bsdc1	0.252415750000001	0.0154967725910012	0.211663321949366
1448590_at	Col6a1	0.30802025	0.0155039418721836	0.211663321949366
1427334_s_at	2810474O19Rik	-0.530096749999997	0.015562157219598	0.21207289007779
1416590_a_at	Rab34	0.557322249999999	0.015580781223891	0.21207289007779
1416439_at	Dctpp1	-0.284848999999998	0.0155858625096772	0.21207289007779
1419129_at	Slc22a13	0.209414750000001	0.0155929649060346	0.21207289007779
1432130_a_at	Ttc14	-0.247401500000002	0.0155935526635858	0.21207289007779
AFFX-r2-Bs-phe-M_at	---	-0.274737	0.0155938715929734	0.21207289007779
1435541_at	Btc	0.55920225	0.0156013083335164	0.21207289007779
1438700_at	Fnbp4	-0.196286750000001	0.015610403490598	0.21207289007779
1437592_x_at	Ccdc101	-0.264439749999999	0.0156216602616458	0.21207289007779
1446966_at	AU042651	-0.2836	0.0156274073252563	0.21207289007779
1434320_at	Gtf3c4	-0.226217250000001	0.0156483493646743	0.212120191813094
1456042_s_at	Cramp1l	-0.228558249999999	0.015649590176074	0.212120191813094
1424868_at	Glyat	-0.282110249999999	0.0157125242575555	0.212798011033284
1424649_a_at	Tspan8	0.4727045	0.0157224037676238	0.212798011033284
1450035_a_at	Prpf40a	-0.346056499999996	0.0157451051742052	0.212798011033284
1448641_at	Mbtd1	-0.21130625	0.0157474334377624	0.212798011033284
1425349_a_at	Myef2	0.28265125	0.0157493045639678	0.212798011033284
1456340_at	Mettl11a	-0.537693250000002	0.0157614005640615	0.212798011033284
1431469_a_at	Cxxc5	-0.500324999999998	0.0157652470932988	0.212798011033284
1437110_at	2810474O19Rik	-0.556592750000004	0.0157785752478257	0.212824629713965
1418993_s_at	F10	-0.2765465	0.0157859784842927	0.212824629713965
1424285_s_at	Arl6ip4	-0.217569000000001	0.0158208533689076	0.213168149014556
1419191_at	Hipk3	-0.27746075	0.0158353862133987	0.21323733720001
1425686_at	Cflar	-0.369921249999996	0.0158896077616017	0.213677004998227
1448148_at	Grn	0.337022749999999	0.0158898281899209	0.213677004998227
1436775_a_at	Ankrd17	-0.216479499999997	0.015920322605866	0.213677004998227
1431390_a_at	Grinl1a	-0.223414750000003	0.0159257189399084	0.213677004998227
1420964_at	Enc1	0.442455999999998	0.0159388921409017	0.213677004998227
1449085_at	Phf10	-0.20583025	0.0159491642790294	0.213677004998227
1424480_s_at	Akt2	-0.165626249999997	0.0159666929589482	0.213677004998227
1424886_at	Ptprd	-0.272189999999997	0.0159677629111822	0.213677004998227
1452544_x_at	H2-D1	0.265742749999999	0.0159754310913788	0.213677004998227
1427131_s_at	Lrrc58	-0.193744500000001	0.0159860623500396	0.213677004998227
1422301_at	Ftl1 /// Ftl2 /// LOC100504993 /// Mir692-1	0.274630000000004	0.0159917890479316	0.213677004998227
1437143_a_at	Tmx1	-0.223639750000002	0.0159952620198817	0.213677004998227
1435551_at	Fhod3	-0.314385	0.0160029993592619	0.213677004998227
1452378_at	Malat1	-0.305789750000001	0.0160209791605639	0.213677004998227
1436680_s_at	Ddb2	-0.283548499999998	0.0160252377028351	0.213677004998227
1416835_s_at	Amd1	-0.55736525	0.0160268378147562	0.213677004998227
1418491_a_at	Pus3	-0.22802325	0.0160281296829873	0.213677004998227
1449119_at	Arih2	-0.1879255	0.016069632507878	0.214076496320726
1451654_x_at	Zfp825	-0.21822225	0.0160944551589418	0.214076496320726
1448269_a_at	Klhl13	-0.416886999999999	0.0161008662085209	0.214076496320726
1452219_at	Tmem63b	-0.16812475	0.0161087981200213	0.214076496320726
1448634_at	Ralbp1	0.189638249999999	0.0161089897510567	0.214076496320726
1415895_at	Snrpn /// Snurf	0.257528000000001	0.0161164999697321	0.214076496320726
1446148_x_at	Rbm39	0.402663	0.0161241398066161	0.214076496320726
1418172_at	Hebp1	-0.241738499999999	0.0161499396800969	0.214293644059298
1425386_at	4833422F24Rik	0.381303750000001	0.0161917443209128	0.214613787532794
1449480_at	Sap18	-0.305140499999998	0.0161943602006136	0.214613787532794
1448417_at	Ninj1	-0.227074500000002	0.0162024423994569	0.214613787532794
1425583_at	---	0.584919749999999	0.0162184626779359	0.214700652370109
1452482_at	Erbb3	0.2274485	0.0162354070170955	0.21479964152647
1448446_at	Deaf1	-0.244884000000001	0.016264047681541	0.214992195542877
1418836_at	Qprt	-0.232488	0.016275972360844	0.214992195542877
1446244_at	Zyg11b	-0.361572750000001	0.0162783865995004	0.214992195542877
1434777_at	Mycl1	0.716465500000001	0.0163302887182597	0.215429842434888
1424057_at	Gdap2	0.305079000000001	0.0163305125159986	0.215429842434888
1449357_at	2310030G06Rik	0.2853095	0.0163863353029989	0.215852296384475
1449227_at	Ch25h	0.272552749999999	0.0164000062031171	0.215852296384475
1418992_at	F10	-0.320445500000002	0.0164031225886262	0.215852296384475
1425597_a_at	Qk	-0.394665	0.0164055537709538	0.215852296384475
1436726_s_at	Sptlc1	0.44198275	0.0164236939563591	0.215852296384475
1426402_at	Syncrip	-0.2891405	0.0164406971250254	0.215852296384475
1423706_a_at	Pgd	0.857612000000002	0.0164505181182877	0.215852296384475
1423071_x_at	LOC100505088	0.290768	0.0164618660733604	0.215852296384475
1419525_at	Car5a	-0.322432499999998	0.0164724243469812	0.215852296384475
1423247_at	Erp44	-0.185392749999995	0.0164772993538823	0.215852296384475
1420983_at	Pctp	0.574061000000001	0.0165015960613191	0.215852296384475
1433658_x_at	Pcbp4	-0.342592	0.0165079337179852	0.215852296384475
1421230_a_at	Msi2	-0.3620425	0.0165091426660499	0.215852296384475
1437430_at	Slc45a2	0.26442975	0.0165178533084124	0.215852296384475
1435635_at	Pcmtd1	-0.30300025	0.0165207278777568	0.215852296384475
1451495_at	Wac	-0.226230500000002	0.0165212729001737	0.215852296384475
1417660_s_at	Vps29	0.221176999999999	0.0165242590929851	0.215852296384475
1436026_at	Zfp703	-0.22105375	0.0165604491085609	0.216200569777472
1432091_a_at	Sgsm3	0.174267250000002	0.0166731370492385	0.217546566789662
1437733_at	Eif4ebp2	-0.227152500000001	0.016718892510523	0.217898167371617
1433918_at	Atg4d	-0.194783499999998	0.0167264282182526	0.217898167371617
1450644_at	Zfp36l1	0.4898905	0.016728894119055	0.217898167371617
1418019_at	Cpd	0.328164249999999	0.0167626670734039	0.218212803152917
1433510_x_at	Rpl36	-0.185928000000002	0.0167810253782691	0.218265516317538
1426208_x_at	Plagl1	0.4448905	0.0167974823322554	0.218265516317538
1456115_at	Phf3	-0.370572250000001	0.0168042972347667	0.218265516317538
1423903_at	Pvr	0.334651750000001	0.0168051942268285	0.218265516317538
1452249_at	Prickle1	-0.3286655	0.0168253443736753	0.218370760364564
1456521_at	---	-0.336570250000001	0.0168401144636893	0.218370760364564
1448195_at	Taf5l	-0.215313	0.0168952979214364	0.218370760364564
1423338_at	Zfp830	-0.2701555	0.0169086418292685	0.218370760364564
1421411_at	Pstpip2	0.352872249999999	0.0169128254628376	0.218370760364564
1434598_at	Larp4b	-0.264188250000002	0.0169176836264389	0.218370760364564
1421810_at	Dgcr2	-0.257941999999999	0.0169230331796752	0.218370760364564
1451738_at	Ogt	-0.199006250000002	0.0169256395094506	0.218370760364564
1460304_a_at	Ubtf	-0.3185495	0.0169281045395002	0.218370760364564
1427736_a_at	Ccrl2	0.298968000000001	0.0169289156399181	0.218370760364564
1452210_at	Dna2	-0.239029749999998	0.0169369180129385	0.218370760364564
1438610_a_at	Cryz	0.21660975	0.0169371162974164	0.218370760364564
1438045_at	Eea1	-0.198042749999999	0.016947327551679	0.218370760364564
1419864_x_at	Tnpo1	-0.326008749999998	0.0169480347731158	0.218370760364564
1451259_at	Rexo2	0.228299749999998	0.0169652189851906	0.218372643012177
1423818_a_at	Arl6ip1	0.307951249999997	0.0169762913346226	0.218372643012177
1427515_at	Pion	-0.374126999999998	0.0169770534276545	0.218372643012177
1416984_at	Mrps18a	0.260552000000004	0.0169930000500382	0.218453921323154
1449821_a_at	Memo1	-0.19174875	0.0170122959296708	0.218507410548623
1418982_at	Cebpa	-0.277539499999998	0.0170190403885525	0.218507410548623
1448498_at	Rps6ka4	0.177449249999999	0.0170260512053753	0.218507410548623
1427567_a_at	Tpm3	0.292636249999998	0.0170416173629985	0.218583548878708
1423707_at	Tmem50b	-0.259533750000001	0.017073468635285	0.218868363465886
1454906_at	Rarb	0.68782375	0.0170918754553074	0.218980606482736
1422070_at	Adh4	-0.385450000000001	0.0171203157957426	0.219208503386704
1448626_at	Cdk5rap1	0.244195	0.017128985302099	0.219208503386704
1425890_at	Ly6i	0.278722500000001	0.0171537074085753	0.219353183443534
1426886_at	Cln5	-0.227508500000001	0.017163301331782	0.219353183443534
1419494_a_at	Tpd52	0.2358425	0.0171789347746232	0.219353183443534
1428871_at	Msl1	-0.207101250000001	0.0171803169637485	0.219353183443534
1418236_s_at	Atg5	-0.372479749999998	0.0172121027480839	0.219353183443534
1420410_at	Nr5a2	-0.429553500000001	0.0172136215787082	0.219353183443534
1456175_a_at	Copb2	0.358185749999999	0.0172182698333873	0.219353183443534
1425624_at	Epm2aip1	0.197833749999999	0.0172333305449725	0.219353183443534
1450852_s_at	F2r	0.714495250000001	0.0172346988236943	0.219353183443534
1437563_at	Phf20l1	-0.2473575	0.017236964569406	0.219353183443534
1428255_at	Luc7l	-0.276908249999996	0.0173021005856518	0.219856199718061
1424573_at	Tmed5	0.467223499999999	0.0173138154979488	0.219856199718061
1426893_at	Fam102a	0.4596965	0.0173306527469459	0.219856199718061
1424564_at	2410001C21Rik	0.26171575	0.0173313104182104	0.219856199718061
1439962_at	2310010J17Rik	-0.220820249999999	0.0173398788921122	0.219856199718061
1455494_at	Col1a1	0.203983000000001	0.0173571051493254	0.219856199718061
1417962_s_at	Ghr	-0.301830000000001	0.0173702489121796	0.219856199718061
1448747_at	Fbxo32	0.301531249999999	0.0173726654087538	0.219856199718061
1422639_at	Calcb	0.1851005	0.0173765291546112	0.219856199718061
1427077_a_at	Ap2b1	0.2658945	0.0173838223567553	0.219856199718061
1431800_at	1300010F03Rik	0.334596749999998	0.0173858885128474	0.219856199718061
1437714_x_at	Usp14	0.351058999999999	0.0173944680370674	0.219856199718061
1418508_a_at	Grb2	-0.20671025	0.0174024563549422	0.219856199718061
1418217_at	Nme7	-0.237929750000001	0.0174190174704675	0.219888517183264
1420056_s_at	Jmjd6	-0.282877750000001	0.0174333796931908	0.219888517183264
1423880_at	D10Wsu52e	-0.235033000000001	0.0174390442528243	0.219888517183264
1418237_s_at	Col18a1	-0.224720750000003	0.0174437783574207	0.219888517183264
1455777_x_at	Hsd17b4	0.360447499999998	0.0174621471250345	0.219997844679085
1416954_at	Slc25a10	0.417667500000002	0.0174998099222647	0.220349992861368
1450021_at	Ubqln2	0.219767749999999	0.0175156309514187	0.22042688091386
1417280_at	Slc17a1	-0.446306	0.017539497246884	0.220551613639686
1424571_at	Ddx46	-0.231321000000001	0.0175449829272646	0.220551613639686
1452920_a_at	Ppil2	-0.221399999999999	0.0175632367739946	0.220658827465081
1429710_at	Styx	-0.263065249999999	0.017592594997064	0.220862325639967
1422183_a_at	Adra1b	-0.267650749999999	0.0175989019284734	0.220862325639967
1417383_at	Entpd5	0.451343249999997	0.0176140812462128	0.220930626576323
1434114_at	Rexo4	-0.211228499999997	0.0176345217529643	0.221064805842409
1425657_at	1700016D06Rik	0.188537	0.0176522082392284	0.221122270643885
1452392_a_at	Wipi1	-0.243491	0.0176594668142556	0.221122270643885
1459880_at	Hnrnpab	-0.33815825	0.0176811349886824	0.221122270643885
1431530_a_at	Tspan5	-0.189621249999999	0.0176825396673016	0.221122270643885
1421592_at	Ncam2	-0.28588675	0.0176878325790503	0.221122270643885
1438945_x_at	Gja1	0.33502225	0.0176988196405283	0.221137785046028
1420892_at	Wnt7b	0.220394749999999	0.0177231351515267	0.221301768379055
1418546_a_at	Stambpl1	0.222260250000001	0.0177383882516676	0.221301768379055
1419074_at	Chac2	-0.260501250000001	0.0177412039083958	0.221301768379055
1416253_at	Cdkn2d /// Gm4694	0.183906750000002	0.017806453115094	0.221835316645622
1449242_s_at	Hrg	-0.351989499999998	0.0178263971351406	0.221835316645622
1423817_s_at	Use1	-0.208331750000001	0.0178414188070574	0.221835316645622
1418808_at	Rdh5	-0.39855	0.0178461879236698	0.221835316645622
1421139_a_at	Zfp386	0.252203249999999	0.0178760030468971	0.221835316645622
1433491_at	Epb4.1l2	0.199028750000001	0.0178764289455852	0.221835316645622
1434109_at	Sh3bgrl2	0.389871249999999	0.0178833166140038	0.221835316645622
1422553_at	Pten	-0.228985499999995	0.0178848681910777	0.221835316645622
1429003_at	Snw1	-0.252053500000001	0.0178859624393922	0.221835316645622
1420450_at	Mmp10	0.327098250000001	0.0178972192512394	0.221835316645622
1451788_at	F11	-0.517674000000001	0.0179113901913998	0.221835316645622
1427533_at	Als2cl	0.379417250000001	0.0179225818218004	0.221835316645622
1454616_at	Ubr7	-0.245136750000001	0.017925622036788	0.221835316645622
1423191_at	Fnbp4	-0.24561525	0.0179294650781728	0.221835316645622
1449238_at	Psg16	0.414064999999999	0.0179306289435024	0.221835316645622
1422796_at	Prep	-0.244062749999998	0.0179764306091482	0.222210473221929
1428235_at	Sdhd	0.201630750000003	0.0179805389526427	0.222210473221929
1428051_a_at	Cacna1d	-0.262737749999999	0.0179913907025819	0.222223546565914
1424993_at	8430410K20Rik	0.180892	0.0180333298388352	0.222620377607818
1416345_at	Timm8a1	-0.215779000000001	0.0180545252225525	0.222760835943294
1452461_a_at	Gnptab	0.291589250000001	0.018074749832796	0.222862368103649
1448582_at	Ctnnbl1	-0.465813749999999	0.0180898438276712	0.222862368103649
1419164_at	Zfp260	-0.247042500000001	0.0180972923866693	0.222862368103649
1417398_at	Rras2	0.210802000000001	0.0181020425039676	0.222862368103649
1432211_a_at	Fbxo9	-0.27021375	0.0181314580046221	0.223005990951051
1452405_x_at	A130082M07Rik	-0.480119999999999	0.0181333650641114	0.223005990951051
1419677_at	Masp1	-0.324332999999999	0.0181505134105075	0.223095963859379
1426361_at	Zc3h11a	-0.245960000000002	0.0181787504813935	0.223322061950633
1420654_a_at	Gbe1	0.44969	0.0182045395775948	0.223517858774689
1452221_a_at	Cxxc1	-0.247733749999999	0.0182198267832687	0.22354071455755
1424977_at	Lrrc67	-0.735920750000001	0.0182261049771471	0.22354071455755
1450857_a_at	Col1a2	0.603284	0.0182794680642262	0.223894824882744
1450883_a_at	Cd36	1.3860785	0.018284657641811	0.223894824882744
1449836_x_at	Bik	0.223618249999999	0.0182970716614994	0.223894824882744
1417061_at	Slc40a1	-0.347543000000002	0.0183156811405123	0.223894824882744
1456433_at	Rcbtb1	-0.2019965	0.0183168205803132	0.223894824882744
1422786_at	Slc30a1	-0.460801500000001	0.0183211774666609	0.223894824882744
1449884_at	Efcab2	-0.2500435	0.0183447252244198	0.223894824882744
1417440_at	Arid1a	-0.212675500000001	0.0183464482995184	0.223894824882744
1423758_at	G3bp2	0.263295249999997	0.0183476827447886	0.223894824882744
1421578_at	Ccl4	0.200810000000001	0.0183536524584356	0.223894824882744
1427199_at	Fryl	-0.235303750000001	0.018377659939428	0.223987253599462
1424130_a_at	Ptrf	0.350414499999999	0.0183809725078096	0.223987253599462
1452285_a_at	Eif3f	-0.168488499999999	0.0184070952159205	0.224185180058634
1417197_at	Wwc2	-0.196013749999998	0.0184328828305068	0.224342106457495
1418655_at	B4galnt1	-0.22925175	0.0184468637003002	0.224342106457495
1426526_s_at	Ovgp1	-0.4665485	0.0184496417210087	0.224342106457495
1451625_a_at	C8g	-0.204610000000001	0.0184757258917539	0.22453895044665
1426019_at	Plaa	0.223289	0.0185157652381959	0.224791279853586
1451778_at	Crtc3	0.20919525	0.0185368621384945	0.224791279853586
1451499_at	Cadps2	-0.313657749999997	0.0185408282635815	0.224791279853586
1420249_s_at	Ccl6	0.82360325	0.0185438501965785	0.224791279853586
1422480_at	Snx3	0.193942749999998	0.0185530293832402	0.224791279853586
1424005_at	B230219D22Rik	-0.193247500000002	0.0185609798810083	0.224791279853586
1448655_at	Lrp1	-0.34967475	0.0185724353595185	0.224791279853586
1423733_a_at	Fiz1	-0.2231705	0.0185757448094083	0.224791279853586
1459220_at	C78651	0.231004	0.0185881301661768	0.22482125451522
1415915_at	Ddx1	0.229177750000002	0.018628810544862	0.225053747299655
1431232_a_at	Mga	-0.475085249999999	0.0186371296746517	0.225053747299655
1424471_at	Rapgef3	0.210981249999999	0.0186441091426544	0.225053747299655
1427091_at	Znfx1	0.3607655	0.018651991651904	0.225053747299655
1427100_at	Metrn	-0.342721500000001	0.0186569457325099	0.225053747299655
1424694_at	2010011I20Rik	-0.21112175	0.0186710176653959	0.225092233523521
1416451_s_at	Taf8	-0.236178499999999	0.0186799768939969	0.225092233523521
1452187_at	Rbm5	-0.295971	0.0187241512623972	0.22546697336049
1415830_at	Orc5	-0.272560500000002	0.0187309495277446	0.22546697336049
1424098_at	Elovl7	0.202098250000001	0.0187672266380423	0.225769550088472
1449063_at	Sec22b	0.188763999999997	0.0187897751388347	0.225769550088472
1424219_at	Mrm1	-0.33799925	0.018803670047487	0.225769550088472
1448413_at	2410016O06Rik	-0.251177250000001	0.018805334583416	0.225769550088472
1448990_a_at	Myo1b	-0.341459749999999	0.0188072498416444	0.225769550088472
1424857_a_at	Trim34	0.844464250000001	0.0188182475891725	0.225769550088472
1417570_at	Anapc1	0.340086500000002	0.0188257377156188	0.225769550088472
1436270_at	Cyb5d1	-0.3502355	0.0188736958189458	0.226206339209205
1424743_at	Jmjd8	-0.23828325	0.0188820981252637	0.226206339209205
1420304_x_at	LOC100503934	0.236572750000002	0.0188999371575746	0.226300566810221
1430375_a_at	Ccl27a /// Ccl27b	-0.3293745	0.0190181368137761	0.227587529612607
1426496_at	Wdr55	-0.22495325	0.0190274809905296	0.227587529612607
1451969_s_at	Parp3	0.334990000000001	0.0190487343373349	0.227626641539367
1452441_at	Phf3	-0.22256075	0.0190508149970585	0.227626641539367
1437101_at	Lats2	-0.220259249999998	0.019093684013067	0.227724617473326
1418777_at	Ccl25	0.494088250000002	0.0190942781732128	0.227724617473326
1421061_at	Guca1a	0.32098025	0.0190964698541837	0.227724617473326
1426856_at	Hsdl2	0.434037	0.0190991602931573	0.227724617473326
1436179_a_at	Dnajc5	-0.183148000000003	0.0191351990222875	0.227917440774761
1448848_at	Tor1b	0.374567750000001	0.019135421977784	0.227917440774761
1416583_at	Bad	-0.324205249999999	0.0191788715112761	0.228277077502342
1425584_x_at	---	0.461031750000001	0.0191873144181876	0.228277077502342
1434392_at	Usp34	-0.2126625	0.019195798319721	0.228277077502342
1451798_at	Il1rn	0.891192499999999	0.0192444563417089	0.228475090066805
1425638_at	Adap2	-0.186712750000002	0.0192508892553433	0.228475090066805
1423667_at	Mat2a	-0.324791000000001	0.0192625944599384	0.228475090066805
1425054_a_at	2510006D16Rik	-0.1862315	0.0192631232274536	0.228475090066805
1451920_a_at	Rfc1	-0.320809000000001	0.0192794967189804	0.228475090066805
1424080_at	Dcps	-0.232601499999998	0.0192862125575172	0.228475090066805
AFFX-r2-Ec-bioB-M_at	---	-0.225866249999998	0.0193033921672351	0.228475090066805
1455579_at	Csn1s2a	-0.171931000000001	0.0193066973595279	0.228475090066805
1420284_at	Bat4	0.350789249999998	0.0193101756906422	0.228475090066805
1416893_at	Fam107b	0.361293999999999	0.0193183448553828	0.228475090066805
1449305_at	F10	-0.205042750000002	0.0193232127738298	0.228475090066805
1426515_a_at	Tor1a	0.344210249999998	0.0193550045402386	0.228556878366521
1439261_x_at	Mitd1	0.266692250000002	0.0193582405767821	0.228556878366521
1416729_at	Plg	-0.24751575	0.0193603490621619	0.228556878366521
1449337_at	Tdo2	-0.283108000000002	0.0194106382483956	0.229025095601874
1452503_a_at	Brwd1	-0.275941500000001	0.0194201976173647	0.229025095601874
1460227_at	Timp1	0.3937575	0.0194865391719028	0.229578689743217
1416470_a_at	Rpn1	-0.214475500000001	0.0194916940207842	0.229578689743217
1425626_at	Gstm1	0.412034000000001	0.0194974938358387	0.229578689743217
1418156_at	Kcne4	0.2077825	0.0195182552249436	0.22963753776362
1420834_at	Vamp2	-0.19708125	0.0195227329372421	0.22963753776362
1421520_at	Jph1	0.287813249999999	0.0195416503058677	0.22970619222606
1448486_at	Mut	-0.245397499999997	0.0195488169761358	0.22970619222606
1460425_at	1700001C19Rik	-0.208236249999999	0.019577398405303	0.22992296574344
1429761_at	Rtn1	-0.348877249999999	0.0196343865875401	0.230357548949691
1428532_at	Ints7	-0.210839499999999	0.0196369278468752	0.230357548949691
1421177_at	Thap2	-0.325077750000002	0.0196553006376704	0.230357548949691
1453265_at	4930579C15Rik	-0.276445	0.019663788389293	0.230357548949691
1417110_at	Man1a	-0.219088000000001	0.0196654977973532	0.230357548949691
1452831_s_at	Ppat	-0.556817750000002	0.0196753164329882	0.230357548949691
1450404_at	Slc23a1	0.301038749999999	0.0197085211945458	0.230627305778363
1423854_a_at	Rasl11b	-0.500894250000001	0.0197270555840448	0.230725201650503
1421871_at	Sh3bgrl	0.248026750000003	0.0197651858593058	0.231042592452234
1419493_a_at	Tpd52	0.292400749999999	0.0197799422651189	0.231042592452234
1421983_s_at	Hnf4a	-0.303056250000001	0.0197847402879987	0.231042592452234
1418672_at	Akr1c13	-0.32040275	0.0198159557178011	0.23122182106554
1450975_at	Cacng4	0.22224325	0.0198204690159752	0.23122182106554
1450116_at	Fam48a	0.27976675	0.0198380183445896	0.231307623966463
1456226_x_at	Ddr1	0.27675675	0.0198525856692695	0.231358586972637
1428443_a_at	Rap1gap	0.25687675	0.0198807546346894	0.231567927444098
1449864_at	Il4	-0.230143999999998	0.0199159996688898	0.231672736255864
1438040_a_at	Hsp90b1	-0.234518250000001	0.0199196842378692	0.231672736255864
1427544_a_at	Papola	-0.284888499999998	0.0199203838005813	0.231672736255864
1451136_a_at	Eif2b2	0.212680500000001	0.0199313376162669	0.231681378336627
1451431_a_at	Dbndd2	0.300646250000001	0.0199481505355456	0.23175808277088
1451367_at	Cops6	0.340312250000001	0.0199730727638813	0.231894823304953
1431082_a_at	Rabl3	0.336553499999999	0.0199863921510659	0.231894823304953
1416529_at	Emp1	0.733001250000001	0.0199905806251427	0.231894823304953
1432151_at	Ola1	-0.353713999999999	0.0200236647851444	0.232159915163478
1455874_at	Tmem179b	-0.19433575	0.0200410577401191	0.232242900982279
1451091_at	Txndc5	-0.190776249999999	0.0200785383994832	0.232509451003748
1456352_a_at	Sf3b2	-0.1720495	0.0200887513575385	0.232509451003748
1449897_a_at	Mtcp1	-0.23244725	0.0200962279289296	0.232509451003748
1425050_at	Isoc1	-0.382488000000002	0.0201050481652426	0.232509451003748
1432086_a_at	Ribc2	0.230240750000001	0.02012687870101	0.232561547165736
1433855_at	Abat	-0.270060249999998	0.0201300519450642	0.232561547165736
1449194_at	Mrps25	-0.208478499999998	0.0201944697220536	0.232944519806766
1460667_at	U90926	0.271099749999999	0.0202053209103087	0.232944519806766
1451456_at	Hjurp	-0.6089115	0.0202115233877322	0.232944519806766
1448673_at	Pvrl3	-0.317934749999997	0.0202142046048294	0.232944519806766
1419156_at	Sox4	0.332534750000001	0.0202285289526025	0.232944519806766
1420033_s_at	Ppp2r2d	0.364765249999996	0.0202320803408845	0.232944519806766
1420330_at	Clec4e	0.520139499999999	0.0202350660440341	0.232944519806766
1448897_at	Mkrn2	-0.265839250000001	0.0202600030179611	0.233010214066965
1451397_at	Gigyf2	-0.204276500000002	0.0202613112540379	0.233010214066965
1451530_at	Egfr	-0.479811499999999	0.0202743882737741	0.233042487300878
1431598_a_at	Lhx9	0.221179750000001	0.020297977668322	0.23319550040214
1424031_at	Snx11	-0.194639	0.0203126033839336	0.233215069269589
1419315_at	Slamf9	0.48142925	0.0203289375075997	0.233215069269589
1426640_s_at	Trib2	0.289872749999999	0.0203323383074353	0.233215069269589
1439122_at	Ddx6	-0.295493750000002	0.0203407942743286	0.233215069269589
1417336_a_at	Sytl4	0.572326999999999	0.0203885349235207	0.233608384563729
1436162_at	C730048C13Rik	-0.324911750000002	0.0203956901639818	0.233608384563729
1439386_x_at	Mat2a	-0.276012250000001	0.0204246660488494	0.233672670236037
1418695_a_at	Kcmf1	-0.19720525	0.0204309335513513	0.233672670236037
1431700_at	Grin2b	0.218610749999999	0.0204321982260158	0.233672670236037
1415881_at	Ghitm	0.248177	0.02045418991045	0.233806332024237
1421214_at	Cmah	-0.202956249999998	0.0204725190800694	0.233898015068869
1423717_at	Ak3	-0.199791500000002	0.0205036483141244	0.234135772645939
1419368_a_at	Rnf138	-0.215352500000001	0.020533386645312	0.234321242440046
1450048_a_at	Idh2	0.430308750000002	0.0205447329240939	0.234321242440046
1452649_at	Rtn4	0.465567749999998	0.0205634889888308	0.234321242440046
1423653_at	Atp1a1	-0.233522749999999	0.0205710367046989	0.234321242440046
1449112_at	Slc27a5	-0.248396999999999	0.0205914600685502	0.234321242440046
1424636_at	Ccdc47	-0.192112500000004	0.0205942659113687	0.234321242440046
1448253_at	Glud1	-0.16384	0.0206020057430322	0.234321242440046
1449472_at	Gpr12	0.249830749999998	0.0206202583884451	0.234321242440046
1452418_at	1200016E24Rik	0.499288000000002	0.0206227483861305	0.234321242440046
1426895_at	Zfp191	-0.221381499999998	0.0206231609146219	0.234321242440046
1451608_a_at	Tspan33	-0.348158249999999	0.0206528018109957	0.234337211765232
1417009_at	C1ra	-0.389028749999998	0.0206601434149611	0.234337211765232
[truncated: 20,691 more rows]
